# Supplementary material for: Metabolomic analyses reveal substances that contribute to the increased freezing tolerance of alfalfa (Medicago sativa L.) after continuous water deficit
Source: BMC Plant Biol. 2020 Jan 8;20:15. doi: 10.1186/s12870-019-2233-9 (PMC6950855; doi:10.1186/s12870-019-2233-9)
Supplement: Supplementary file 1 — Additional file 1. Detailed information for all the differential metabolites detected in the seven comparisons. [file 12870_2019_2233_MOESM1_ESM.xlsx]

## Sheet: WD_1_vs_WW_1
ID	Metabolites	Compound	m/z	Retention time (min)	Ion mode	Compound ID	Adducts	Formula	Score	Fragmentation Score	Mass Error (ppm)	FC(WD_1/WW_1)	P	M6.VIPpred	WD_1_1	WD_1_2	WD_1_3	WD_1_4	WD_1_5	WD_1_6	WD_2_1	WD_2_2	WD_2_3	WD_2_4	WD_2_5	WD_2_6	WD_3_1	WD_3_2	WD_3_3	WD_3_4	WD_3_5	WD_3_6	WW_1_1	WW_1_2	WW_1_3	WW_1_4	WW_1_5	WW_1_6	WW_2_1	WW_2_2	WW_2_3	WW_2_4	WW_2_5	WW_2_6	WW_3_1	WW_3_2	WW_3_3	WW_3_4	WW_3_5
label															WD_1	WD_1	WD_1	WD_1	WD_1	WD_1	WD_2	WD_2	WD_2	WD_2	WD_2	WD_2	WD_3	WD_3	WD_3	WD_3	WD_3	WD_3	WW_1	WW_1	WW_1	WW_1	WW_1	WW_1	WW_2	WW_2	WW_2	WW_2	WW_2	WW_2	WW_3	WW_3	WW_3	WW_3	WW_3
38	9,10-DHOME	7.33_313.2373m/z	313.237	7.32783	NEG	HMDB04704	M-H	C18H34O4	57.9	95.1	-3.52495	1.41827	0.0229205	1.92404	2744.87	3238.41	3521.15	3024.84	3894.81	3835.46	3309.65	3126.26	2351.74	1347.43	2607.38	1799.62	2797.54	1530.28	1506.16	1801.67	2996.48	2015.14	3023.03	2414.98	1834.77	2970.96	2960.39	1080.59	2497.26	4388.7	5322.34	3314.13	2004.19	3482.89	1943.1	3137.97	1824.16	1712.77	1332.04
153	2alpha-(3-Hydroxypropyl)-1alpha,25-dihydroxy-19-norvitamin D3	9.87_463.3776m/z	463.378	9.87128	POS	LMST03020627	M+H	C29H50O4	56	91	-1.17018	0.562052	0.00142452	1.76164	572.473	1281.38	707.577	857.563	629.63	941.818	927.965	505.839	755.546	1077.51	746.78	691.653	1017.83	799.069	466.857	563.583	1130.81	670.076	1670.37	1494.87	1326.97	1339.23	1176.38	1871.14	1754.48	998.157	1005.34	784.234	1266.03	1740.95	773.796	640.506	997.366	931.561	615.135
156	Phytophthora mating hormone alpha1	11.38_362.3264m/z	362.326	11.3831	POS	LMPR0104010014	M+NH4	C20H40O4	55.9	94.6	-0.320115	0.701386	3.76498e-05	1.91338	1612.68	1529	1569.03	2008.23	1674.05	1606.91	1836.67	1739.33	1640.79	1825.93	1682.5	1430.7	1612.94	1547.74	1586.31	1428.19	1601.07	1400.97	2577.12	2406.09	2321.21	2550.04	2096.68	2306.19	2380.59	2121.49	3110.52	2110.73	1942.61	2611.71	2054	2253.52	1994.8	1997.28	1970.13
172	Traumatic acid	4.91_227.1279m/z	227.128	4.90653	NEG	LMFA01170002	M-H	C12H20O4	55.6	85	-4.33017	0.533512	0.00378647	2.57874	1724.61	1518.45	1372.78	2170.25	2674.25	1087.49	2289.78	1626.98	1698.15	1498.43	1896.59	1534.5	1893.89	3207.23	950.642	1889.95	1284.88	1991.26	4425.08	3326.27	2714.74	2060.01	3518.25	3726.21	3779.77	3731.1	1780.47	2781.71	3161.26	2776.98	1796.98	2675.7	2455	1316.32	630.931
233	30:6(12Z,15Z,18Z,21Z,24Z,27Z)	6.81_441.3727m/z	441.373	6.81387	POS	LMFA01030840	M+H	C30H48O2	54.2	72.2	0.0402234	0.595221	0.0101776	4.39332	7536.47	5884.29	4676.45	9344.01	10522.7	5022.67	10190.9	8631.32	7802.8	5230.86	7660.35	8737.1	5349.57	15708.8	7023.23	9091.84	8294.32	4714.03	15210.8	12158.4	12476.7	6674.53	11748.5	13950.7	11718	17599.2	9668.23	18409.2	10195.2	9788.11	9620.68	11393.9	13010.8	7509.56	6671.08
237	Fructose 6-phosphate	0.61_259.0214m/z	259.021	0.609983	NEG	HMDB00124	M-H	C6H13O9P	54.1	81.7	-4.14979	0.524505	0.00100515	2.29559	1512.22	1085.81	1019.99	1860.98	1181.91	891.556	2224.92	1208.42	1401.57	1071.71	1299.63	1511	2316.77	2518.36	1590.07	2046.34	1489.28	1498.11	2811.24	2429.76	2388.85	3056.55	1776.82	1935.98	2777.48	2767.56	3459.15	5045.74	2446.49	2829.01	2125.95	2560.99	2094.27	1260.45	3076.51
273	Campesterol	6.70_423.3620m/z	423.362	6.70388	POS	HMDB02869	M+Na	C28H48O	53	76	5.62127	0.507757	0.00103352	4.25149	4855.46	3800.13	3615.92	4528.79	4864.44	2292.58	4665.98	7350.75	5131.02	4177.55	3823.61	6300.54	2392.82	7625.14	4589.42	5839.93	3642.27	3220.91	8880.25	7946.27	7284.43	4747.24	8102.75	10221.7	7755.39	13921.5	6232.04	11875.8	7228.9	6067.05	6174.47	6445.75	9143.91	5392.85	5634.95
284	Palmitic acid	6.81_274.2744m/z	274.274	6.80698	POS	HMDB00220	M+NH4	C16H32O2	52.8	70.7	1.3955	0.71171	0.000153308	9.97414	47241.7	44309.6	47612.3	58410.1	48703.3	47259.3	51379.8	46620.7	45244.2	53717.5	45974.5	37335.7	47796.7	41137.7	44753.2	42482.1	46482.3	37832.7	74694.9	69584.3	69483	73792.8	56138.2	68745	72755	58362.5	94741.8	64748	56358.2	80296.2	58287.5	64344.9	53687.5	58356.8	56516.7
296	Puerarin	3.21_415.1034m/z	415.103	3.21007	NEG	LMPK12050005	M-H	C21H20O9	52.6	64.9	-0.157148	0.495787	0.034639	1.64526	1149.14	804.73	961.608	334.15	351.469	942.702	490.911	228.517	289.795	211.32	345.1	243.745	955.358	709.2	411.449	155.394	803.633	694.937	1011.73	1544.49	985.446	2104.62	921.406	2597.12	662.414	1573.15	1009.75	352.333	1019.47	296.594	1664.37	811.567	1769.28	1248.48	1934.84
323	Dioscin	7.11_929.5139m/z	929.514	7.10785	NEG	LMST01080053	M+FA-H	C46H76O16	52	78	2.63887	0.562154	0.00515709	2.73329	1949.48	3365.34	2473.47	2122.4	2723.73	1035.67	3638.48	2394.87	2697.29	3072.87	2111.55	2823.22	2170.55	2403.88	2729.42	3216.78	2559.09	3035.89	3477.43	4106.97	4271.34	5314.51	2595.13	4551.94	3158.28	4443.83	2989.54	3051.67	5249.73	4938.98	2106.45	1656.82	2482.61	3159.76	2077.63
399	DG(14:1(9Z)/20:3(5Z,8Z,11Z)/0:0)	8.84_611.4653m/z	611.465	8.8406	POS	HMDB07052	M+Na	C37H64O5	50.2	61.5	1.25701	0.691844	0.0117287	1.70414	1942.59	2320.84	907.63	1626.87	1371.5	1656.95	1214	1910.94	1873.72	2906.31	1676.48	1967.16	1909.44	1337.71	2458.13	1539.6	1935.84	3654.64	2716.67	2394.72	1801.27	2220.03	2569.45	2501.05	4803.23	4140.62	1773.68	1597.24	2931.86	2900.25	2003.92	3132.74	1465.41	1546.76	2807.42
405	25-Hydroxyvitamin D2	6.87_413.3401m/z	413.34	6.86893	POS	HMDB01438	M+H	C28H44O2	50	63	-3.25101	0.670627	0.012389	1.69083	999.142	1754.25	1341.93	2054.53	1719.28	903.948	2599.87	1856.64	1977.28	1684.94	2170.47	1981.07	1677.61	1060.26	1477.71	1194.04	1445.44	1581.76	2485.85	2207.43	2042.52	2688.27	1759.95	1897.92	2189.44	2183.96	2506.24	2227.65	2516.54	2866.69	1900.83	1902.88	2069.71	1952.98	1938.88
474	Rolliniastatin-1	9.59_622.4785n	645.47	9.5894	POS	LMPK03000010	M+NH4, M+Na	C37H66O7	48.6	57.8	-3.70326	0.568648	0.00982007	4.27746	6353.17	5331.49	5059.13	6776.45	6528.27	4775.87	6926.18	4872.24	6335.65	8180.38	4910.06	8033.85	11918	11601.8	4098.77	6732.14	9558.13	3574.76	12209.5	10287.4	8610.49	6610.15	7916.83	15606.2	15065.7	8117.57	7777.42	11380.3	12550.2	9155.84	9131.94	11867.4	12716.6	7065.31	6986.5
477	Maltotriose	0.63_504.1692n	543.132	0.631467	POS	HMDB01262	M+H, M+Na, M+K	C18H32O16	48.5	47.6	0.34296	0.448688	0.0188555	5.39254	2851.45	5796.95	8000.12	11372.7	4991.94	5326.28	6190.22	6079.66	5707.83	4778.02	7588.54	4997.85	9669.65	8592.66	9103.16	5478.24	5951.9	5673.99	9836.34	14490.2	26356	12617.7	9679.39	12468.1	7988.07	8740.14	8806.26	4572.42	7574.18	10334	13654.4	16934.3	11048.1	14166.7	12723.2
482	Isoliquiritigenin 2'-glucosyl-(1->4)-rhamnoside	3.20_609.1828m/z	609.183	3.19632	NEG	LMPK12120025	M+FA-H	C27H32O13	48.4	46.2	0.560415	0.514098	0.00158031	1.74326	646.65	822.768	693.351	622.493	569	919.87	816.894	1229.4	867.276	763.006	1039.16	624.514	1070.78	965.732	1113.69	1167.38	881.887	931.882	1475.82	1405.07	906.549	1308.36	2000.02	1218.03	1232.12	1027.63	1150.07	965.881	1001.6	1090.5	1064	1193.07	617.754	1016.14	854.577
513	Dichotellate A	9.52_418.3109n	441.299	9.52067	POS	LMFA03000012	M+H, M+Na	C26H42O4	47.7	51	6.18656	0.660377	3.23097e-05	2.01709	1403.03	1371.8	1441.25	1755.12	1493.14	1609.86	1686.11	1535.65	1431.71	1567.73	1404.33	1237.85	1399.83	1366.6	1417.39	1192.38	1558.46	1251.67	2655.6	2316.66	2241.31	2253.45	1952.77	2321.14	2646.74	1801.67	3324.37	1821.69	1612.65	2802.9	1851.36	1954.77	1909.35	1749.76	1823.59
517	OH-Diaponeurosporene glucoside ester	9.40_583.4008m/z	583.401	9.40413	POS	LMPR01070224	M+H	C36H54O6	47.6	48.6	2.56212	0.460876	0.00149985	1.55615	458.35	582.105	285.768	412.264	400.948	664.04	390.003	318.729	578.691	1010.18	413.589	869.507	583.698	463.814	440.174	370.447	470.528	572.774	821.179	1029.55	1548.61	863.267	812.382	1007.93	2033.32	812.527	596.577	650.134	945.643	1622.07	680.806	1259.33	646.953	514.296	621.127
525	Monensin A	8.65_670.4293n	693.419	8.64807	POS	LMPK09000001	M+Na, M+K, M+NH4	C36H62O11	47.5	38.7	0.183699	0.601643	0.00895769	5.33622	11736.2	9817.65	7129.86	15402	9071.82	9364.2	13205.8	14418.7	13707.6	14222.1	16438	12770.5	9473.67	26128.7	16230.8	9475.78	21054.3	14663.7	24484.2	17498.9	11874.3	15468	19685.4	14907.7	8658.53	14754.4	17348.7	15476.5	19107.7	15900	11615.8	7320.05	12802.6	15878.5	11693.6
569	9(10)-EpODE	8.76_293.2115m/z	293.211	8.75613	NEG	HMDB10220	M-H	C18H30O3	46.7	38.7	-2.46001	0.298237	0.0452004	8.12792	21102.7	3356.91	5516.68	10329.4	9990.81	3592.61	8137.79	3304.5	14691.4	21881.8	16261.7	26884	2002.72	17505.2	8327.95	15410.1	1739.93	17435.6	10568.8	30655.2	61798.4	41227.4	1706.03	34736.5	5596.15	5015.62	1664.71	5297.83	24618.8	17324.7	5955.03	3501.06	8731.43	6090.6	6237.04
571	PI(16:1(9Z)/17:2(9Z,12Z))	8.14_863.4917m/z	863.492	8.14415	NEG	LMGP06010178	M+FA-H	C42H75O13P	46.7	45.5	-1.22507	0.68226	0.0102792	3.75532	9404.8	5909.73	5874.47	9431.63	8963.34	7833.27	9939.8	9658.23	8785.68	9108.45	9142.29	7719.25	7696.7	11549.7	8339.04	6307.8	9318.01	8580.49	14393.7	11733.7	12120.2	8748.01	13554.4	8950.19	6995.38	13736.9	8927.18	13947.6	12292.6	6731.07	9817.51	10893.1	11715.3	8340.88	8859.37
574	Resolvin E1	6.97_351.2145m/z	351.214	6.97203	POS	HMDB10410	M+H	C20H30O5	46.6	48.5	-6.09149	1.64027	0.0157681	1.88898	1220.99	2845.41	2597.41	2057.22	3331.55	2580.82	3854.8	1121.58	1906.3	1100.96	2413.24	1571.42	1639.37	1155.13	942.992	1909.04	2634.98	1291.37	1272.48	1504.77	1450.04	1688.06	1001.67	2004.33	1433.05	2194.15	1911.99	1998.94	1965.4	2452.64	790.235	1012.72	513.254	882.86	457.956
594	MGDG(18:3(9Z,12Z,15Z)/18:3(9Z,12Z,15Z))	9.60_774.5268n	797.516	9.60315	POS	LMGL05010001	M+Na, M+K	C45H74O10	46.2	75	-1.81353	0.660256	0.0253943	3.41637	3425.29	5628.58	9244.53	5552.11	3730.14	7736.61	3387.97	5455.46	4195.5	5719.95	3029.99	3998.73	8954.32	5330.65	5822.65	4175.62	4883.28	5916.09	7562.58	9027.06	9128.92	7715.9	7958.61	12097.2	5673.92	4530.08	8798.34	4489.51	13362.1	7162.35	9763.93	7535.04	6910	8702.89	17218.4
599	Zeaxanthin	11.27_607.3910m/z	607.391	11.2731	POS	HMDB02789	M+K	C40H56O2	46.1	37.1	-0.342136	0.63668	0.000249914	2.99956	3461.66	2340.7	2843.6	3645.33	3794.31	3442.53	3043.13	3671.76	3250.28	3774.11	3492.36	2841.18	2860.74	3369.55	2874.89	2689.44	3697.7	3218.39	5664.17	5172.14	4445.35	4286.51	5424.23	5679.45	5854.09	4278.17	7109.85	4863.62	4244.54	6083.93	4148.26	4913.74	4564.78	3578.91	3774.18
620	3-O-(Glcb1-2Glcb1-4Galb)-(25R)-12-oxo-5alpha-spirostan-3beta-ol	8.21_931.4903m/z	931.49	8.20602	NEG	LMST01080079	M-H	C46H76O19	45.8	44.3	-0.487911	0.42583	0.0284042	1.60811	969.698	347.179	232.65	749.901	542.311	393.144	828.561	619.055	660.814	850.538	676.604	469.937	471.081	839.203	433.696	438.143	780.53	606.228	2270.93	1276.38	487.829	1050.9	1689.14	821.475	969.394	991.392	855.775	1082.98	877.272	838.356	632.671	591.543	1097.66	761.946	420.216
624	4,4'-Diapo-zeta-carotene	6.82_405.3516m/z	405.352	6.82073	POS	LMPR01070142	M+H	C30H44	45.7	33.7	0.0855654	0.590709	0.00506983	2.45226	2154.81	1802.9	1619.86	2552.69	2888.96	1403.56	3033.39	2571.52	2301.01	1480.41	2141.12	2695.04	1391.77	4294.81	1988.94	3041.83	2305.55	1309.14	4062.7	3544.33	3471.71	1960.26	3882.26	4109.02	3191.44	5600.26	2628	5472.2	3064.13	2972.94	2656.07	2913.47	3560.92	2534.18	1722.78
652	3-(3-Methylbutyl)tricetin 5-neohesperidoside	4.38_679.2253m/z	679.225	4.38392	NEG	LMPK12110838	M-H	C32H40O16	45.3	31.2	1.3557	0.452253	0.00452037	3.33378	736.252	1957.09	2094.31	5187.74	1253.04	1188.07	10910.5	955.816	2902.25	1372.32	1152.83	1230.12	2320.48	712.675	1613.5	1795.73	1151.02	1974.3	5052.2	4633.11	3940.44	5248.04	4282.82	4298.11	1567.27	3008	3360.74	3878.18	1437.27	4702.08	2206.04	1238.29	688.669	5526.58	2466.31
663	N-stearoyl valine	8.94_383.3402n	406.329	8.94402	POS	LMFA08020122	M+Na, M+K, M+H	C23H45NO3	45.1	28.8	0.621548	0.655471	0.00496454	5.2112	8974.53	9772.19	16631.6	13534.4	9365.78	13568.8	8401.62	11610.8	9343.65	11004.7	8509.56	8681.3	9851.37	8843.75	10676.3	8259.89	9040.2	8939.69	16619.5	18527.4	23185.5	18980.1	14067.8	18231.5	16287.7	10318.9	31283.5	11919.3	10303.6	21307.4	16171.8	17867.5	14038.2	15534.7	14193.8
682	11-acetoxy-3beta,6alpha-dihydroxy-24-methylene-9,11-seco-5alpha-cholesta-7,22E-dien-9-one.	8.82_489.3564m/z	489.356	8.81998	POS	LMST01031103	M+H	C30H48O5	44.7	31.9	-2.21855	0.740816	0.014761	1.61526	2186.07	1884.12	1240.66	2171.66	2312.46	1953.01	2834.16	2013.68	2323.55	2177.47	2831.1	2251.24	2347.87	2215.67	1761.9	1836.95	2734.82	1987.37	3429.6	2670.44	2213.34	2406.61	2487.32	2650.86	3694.39	3516.5	2827.64	2444.17	3457.72	2839.96	1892.63	1922.38	2165.17	1560	2342.88
685	PG(17:1(9Z)/22:4(7Z,10Z,13Z,16Z))	9.06_810.5440n	855.544	9.06358	NEG	LMGP04010276	M-H, M+FA-H	C45H79O10P	44.7	31.1	3.55692	0.585117	0.0354142	2.51321	2779.31	3062.76	1604.27	3187.34	1841.21	2687.07	3284.07	3559.7	3457.6	4719.03	4019.42	2375.11	2126.39	4173	3963.08	2083.45	5404.99	4201.04	6241.21	4362.7	1658.2	5771.28	4645.2	3234.15	2846.88	4309.81	3857.37	3482.55	3421.87	5346.61	2887.92	1976.2	2477.79	4053.85	4672.63
704	8Z,11Z,14Z-heptadecatrienal	8.12_248.2130n	293.212	8.12353	NEG	LMFA06000111	M-H, M+FA-H	C17H28O	44.5	30.1	-4.16175	0.220491	0.0379804	14.1451	30335	6400.46	13515	19633.6	23825.9	7568.76	14928.2	5178.19	30217.1	49003.9	24317.5	63482.8	6978.36	61592.6	17494.1	32836.1	3482.42	48544.6	31336.4	77563.1	152985	51894.9	2991.4	142563	16042.3	6304.87	2556.82	10234.6	74682.2	23174	19200.2	6598.04	41336	10139.3	24073
705	1alpha-hydroxy-22-(3-methylphenyl)-23,24,25,26,27-pentanorvitamin D3 / 1alpha-hydroxy-22-(3-methylphenyl)-23,24,25,26,27-pentanorcholecalciferol	6.87_421.3102m/z	421.31	6.86893	POS	LMST03020390	M+H	C29H40O2	44.4	28.5	0.267194	0.676151	0.0211351	2.7922	3064.05	4902.53	3796.79	6297.59	5194.6	2246.72	5351.37	5704.39	5024.94	4020.49	5266.25	5643.54	4270.64	3355.79	3792.78	3496.38	4711.37	4857.19	8311.02	6353.18	6201.1	5468.74	5551.4	5831.38	7607.43	6328.98	8074.16	7065.34	5382.11	7522.49	5503.44	5396.08	6516.01	5290.96	5608.84
742	PI(O-20:0/0:0)	4.33_614.3817n	615.388	4.32665	POS	LMGP06060001	M+2H, M+H	C29H59O11P	44	42.5	3.55366	0.336868	0.00390345	1.6073	237.271	161.615	257.577	338.354	747.723	155.82	366.869	224.093	244.339	275.862	190.02	217.525	142.227	464.202	503.534	423.796	441.158	289.871	830.795	952.206	1488.85	473.611	773.023	1116.84	605.399	384.057	248.169	1189.95	588.246	487.727	361.804	411.608	481.885	512.619	243.627
754	Norlinolenic acid	7.49_309.2065m/z	309.207	7.4929	NEG	LMFA01030756	M+FA-H	C17H28O2	43.9	25.1	-2.27517	0.567414	0.0301273	5.36419	15632.4	7760.06	4560.15	13604.4	14740.5	7162.97	25175	11268.5	17793.8	13190.4	22220.4	21256.8	12084.1	19465.1	5324.31	15132.4	14318.2	10008.3	27759.2	18755.5	13514.8	13225.8	13885.5	24700.8	28341.1	19848.4	12503.7	22501.8	20986	13157	6678.06	4115.65	14159.5	3663.46	6660.14
783	22:2(7Z,15Z)	8.79_354.3368m/z	354.337	8.79248	POS	LMFA01030861	M+NH4	C22H40O2	43.6	19.5	0.570335	0.607375	0.00633218	1.7206	1397.95	731.291	1496.96	1427.66	1097.14	743.022	909.645	1190.24	958.16	1168.37	905.739	776.494	1352.55	986.046	973.006	903.173	805.365	1160	1555.31	1923.82	2589.5	1760.16	2028.55	1493.19	1121.73	1371.67	2896	2257.61	1795.64	1594.35	1745.01	1570.84	1245.8	2081.52	1191.21
796	cholestan-6-oxo-3,5-diol	6.88_441.3337m/z	441.334	6.87582	POS	LMST01010126	M+Na	C27H46O3	43.5	30.3	-0.495481	0.543601	0.00107688	3.39606	2059.15	2736.25	1972.11	4029.89	4664.49	2500.55	5217.38	3601.71	3756.93	2743.32	3568.59	4400.47	2528.57	5962.49	2827.39	3520.09	3477.24	2052.18	6860.08	5568.27	5453.23	4413.04	5233.77	5515.07	5731.49	8377.72	4578.2	6460.43	4629.26	7236.98	3619.86	3647.32	4650.64	3725.97	2708.25
801	DG(14:0/0:0/14:0) (d5)	8.53_556.4414m/z	556.441	8.5312	POS	LMGL02010309	M+K	C31H55D5O5	43.4	29.6	5.32969	0.659538	4.99843e-05	1.68975	1118.39	1028.82	940.773	1245.87	1026.84	1134.26	1268.65	971.978	1035.24	1165.39	1072.72	909.991	964.941	1176.23	971.673	972.164	1136.12	831.493	1911.28	1661.54	1731.15	1624.48	1439.64	1479.66	1765.58	1546.65	2170.28	1510.48	1449.45	1979.37	1385.11	1385.77	1491.76	1448.45	1255.84
803	DG(14:1(9Z)/14:1(9Z)/0:0)	9.59_531.4036m/z	531.404	9.5894	POS	HMDB07038	M+Na	C31H56O5	43.4	28.1	3.0768	0.575752	0.0006103	1.62835	968.127	698.29	425.889	714.521	728.889	1084.61	915.341	575.82	822.292	1123.23	919.577	759.434	636.525	610.97	789.603	670.253	1273.5	578.409	1580.87	1352.66	1075.94	1381.24	1279.45	1354.69	3005.73	1414.61	1729.88	1032.35	938.832	3070.71	860.953	1342.02	897.184	756.057	713.841
816	Kaplanin	4.65_430.1260n	475.124	4.6452	NEG	LMPK12110143	M-H, M+FA-H	C22H22O9	43.2	21.3	-0.985276	0.415856	0.010838	2.74506	1201.15	760.604	2539.19	878.829	508.216	1990.44	1316.18	413.421	1002.99	2549.17	514.298	486.468	538.189	2395.04	1762.42	604.576	979.464	1128.12	2807.09	3191.96	4175.91	3058.62	1123.41	4588.07	962.422	2577.97	1962.34	424.186	721.482	1439.52	4060.3	2321.6	2025.64	2315.37	6395.44
819	PI(O-16:0/20:5(5Z,8Z,11Z,14Z,17Z))	8.41_865.5207m/z	865.521	8.408	POS	LMGP06020075	M+Na	C45H79O12P	43.1	25.3	0.677111	0.577003	0.017334	3.76315	7240.59	4627.29	2233.47	6177.07	4593.03	5273.62	10329.2	7735.93	8939.34	11401.7	10056.9	7079.37	4384.24	14024.8	7649.36	5230.67	15460.5	8893.13	12867.5	8778.45	4787.75	7176.52	9257.43	9376.55	6721.85	12523.7	6366.91	9382.02	9335.99	11068.1	5184.31	4205.67	7001.87	5080.54	6622.61
849	Myrtucommulone A	5.92_669.3631m/z	669.363	5.92075	POS	LMPK13070001	M+H	C38H52O10	42.8	17.7	-0.33361	0.621192	0.00598357	1.72324	1233.87	439.979	1440.49	1277.47	1123.21	1410.66	471.515	3075.92	1660.71	1797.27	729.689	2316.41	732.582	583.336	1746.92	1089.12	685.446	2766.63	2055.78	1878.24	1815.64	2016.31	1228.04	2154.99	1019.14	1022.68	5861.4	1735.32	2618.3	1369.15	1840.16	1263.84	2273.05	1186.33	4530.97
885	1-(O-alpha-D-glucopyranosyl)-(1,3R,27R)-octaconsanetriol	9.39_643.4539m/z	643.454	9.39038	POS	LMFA13010009	M+K	C34H68O8	42.4	24.4	-1.14201	0.683654	0.0375857	1.82316	2102.18	1666.04	1463.57	2645.57	2412.62	1824.65	2768.56	1828.65	2337.66	2538.32	2220.27	2810.13	4266.87	3725.3	1447.56	2251.36	3285.07	1439.08	3823.48	2976.3	2482.59	2123.54	2212.23	4102.28	4769.69	2858.95	2719.96	3420.37	3921.6	2780.86	2664.86	2901.62	3959.57	1916.75	2196.29
888	DG(14:1(9Z)/18:0/0:0)	9.67_566.4914n	589.481	9.67188	POS	HMDB07042	M+Na, M+K	C35H66O5	42.4	32.5	0.665762	0.582142	0.00971099	4.10023	6819.65	4158.16	3736.05	7040.2	6725.05	5926.46	8918.13	6795.65	7117.21	7856.89	6988.71	6472.7	6481.33	9394.38	5267.37	5304.09	12981.2	4465.81	13918.7	9927.9	6750.35	6928.77	9520.47	12055.5	16133	9188.33	12406.5	9890.14	8002.29	12740.5	7194.32	8242.29	9487.87	6044.77	5745.01
917	1alpha-hydroxy-2beta-(5-hydroxypentoxy)vitamin D3 / 1alpha-hydroxy-2beta-(5-hydroxypentoxy)cholecalciferol	10.71_502.4024n	520.436	10.7095	POS	LMST03020522	M+NH4, M+Na, M+K	C32H54O4	42.1	12.5	0.382826	0.65355	2.46307e-05	11.783	45925.1	45388.6	46620	59533.9	48534.3	51986.5	53031.9	52213.1	47803.7	52724.1	46556.3	43303.1	49452.1	48946.6	48252	42109.6	53260.3	42425.5	86089.7	76868.6	72271.4	73610.7	66292.2	80821	92508.4	62777.2	112985	60588.1	56925.6	99094.3	62031.2	68304.4	61995.2	58551.9	59748
929	3-C-Methylapigenin 5-rhamnoside	4.66_430.1264n	431.134	4.66302	POS	LMPK12110331	M+H, M+Na	C22H22O9	41.9	12.7	0.0103179	0.416519	0.0163479	2.76831	1333.86	759.678	2766.2	898.568	439.882	2206.27	1302.15	427.267	1030.02	2748.79	536.844	407.818	537.962	2412.92	1949.78	576.858	951.108	1117.68	2781.59	3401.64	4720.26	3326.55	1060.35	4887.46	860.717	2687.47	2183.33	270.314	689.944	1556.28	4107.26	2312.1	1895.73	2456.97	5937.84
941	PA(16:0/18:2(9Z,12Z))	8.12_671.4631m/z	671.463	8.12353	NEG	HMDB07860	M-H	C37H69O8P	41.9	26.2	-3.97638	0.704983	0.0182164	2.6701	3243.78	4466.53	3929.2	6092.8	3961.09	4003.39	6207.45	3132.69	3598.9	3735.68	3061.67	2706.65	3828.08	3984.06	2409.28	4302.64	4372.33	2687.01	7122.16	6140.31	4132.95	7356.54	5208.77	6489.51	7626.01	4502.69	8074.26	5041.83	4273.88	7003.95	4115.66	3525.06	5080.45	3940.08	4912.79
1005	Inosine	0.63_267.0714m/z	267.071	0.6306	NEG	HMDB00195	M-H	C10H12N4O5	41.2	17.5	-7.88578	0.589226	0.00443215	1.87788	1297.84	1065.2	1337.61	1005.48	1059.36	1479.89	1838.35	2006.63	1704.32	1665.19	1969.81	1351.88	1263.78	1593	1263.72	845.198	1285.82	1918.78	2519.34	2077.59	1564.37	2098.41	2707.12	1329.6	1659.96	2720.32	2149.73	2342.06	2039.36	2539.76	1793.78	2498.06	1626.07	1658.98	1382.18
1027	Isouvaretin	8.52_378.1494n	377.142	8.5223	NEG	LMPK12120467	M-H, M+FA-H	C23H22O5	41	26.7	7.04997	0.525464	0.0248241	2.75445	2395.84	1455.88	2495.86	3829	1535.84	1545.19	708.852	2723.35	1912.52	2127.62	990.861	3177.04	3447.75	971.019	1225.99	1292.62	1726.56	1693.34	7191.14	4239.37	2650.88	3702.8	4399.03	3047.04	8199.25	1362.85	4909.41	3635.11	2241.84	1601.28	2640.02	1409.14	4367.47	1438.77	5248.26
1064	DG(16:0/18:4(6Z,9Z,12Z,15Z)/0:0)	8.75_611.4649m/z	611.465	8.75123	POS	HMDB07106	M+Na	C37H64O5	40.6	12.5	0.527103	0.659358	0.0195213	2.38969	3692.68	3389.95	1590.88	3456.83	2784.03	2725.81	3582.13	4461.15	3878.04	4735.96	4051.07	3235.92	3428.19	3415.14	4027.3	2775.05	5310.74	4483.01	5621.82	4506.33	2553.3	4027.64	5365.77	4678.72	5194.91	6267.1	3601.09	3143.59	5560.93	4571.26	3728.2	4440.72	3066.11	3393.88	5250.09
1080	2,6-nonadienoic acid	7.29_307.1907m/z	307.191	7.29347	NEG	LMFA01030447	2M-H	C9H14O2	40.5	14.4	-2.56829	0.447974	0.0102805	3.95471	3800.04	2565.29	1842.43	4277.96	3902.41	2080.5	6551.81	2799.49	4970.15	4629.77	4585.24	7374.32	6034.23	5511.09	1443.86	4596.04	4215.85	3153.91	10074	6909.28	6494.54	3949.89	3813.05	9986.28	11498.4	4619.76	3333.23	6976.93	7453.5	4546.87	2469.98	1112.74	5610.95	1083.29	3360.35
1087	7-O-Methyllicoricidin	8.07_875.4757m/z	875.476	8.06853	NEG	LMPK12080046	2M-H	C27H34O5	40.5	19.4	1.91834	0.586547	0.0341435	1.78143	1827.97	1065.09	551.067	1720.38	1436.15	1191.7	1620.67	1821.82	1561.78	1749.09	1324.01	1557.49	1623.23	2207.15	1432.85	1364.05	2259.73	1451.56	3152.42	2234.5	1131.52	1491.03	2907.43	2368.24	1524.09	2570.61	1784.89	2067.58	3268.2	1477.58	1750.57	1485.81	2232.9	1724.8	2022.11
1105	Formononetin 7-O-glucoside-6''-malonate	5.12_516.1268n	517.134	5.1231	POS	LMPK12050020	M+H, M+Na, M+K	C25H24O12	40.3	4.1	0.0597326	0.401371	0.0184742	6.23517	6608.77	4963.8	12384.1	3271.97	2084.42	11259.1	6467.35	1828.47	4849.16	12382.6	2797.12	2084.02	2211.54	11218.6	9358.78	2678.3	4972.54	5849.79	12429.6	17034.8	22541.6	15521.9	5742.89	27813	4508.19	14992.9	10618.6	1078.45	3546.9	8633.8	18149.8	10382.4	7643.55	10778.6	28365.7
1114	PA(16:1(9Z)/20:5(5Z,8Z,11Z,14Z,17Z))	8.23_737.4373m/z	737.437	8.23352	NEG	LMGP10010218	M+FA-H	C39H65O8P	40.3	18.2	-3.82041	0.725336	0.00898958	2.0525	2506.2	2565.67	2400.49	3781.05	2877.58	1856.9	4314.94	2619.99	3348.12	4104.7	3375.36	3063.92	4014.57	2999.46	2566.26	2599.03	3154.82	2039.55	4419.59	3714.29	3316.47	3513.52	3286.51	3791.7	4811.82	4622.44	3091.77	4667.42	3739.57	3343.75	3441.87	3365.82	3449.01	4184.87	3606.13
1120	PE(20:5(5Z,8Z,11Z,14Z,17Z)/P-16:0)	8.50_722.5140m/z	722.514	8.49737	POS	HMDB09477	M+H	C41H72NO7P	40.2	14.5	2.8317	0.618255	0.0383222	2.1593	2546.64	1916.94	1151.66	2641.72	3045.99	1743.26	4490.49	2234.24	3225.8	3349.98	3616.27	3187.08	2712.97	3226.61	1659.66	2476.13	4420.94	2360.09	5337.54	3540.07	2325.45	2316.76	3170.01	4411.81	6786.53	4489.86	3029	4823.56	4616.82	4003.62	2053.56	1838.95	3432.12	1513.46	2071.67
1178	PS(16:1(9Z)/18:3(6Z,9Z,12Z))	8.75_773.5055m/z	773.506	8.75123	POS	LMGP03010212	M+NH4	C40H70NO10P	39.7	19.9	-2.70046	0.623347	0.0189796	1.60458	1242.64	1105.81	698.201	1511.95	1153.31	1028.16	1765.45	1555.71	1411.9	1597.97	1390.24	1027.68	1267.75	2136.04	1312.06	1083.94	1565.98	1334.85	2546.19	1820.32	1025.78	1561.07	2218.32	1641.01	1574.97	2037.85	1254.68	1579.3	1776.91	1546.47	1557.29	1648.15	1401.7	1565.86	2058.8
1185	2,6,8,12-Tetramethyl-2,4-tridecadien-1-ol	8.76_270.2796m/z	270.28	8.76498	POS	LMFA05000170	M+NH4	C17H32O	39.7	3.24	1.73248	0.662273	2.01918e-05	2.40549	2046.27	1912.24	2175.28	2561.15	1992.76	2199.57	2196.57	2130.42	2006.63	2385.54	1966.58	1731.4	2064.47	1897.27	2052.54	1794.45	2147.14	1696.64	3461.3	3282.56	3205.31	3355.59	2720.65	3433.74	3751.94	2548.92	5105.38	2806.82	2239.85	4403.62	2642.29	2858.95	2593.17	2603.82	2548.41
1206	PE(16:1(9Z)/P-18:1(11Z))	8.65_722.5113m/z	722.511	8.64807	POS	HMDB08984	M+Na	C39H74NO7P	39.6	20.1	2.51957	0.638902	0.00297443	3.50115	5180.92	4448.11	3412.37	6015.19	5635.59	4646.95	7577.99	4820.81	5718.06	6193.89	5950.65	5286.7	5396.77	6330.82	4045.87	4655.96	6468.83	3981.21	10274.9	7727.51	6070.11	6622.72	7231.03	7994.87	11490.1	8357.4	8613.21	8672.4	7220.8	9460.35	5397.8	5631.4	6904.78	4700.74	5410.65
1218	24Z-ethylidene-cholest-5-en-3beta-ol 3-O-beta-D-glucopyranoside	9.78_619.4208m/z	619.421	9.77947	NEG	LMST01040199	M+FA-H	C35H58O6	39.6		-1.20864	0.667458	0.0230079	2.0602	1906.99	1470.86	3160.74	3077.52	2060.07	2486.83	2129.76	2372.96	2075.3	2526.26	2134.36	1590.63	1867.66	2476.76	2523.18	1661.87	1978.76	1463.56	3146.05	3591.57	3935.92	4972.14	2857.11	2716.56	2191.7	2920.14	3828.09	2702.8	3312.95	3329.77	3461.99	3542.96	2543.2	3814.78	3976.17
1233	PC(9:0/0:0)	8.53_397.2257n	398.233	8.5312	POS	LMGP01050068	M+H, M+Na	C17H36NO7P	39.5	12.8	6.83263	0.577125	0.000677812	3.02667	2652.22	2299.17	2638.8	3040.12	1667.1	3141.14	2147.51	2092.49	1995.67	2680.26	1835.03	1601.83	2024.09	2035.4	2193.09	2017.61	2211.91	1607.97	4160.01	4510.62	4311.94	4403.87	3481.79	5882.57	3732.14	2454.36	5559.47	3499.58	2363.88	4039.61	3421.17	3199.06	3221.85	3947.27	3486.06
1268	(23S,24R,25S)-23,24-dihydroxy-spirost-5-en-3beta-yl O-alpha-L-rhamnopyranosyl-(1-2)-beta-D-glucopyranoside	8.17_769.4377m/z	769.438	8.17165	NEG	LMST01080059	M-H	C40H66O14	39.4	12.1	-0.375582	0.574862	0.00302009	2.03873	1060.79	1117.57	1061.16	1663.11	1611.8	1040.71	2038.77	1514.15	1580.11	1507.22	1603.24	1556.67	1800.76	2057.97	1111.77	1225.38	1625.19	1135.24	3099.28	2210.79	1616.52	1827.83	2193.63	2194.47	2541.62	2617.46	1827.26	2324.1	2335.11	1876.71	1760.27	1996.08	2061.29	1569.64	1974.66
1280	3alpha-Hydroxy-6-oxo-5beta-cholan-24-oic Acid	9.26_390.2773n	413.267	9.25978	POS	LMST04010146	M+Na, M+K, M+H	C24H38O4	39.3		0.76325	0.700673	5.38401e-05	5.89821	14390.6	14567.3	16251.5	19179.6	14800.7	16000.6	15848.7	15929	14539.8	16408.9	14100.2	13077	15020.4	13946.7	15011.9	13077.6	13645.6	13208.6	23389.4	22944.6	23855.2	24471.3	19984.6	21210.2	21793.6	18696.2	31054.5	18675.6	16956.8	25029.2	20150.2	22454	18955.5	19291.2	19674.8
1282	Anandamide (20:2, n-6)	8.54_374.3030m/z	374.303	8.53808	POS	LMFA08040002	M+Na	C22H41NO2	39.3	0.171	0.144521	0.598703	0.0137973	3.24461	5000.34	2513.02	5333.56	5919.5	2636.94	2603.64	2191.53	3632.85	2980.61	4252.78	2445.28	2833.86	3446.48	2797.91	2702.94	2505.41	2975.67	3422.68	8749.85	6770.5	7411.92	6313.09	6787.23	4065.76	5602.82	2498.19	8754.35	5997.94	3597.83	5257.57	5669.65	5966.4	5217.98	5715	4866.37
1284	GlcCer(d18:0/20:0)	8.84_780.6332m/z	780.633	8.8406	POS	LMSP0501AA20	M+Na	C44H87NO8	39.3	0.941	1.04547	0.661473	8.90869e-06	5.71309	11982.6	10417.4	12114.5	14525.6	11690.8	11704.4	11430.9	13030.7	11786.6	13900.1	11683.9	10963.3	11620.1	11836.9	12573.5	9947.04	12016.4	10696.3	19679.9	18482.9	18302.6	19244.8	16191.3	17604.6	18431	14360.7	24687.4	15216.8	13763.8	20665.2	15908.8	17596.9	15114	15537.3	15248.8
1285	Docosatrienoic acid	8.54_334.2873n	352.321	8.53808	POS	HMDB02823	M+H, M+NH4	C22H38O2	39.3	0.181	0.258848	0.621351	0.00917187	3.04213	4969.31	2637.24	4396.31	5426.98	2966.04	2458.25	3244.22	3401.44	3251.3	4782.63	2980.59	2459.27	3190.84	3314.99	2632.48	3199.56	3920.51	3722.15	7172.36	6218.06	7248.99	5727.94	6463.68	3950.33	4794.08	2398.49	7233.17	7066.48	3768.14	6111.29	5485.01	6206.09	5016.61	5898.34	3737.61
1314	N-(1,1-dimethyl-2-hydroxy-ethyl) arachidonoyl amine	8.45_376.3189m/z	376.319	8.44925	POS	LMFA08020019	M+H	C24H41NO2	39.2	4.11	-5.71912	0.684896	0.0324197	1.79067	2091.27	1605.62	2556.13	2813.36	1363.91	1212.37	1064	2261.73	1545.7	2282.07	1085.75	1238.6	1427.87	1413.81	1381.98	1439.26	1241.3	1742	3543.26	2871.51	3173.97	2745.75	2885.1	1779.57	1942.19	879.483	3017.82	2281.37	1516.12	2272.35	2897.23	3826.73	2351.99	2606.48	2214.6
1317	14S-Methyl-1-octadecene	7.68_284.3314m/z	284.331	7.67913	POS	LMFA11000019	M+NH4	C19H38	39.2		0.810417	0.632584	0.000558881	1.64637	953.944	715.183	863.264	1023.15	1101.16	1230.62	893.137	1070.38	961.185	1056.94	997.826	952.933	901.054	1100.12	981.468	745.138	995.648	972.269	1757.58	1568.34	1550.05	1231.08	1399.78	1799.95	1473.86	1469.93	2093.94	1332.97	1435.36	1740.87	1346.17	1487.04	1358.03	1198.92	1050.27
1320	Docosanedioic acid	9.28_370.3087n	393.298	9.2804	POS	LMFA01170037	M+Na, M+K, M+H	C22H42O4	39.2		0.994203	0.679868	1.64189e-05	2.50117	2261.52	2183.2	2629.46	2926.17	2322.1	2749.88	2358.1	2473.66	2213.22	2531.61	2123.03	1978.62	2254.8	2092.22	2297.76	1973.08	2275.6	2036.92	3908.61	3741.44	3737.5	3780.09	3249.09	3752.74	3847.09	2845.31	5823.16	2955.42	2574.16	4543.83	3225.95	3581.14	3190.49	3016.25	3052.36
1322	3Z,13Z-octadecadien-1-ol	9.10_284.2948m/z	284.295	9.10157	POS	LMFA05000047	M+NH4	C18H34O	39.2		-0.0350598	0.783119	0.00309741	2.12611	3634.45	3700.66	3318.12	4177.68	3811.09	3551.43	3292.45	4018.58	3471.71	3886.5	3176.97	3559.81	2926.48	3447.26	2808.39	3086.75	3827.38	3060.76	5530.24	4780.02	5017.31	4820.57	3822.85	4368.79	6906.77	4031.54	7753.53	5445.17	3442.04	5577.09	5179.36	5677.92	4461.78	4163.5	4198.51
1352	10-oxo-nonadecanoic acid	8.84_313.2739m/z	313.274	8.8406	POS	LMFA01060128	M+H	C19H36O3	39.1		0.62817	0.714326	0.0162272	2.43926	3173.69	2506.48	5149.7	5395.46	4374.24	2701.27	4046.56	3344.62	3638.45	3615.83	4084.96	3816.57	3953.25	4986.36	2747.28	2594.81	3204.37	2735.94	5833.81	5510.33	5467.22	5680.06	5425.18	4702.7	4927.63	4496.75	3969.07	4637.45	4579.8	3848.46	3426.34	3670.98	3909.82	2854.14	3263.15
1356	Galactosylhydroxylysine	4.64_325.1600m/z	325.16	4.6424	POS	HMDB00600	M+H	C12H24N2O8	39.1	0.102	-1.52017	0.583841	0.00795672	2.25558	2148	1272.17	1502.3	1871.65	1675.95	1736.85	2002.21	1000.43	1731.75	861.567	2884.75	2303.07	1986.98	1900.05	425.373	1417.77	1511.61	1574.3	4128.7	2937.5	2474.46	1668.81	2770.87	3502	3623.41	3462.96	1543.3	2749.14	1558	4576.92	1448.47	2447.01	968.221	1208.01	1386.02
1359	Scillirosidin	7.34_460.2695m/z	460.27	7.33587	POS	LMST01130002	M+NH4	C26H34O6	39.1		0.309414	0.662094	8.05908e-05	3.31063	4297.4	4251.51	4441.28	4811.69	3622.35	4292.92	3375.8	3778.05	3432.86	4488.7	3205.19	2931.71	3580.82	3381.46	3964.34	3474.58	4057.91	3681.28	6573.51	6567.11	7498.69	6866.77	6032.04	5304.03	5846.41	14743.9	8745.54	6457.7	4458.17	7511.73	5413.96	6502.19	4873.23	5845.03	4650.85
1360	5beta-Cyprinolsulfate	7.65_555.2948m/z	555.295	7.65163	POS	LMST05020004	M+Na	C27H48O8S	39.1	48.3	-2.64153	0.623969	0.0119508	1.5854	1605.09	829.819	1040.85	1129.79	930.293	877.885	1027.62	1111.78	965.882	1015.14	909.331	933.796	922.245	1182.26	973.171	776.255	668.274	568.582	1506.92	1734.6	2091.19	1148.94	1481.67	2315.6	1185.29	1056.15	947.911	2431.55	1094.25	872.871	1015.43	1054.41	1128.04	777.61	834.953
1384	3E-Tetradecen-1-ol	6.83_230.2481m/z	230.248	6.8276	POS	LMFA05000174	M+NH4	C14H28O	39	2.36	1.21864	0.7226	0.000449948	2.85547	4275.2	3830.86	4471.49	5346.48	4253.07	4183.72	4633.2	4191.89	4076.58	4897.53	4154.76	3302.51	4305.59	3609.74	4096.74	3742.77	3925.25	3436.96	6505.84	6157.83	6194.23	6827.26	5040.22	5755.16	5948.38	5002.2	8156.17	5653.38	4823.68	6710.34	5296.86	5860.01	4741.01	5238.69	5274.72
1402	MGDG(16:0/18:2(9Z,12Z))	11.01_799.5571m/z	799.557	11.0136	NEG	LMGL05010026	M+FA-H	C43H78O10	39		-0.841066	0.472803	0.000350577	2.49051	924.411	356.445	1137.69	1929.1	932.99	1590.91	1690.16	1395.02	1802.39	3155.37	2009.73	1153.09	1264	2576.85	1468.78	1138.59	1973.7	1653.93	2525.2	2453.28	2419.17	2684.89	2054.38	2396.72	2034.44	1645.08	1500.84	2884.71	1844.26	2069.59	2262.85	2037.8	2046.79	3594.39	1301.06
1408	(21-Methyl-8Z-pentatriacontene	8.68_522.5973m/z	522.597	8.6825	POS	LMFA11000079	M+NH4	C36H72	38.9	4.2	0.151227	0.720418	0.000326571	2.51904	3340.22	3107.79	3408.75	4164.22	3377.81	3065.54	3657	3521.48	3337.87	3785.11	3453.67	2903.76	3340.35	3265.16	3305.92	2937.26	2891.42	2894.3	4778.03	4800.87	5055.67	5348.27	4319.23	4104.1	4163.41	4193.99	5689.67	4329.04	3955.71	4672.29	4335.53	4796.85	4011.22	4217.08	4239.62
1448	Phosphoric acid	0.63_98.9846m/z	98.9846	0.631467	POS	HMDB02142	M+H	H3O4P	38.8		4.13838	0.476636	0.000313032	1.95574	597.247	687.717	634.6	1254.54	546.464	498.167	800.902	323.025	424.989	280.264	330.222	491.337	557.688	565.369	442.208	615.953	294.36	240.984	1734.02	1492.97	1561.15	1609.29	1135.93	1317.71	1123.3	819.874	1069.73	1243.28	839.674	1209.47	626.234	846.799	499.152	597.458	565.838
1458	10Z-Pentacosene	8.26_368.4251m/z	368.425	8.2636	POS	LMFA11000068	M+NH4	C25H50	38.8		0.150678	0.699749	2.37223e-05	1.94768	1629.75	1518.78	1705.48	2039.97	1696.93	1648.36	1815.11	1730.39	1637.29	1911.57	1636.91	1402.99	1634.34	1583.19	1630.8	1454.79	1557.4	1413.49	2588.98	2470.78	2489.4	2610.43	2203.16	2270	2340.22	2038.97	3178.11	2204.21	1948.99	2602.07	2132.04	2343.95	2038.55	2038.83	2049.59
1463	3,5-Di-O-methyl-8-prenylafzelechin-4beta-ol	10.67_425.1369m/z	425.137	10.6682	POS	LMPK12020216	M+K	C22H26O6	38.8		2.04051	0.739845	0.00357318	3.05295	5746.53	6384.12	6014.9	7782.52	5916.92	5405.84	6753.02	6659.19	6050.16	6548.5	5912.35	5489.96	6230.03	6062.95	6233.28	5564.9	4754	5465.18	8162.77	8516.21	9415.04	9838.12	7701.49	6715.83	6103.67	7733.63	9079.92	7290.89	7014.11	7055.93	8014	9086.99	7020.97	7671.89	7980.98
1560	N-palmitoyl tryptophan	9.31_481.2843m/z	481.284	9.3079	POS	LMFA08020095	M+K	C27H42N2O3	38.6		3.55648	0.726145	0.000663109	4.50505	10425.3	10231.3	12144.4	13763.2	10713.6	10979.8	11256.4	11321.4	10265.8	11754.6	9819.24	9059.82	10734	9641.39	10360.6	9340.65	8862.84	9304.26	15893.3	15883.7	17366.6	17498.6	13519.5	13838.3	13912.8	12899.9	21237.8	13911.2	11710.3	16369.4	14557.4	16368.3	13207.1	13941.8	14240.4
1574	PI(O-18:0/15:0)	9.03_849.5273m/z	849.527	9.03283	POS	LMGP06020023	M+K	C42H83O12P	38.6		2.3697	0.489503	0.0110501	5.34982	5961.96	7737.45	4946.14	8491.62	4209.62	8829.64	8158.17	6390.74	8214.14	12410.6	9761.83	6127.17	5705.85	10782.1	8763.06	5423.44	16734.1	8583.94	21378	13798.2	6796.47	17409.3	12091.6	10602.4	9707.44	7934.23	12775	7829.73	8323.59	21531.2	7421.64	4831.87	6998.55	10302.6	10959.6
1581	Raffinose	0.60_504.1687n	549.167	0.6031	NEG	HMDB03213	M-H, M+FA-H	C18H32O16	38.6	9.09	-0.583401	0.488518	0.00266793	2.78358	1039.4	1707.03	1541.69	2195.35	1512.67	2103.58	3894.04	2236.74	2597	1783.77	3225.36	2430.75	3765.8	3003.9	2133.73	2450.81	2924.08	2441.73	3804.92	3493.14	5153.32	3266.43	2284.98	2671.4	1795.23	3511.95	3356.66	2849.92	4115.56	2145.14	3700.04	3750.82	3979.89	3970.18	3500.1
1602	PG(20:3(8Z,11Z,14Z)/22:6(4Z,7Z,10Z,13Z,16Z,19Z))	6.70_883.4888m/z	883.489	6.69702	POS	LMGP04010619	M+K	C48H77O10P	38.5	1.88	0.215692	0.275955	0.00475809	1.86497	583.025	192.676	124.939	353.904	454.349	179.192	504.934	583.884	532.533	328.827	319.636	997.457	207.976	919.373	579.978	491.178	525.756	259.15	1160.14	1152.09	1730.34	401.947	696.143	1701.33	490.587	1996.06	558.87	1457.52	759.236	450.981	694.515	567.298	1259.58	358.259	1012.72
1659	DL-2-hydroxy stearic acid	6.84_318.3006m/z	318.301	6.84145	POS	LMFA02000120	M+NH4	C18H36O3	38.4		1.23308	0.721523	0.00113789	2.46386	3392.25	2873.17	3538.92	4149.88	3225.58	3198.06	3595.45	3269.91	3162.84	3819.96	3211.25	2535.24	3322.79	2682.6	3244.27	2876.61	2955.44	2665.31	4941.62	4768.71	4819.27	5521.66	3841.22	4350.35	4570.24	3937.25	6445.29	4418.83	3589.57	5171.08	4187.63	4596.68	3629.81	4101.05	4268.33
1662	9,12,13-TriHOME	6.62_353.2301m/z	353.23	6.6214	POS	HMDB04708	M+Na	C18H34O5	38.4		0.664719	1.45098	0.0466602	1.90696	2357.05	4172.78	2745.31	2751.82	4922.12	4340.64	6350.35	2446.59	3179.37	1423.06	4287.07	2237.03	2950.29	2563.23	1251.83	2952.1	5632.94	2166.57	3514.49	2468.94	2036.01	2115	2302.79	2235.44	2788.1	4490.13	3200.73	3841.1	3313.6	4608.22	1372.3	1603.59	1459.46	1240.5	578.699
1689	PI(18:1(11Z)/18:3(6Z,9Z,12Z))	8.11_858.5282n	903.519	8.10978	NEG	HMDB09827	M-H, M+FA-H	C45H79O13P	38.4	1.98	2.73173	0.612797	0.0309306	2.44044	3569.84	2522.96	1626.9	3651.66	2565.74	2071.63	5965.05	3694.06	4105.08	4599.55	4354.28	2841.77	2604.64	5739.89	3053.32	2489.94	5298.68	2678.01	6492.04	4397.91	2336.51	4531.39	5064.13	3302.04	3995.74	5845.19	3726.85	6336.99	3509.5	5240.39	2911.31	2504.69	3108.46	3205.28	3404.97
1695	LTB4 dimethyl amide	7.08_381.3133m/z	381.313	7.08148	POS	LMFA03020011	M+NH4	C22H37NO3	38.3		5.99297	0.485023	0.000734122	1.91389	852.892	654.62	909.324	942.573	809.846	320.407	531.305	664.691	638.228	773.661	442.156	878.156	1205.89	794.444	519.738	682.948	492.88	565.641	1261.88	1567	1895.81	1059.87	1882.5	1589.53	863.41	1668.59	2277.27	2068.59	2075.8	1223.11	1154.53	1021.81	1012.16	1740.77	709.316
1716	Cholesterol glucuronide	8.92_585.3769m/z	585.377	8.91622	POS	LMST05010043	M+Na	C33H54O7	38.3	1.78	1.34484	0.473432	0.00367961	2.50432	1398.71	752.922	1029.08	1693.16	1866.05	1022.22	1466.97	1214.78	1375.83	1251.49	2051.75	1183.62	1287.32	1807.65	815.99	1133.39	1444.22	1094.02	4249.07	2754.72	2328.17	1753.39	2591.38	2718.74	2491.63	1521.89	2874.34	2077.59	1576.37	2038.93	1355.82	1651.28	2080.88	1559.81	613.88
1772	Peonidin	0.61_601.1347m/z	601.135	0.609983	NEG	LMPK12010006	2M-H	C16H13O6+	38.2		-0.804364	0.431043	0.000531455	8.59037	8165.84	11370.2	10386.9	16764	11184.4	11245.7	22471.4	9089.77	12369.3	8969.02	11056.6	13244.2	16097.2	16913.6	11954.4	14571.9	13203.5	10958	38491.5	26998.4	29895	24165.6	19622.3	21175.7	15607.7	20350.1	24097.9	25481.3	23322.2	20779.2	20766.2	23520.3	21554.7	19150.6	23428.5
1788	PG(P-16:0/12:0)	9.56_651.4590m/z	651.459	9.5619	POS	LMGP04030001	M+H	C34H67O9P	38.1		-0.856622	0.558713	0.00421741	4.15129	5123.71	4605.22	3018.04	5695.2	5465.34	6091.06	5242.76	3778.82	5011.7	5799.71	5006.36	6232.09	8775.78	4040.6	4069.15	6740.8	6261.61	4211.49	10191.3	9027.67	7997.73	8371.21	5469.69	12634.7	11310.1	6206.47	11805.6	9600.55	9490.84	9179.04	5793.97	4828.83	7626.21	4609.03	8215.89
1846	Eicosanoyl-EA	9.38_378.3334m/z	378.333	9.38352	POS	LMFA08040038	M+Na	C22H45NO2	38		-2.39742	0.719446	0.00151294	2.47034	3054.6	3338.56	3566.53	4336.43	3068.74	3204.48	3457.64	3517.5	3111.74	3418.94	2973.9	2755.3	3258.09	2847.88	3274.11	2882.02	2758.22	2871.42	4617.77	4833.49	5304.27	5547.65	4135.11	4152.25	4411.65	3821.51	6389.47	3875.69	3504.02	5079.38	4535.04	5118.04	4017.87	4388.06	4513.48
1855	1,25-Dihydroxyvitamin D3 3-glycoside	9.03_579.3879m/z	579.388	9.02597	POS	LMST03020611	M+H	C33H54O8	38	9.64	-2.21555	0.4797	0.00246533	2.49923	1361.14	724.248	1134.62	1829.22	1829.1	947.453	1770.65	1282.43	1278.82	1097.38	1539.13	977.378	1275.79	2449.46	787.324	971.148	1235.61	668.2	4003.04	2746.75	2565.69	1851.69	2900.05	2246.69	2901.07	1741.45	2289.49	2384.13	1492.53	2000.08	1631.16	2227.06	2215.7	1655.53	628.45
1897	PA(17:1(9Z)/22:6(4Z,7Z,10Z,13Z,16Z,19Z))	8.60_733.4810m/z	733.481	8.59995	POS	LMGP10010275	M+H	C42H69O8P	37.9		1.03955	0.700555	0.0497876	2.91178	6980.82	4726.72	3698.21	7404.74	8071.51	5651.38	11344	5927.71	7491.67	6264.63	9088.21	6588.36	6078.87	7115.05	4641.07	5077.31	8334.4	3907.33	12876.4	8764.57	5991.15	7445.89	8212.07	8859.12	13041.9	11430.9	11040.2	10102.2	7014.09	12288.4	5457.84	5769.16	7249.94	5032.73	5056.03
1900	PE(13:0/18:4(6Z,9Z,12Z,15Z))	9.41_687.4716m/z	687.472	9.41102	POS	LMGP02010394	M+NH4	C36H64NO8P	37.9		1.2007	0.613784	0.00786749	6.75596	22880.7	14108.5	9352.2	21998.9	23740.2	16208.9	25338.3	17360.6	20963.8	21567.9	26783.9	18341.4	17155.7	17448.6	14305.4	18181.5	24975.1	12626.7	40193.8	29685.9	21884.4	29905.6	25708	29051.5	39735.8	29762.8	41019.4	26861.4	21076.3	37571.3	16026.2	17114.7	18346.9	16818.4	15392.1
1905	PA(O-16:0/17:1(9Z))	8.96_685.4587m/z	685.459	8.95777	POS	LMGP10020009	M+K	C36H71O7P	37.9		2.724	0.59954	0.00149329	9.20583	31153.5	25350.3	15574.6	31347.8	31322.5	31629.1	35758.2	24193.8	30788	34486.6	34444.7	31581.8	32214.9	24559.1	22864.3	27955.4	38658.1	22118.4	58491.4	46693	40263.9	42199.8	36647.1	53214	77286.2	45806.4	65864	42204.8	34764.7	66802.5	30639.4	36571.9	36591	26256.4	32258
1940	DG(14:1(9Z)/20:4(5Z,8Z,11Z,14Z)/0:0)	8.72_609.4497m/z	609.45	8.71687	POS	HMDB07054	M+Na	C37H62O5	37.8	2.81	1.32958	0.618332	0.00714943	1.93381	1630.5	1800.6	782.369	1538.18	1555.61	1374.51	1649.18	1606.59	1799.69	2503.23	1630.31	1944.08	1935.95	1756.84	1726.48	1469.73	2058.5	2947.77	2870.14	2362.58	1724.36	1679.3	2452.19	2952.06	4283.2	3057.79	1788.56	1742.65	3389.15	2382.6	1896.29	2357.43	1816.57	1424.04	2905.37
1955	L-Cystathionine	4.65_267.0654m/z	267.065	4.6452	NEG	HMDB00099	M+FA-H	C7H14N2O4S	37.8		-1.06936	0.405234	0.01468	1.50729	362.989	210.534	759.011	249.237	139.609	624.308	377.738	120.065	285.854	737.423	149.64	120.452	148.268	749.054	504.595	166.827	277.839	352.354	797.128	975.324	1308.49	888.5	328.702	1490.34	271.816	808.98	552.997	71.8358	214.674	414.673	1209	666.705	602.742	659.194	1854.8
2018	Glepidotin C	10.20_297.1523m/z	297.152	10.1972	NEG	LMPK13090037	M-H	C19H22O3	37.7	4.77	8.83569	0.773639	0.0108007	7.15846	47000.9	35166.6	38387.4	57398.5	46524.2	51917.7	49819.2	43790.6	43136.9	45671.6	42924	41732.5	40554.3	46852.6	37070.9	36874.8	35038.2	36127.3	60971.5	60388.2	68099.5	63829.7	54047.7	49930.1	55142	58815.2	75481.4	69967.7	57843.2	53059	57053.7	63849.9	61492.1	53726.4	56466.2
2084	PI(20:5(5Z,8Z,11Z,14Z,17Z)/16:0)	8.23_855.5039m/z	855.504	8.22663	NEG	LMGP06010623	M-H	C45H77O13P	37.6	2.43	1.16383	0.652284	0.0116568	2.58143	3877.38	3289.43	1884.4	4010.91	3178.38	2480.18	5257.3	4067.65	4174.13	5169.73	3658.83	3561.41	4045.81	5724.91	3387.98	2803.97	5311.83	3390.04	6377.56	4830.11	3214.78	4235.31	5018.18	5024.27	4369.51	6674.66	3825.68	6058.22	4961.49	5346.15	4116.11	3855.32	3994.96	3908.85	5804.67
2093	PS(O-18:0/14:0)	8.43_744.5132m/z	744.513	8.42863	POS	LMGP03020020	M+Na	C38H76NO9P	37.5	3.62	-2.53911	0.418527	0.0011712	2.03978	809.989	518.915	281.974	912.786	911.575	473.37	1598.9	721.222	988.58	853.837	1147.03	863.035	737.096	1380.78	491.385	682.792	1032.7	590.593	2287.49	1570.99	1061.01	1296.39	1678.53	1444.54	1685.67	1741.97	866.898	1471.87	1334.89	1203.97	775.913	776.545	1056.09	919.849	739.896
2151	Astaxanthin glucoside	6.82_797.4583m/z	797.458	6.82073	POS	LMPR01070015	M+Na	C47H66O9	37.4		-2.01706	0.6861	0.000636402	5.95789	14271.2	20857.6	14065.9	15636	16632	17230.9	24492.5	15662.6	20604.5	24361.5	17680.5	25042.9	13719	18689.2	17671.9	18231.8	15711.8	14166.4	20733.3	24299.9	22747.2	27164.9	21513.3	27388.8	20880.8	35684.9	21074.1	23654.5	30973.2	31827.3	16944.4	16965.6	18240	17003.1	19259.9
2157	PE(14:0/18:1(11Z))	8.98_690.5073m/z	690.507	8.97838	POS	HMDB08827	M+H	C37H72NO8P	37.4	1.12	0.731229	0.744536	0.0314424	1.68311	2980.5	1902.12	1610.82	3093.23	2862.13	2045.22	3446.23	2803.95	2816.03	2710.65	3384.16	2311.37	2388.14	2542.45	2194.81	2214.17	2854.25	1871.64	3976.67	3280.41	2458.12	3519.03	3055.81	3177.16	3437.92	3838.82	4812.13	3065.13	2756.28	3633.88	2287.89	2304.09	2338.04	2288.32	2460.82
2178	PG(15:1(9Z)/22:2(13Z,16Z))	9.33_831.5385m/z	831.538	9.32532	NEG	LMGP04010189	M+FA-H	C43H79O10P	37.4		-1.01844	0.53965	0.00310808	2.21007	1448.27	1192.87	720.43	1746.5	1712.42	949.732	3150.97	2146.34	2007.05	1960.98	1916.02	1295.63	1359.84	2836.65	1380.96	1284.37	2172.79	1003.66	3084.58	2420.27	1780.17	2361.99	1772.84	2978.79	2287.01	2356.04	1546.61	3274.66	1615.58	1884.63	1679.27	1808.45	2018.98	1609.46	1528.26
2196	PI(16:0/20:4(5Z,8Z,11Z,14Z))	8.41_881.5144m/z	881.514	8.408	POS	HMDB09789	M+Na	C45H79O13P	37.3		-0.789291	0.47205	0.00571903	2.69998	2067.05	1525.89	583.897	2027.93	1523.7	1498.8	4053.76	1631.77	2869.86	3875.87	3231.04	2278.88	1564.23	4535.64	2006.13	1912.79	4508.52	1962.03	4893.09	3285.74	1588.57	2873.92	3702.73	3203.17	3299.65	3717.14	2191.76	3519.32	3039.69	4271.82	1761.63	1439.33	2632.71	1867.14	1990.17
2222	DG(16:0/22:6(4Z,7Z,10Z,13Z,16Z,19Z)/0:0)	11.16_639.4990m/z	639.499	11.1648	NEG	HMDB07121	M-H	C41H68O5	37.3		-0.620154	0.240116	0.00303146	1.52025	188.391	149.182	47.2349	314.428	197.56	74.0802	205.043	179.09	257.858	386.475	214.941	351.94	165.959	360.805	30.1597	122.181	190.58	51.7742	1214.93	677.121	575.796	292.526	529.885	753.102	1399.95	723.505	164.4	802.296	443.066	331.606	152.275	50.1957	515.289	118.41	16.8273
2253	PG(14:0/14:0)	9.30_667.4524m/z	667.452	9.30102	POS	LMGP04010005	M+H	C34H67O10P	37.2		-3.1444	0.485753	0.000888683	5.60501	6254.94	6613.36	4441.05	7055.33	6496.11	6341.12	6337.86	4911.37	6423.59	8356.2	6543.21	7258.14	8405.46	5298.01	4550.99	6830.81	8145.82	5566.47	15409.7	12873.5	11554.8	11831.2	7674.14	17242.8	17246.8	7991.12	15095.2	9917.49	10968.3	13154.4	7620.13	6373.96	9529.6	7535.29	10028.6
2360	DG(20:4(5Z,8Z,11Z,14Z)/0:0/20:4(5Z,8Z,11Z,14Z)) (d5)	8.97_670.5459m/z	670.546	8.9715	POS	LMGL02010316	M+H	C43H63D5O5	36.9		0.854307	0.664147	0.0206717	2.07435	1987.25	1859.52	2373.94	2677.37	2162.74	2167.79	2340.31	2056.58	2030.95	2281.44	2013.48	1855.7	2086.76	2037.03	1945.36	1833.86	2040.64	1745.37	2881.43	3355.33	2974.84	3038.31	2490.91	5177.36	2876.56	2306.91	3864.66	3109.89	2567.9	3032.18	2714.68	2864.05	2619.06	2676.65	2590.14
2366	TG(17:0/18:0/20:0)[iso6]	6.82_943.8096m/z	943.81	6.82073	POS	LMGL03010232	M+K	C58H112O6	36.9		0.603594	0.480185	0.0101922	3.43143	2928.97	2128.01	950.517	4434.38	4607.33	1617.98	4989.18	5784.64	4365.57	3016.87	3787.07	4926.72	2857.78	6011.51	2757.06	5077.21	4533.85	1980.2	6758.01	5850.7	5742.08	2329.62	7192.02	6837.54	6459.9	9268.05	4843.02	6838.76	4521.89	6177.23	3824.89	4388.24	5532.07	2981.54	1857.42
2369	Ketospirilloxanthin	9.37_611.4481m/z	611.448	9.36977	POS	LMPR01070153	M+H	C42H58O3	36.9		3.62963	0.563491	0.0073172	2.19496	1610.97	1376.06	907.986	1517.13	1526.86	1913.23	1228	1202.5	1416.49	1790.79	1346.53	1772.58	1718.11	1132.49	1336.6	1516.04	2184.96	1441.7	3104.64	2639.26	1993.66	2271.43	1829.96	3870.69	4647.44	2076	4817.13	2077	2257.62	4235.45	1857.61	1583.99	2294.78	1554.55	2776.99
2398	PG(P-16:0/14:1(9Z))	9.39_677.4768m/z	677.477	9.39038	POS	LMGP04030004	M+H	C36H69O9P	36.8		2.35255	0.624797	0.00215986	2.66946	2396.32	2287.37	2690.15	3115.01	2768.64	2120.46	2940.96	1994.41	2418.63	2876.06	1936.65	2831.09	4345.31	4232.04	1903.34	2560.57	2670.41	1737.56	4883.2	4142.07	4026.08	3020.3	3340.59	5200.48	4899.83	2787.15	3272.75	3845.16	4611.63	3339.98	3264.32	3951.35	4405.88	2528.57	2780.51
2413	Rhodoxanthin	9.14_563.3910m/z	563.391	9.13595	POS	LMPR01070280	M+H	C40H50O2	36.8		4.61901	0.494416	0.0266254	2.85779	2727.01	1029.29	1199.35	4475.02	2573.37	1246.82	2625.39	1972.96	1773.8	1269.58	2328.86	1054.79	1962.09	3840.43	751.614	1237.03	1800.67	560.551	7214.29	4508.91	3881.53	2443.92	5327.72	3424.63	4825.96	2963.58	4249.14	5466.85	1667.46	3588.39	1941.69	2591.19	3110.63	1551.05	710.613
2443	PS(O-16:0/15:0)	8.81_708.5180m/z	708.518	8.80623	POS	LMGP03020005	M+H	C37H74NO9P	36.7		0.885469	0.704144	0.00101091	6.01796	21199.1	16405.4	15495.4	22206.9	20793.5	16477.3	28331.7	20823.9	21087.6	21709.8	21641.3	17322.2	18523.8	20597.3	19620.8	17823.2	19849.2	16769.2	30824.4	26961.9	21774.9	28437.9	25844	26035.4	26850.2	32658.1	30760	26555.3	24537.8	27847.1	20701.1	22207.9	22398.6	20064	20458.2
2450	Megalomicin C1	9.95_961.5848m/z	961.585	9.9469	POS	LMPK04000028	M+H	C48H84N2O17	36.7		0.513876	0.532188	0.0308944	8.16501	22096.4	11009.8	14790.3	27913.4	14625.8	39219.5	14667	18143.6	18241.5	35269.8	13817.8	12665.9	22404.5	17525.1	24057.3	17023.7	27948.3	23673.1	53311.6	41081.4	15093	44875	56813.7	32451.9	26040.9	14595.9	37000.3	20020.7	54690.5	28006.4	31900.5	19092.3	33187.6	38766.3	42020.7
2482	Dihydroamorphigenin	2.69_435.1394m/z	435.139	2.69202	POS	LMPK12060013	M+Na	C23H24O7	36.6	0.571	-4.85225	0.548763	0.00394992	1.75374	1074.86	854.623	842.5	1062.26	993.469	452.97	1334.76	1308.94	1084.63	721.232	1012.86	1230.18	488.941	1694.6	828.672	1416.48	980.9	645.927	1778.35	1624.99	1950.68	806.859	1882.42	1579.57	1691.05	2512.9	1435.52	1920.61	1251.27	1563.13	1264.75	1188.07	2009.58	1378.07	793.216
2537	Hippuric acid	2.18_202.0447m/z	202.045	2.17695	POS	HMDB00714	M+Na	C9H9NO3	36.4	0.65	-15.6853	0.696964	0.000194494	1.80131	1402.59	1496.4	1474.02	1808.51	1384.88	1390.86	1606.44	1562.66	1431.85	1546.59	1442.21	1267.94	1440.18	1391.61	1443.65	1281.96	1168.37	1210.79	2373.31	2169.3	2105.48	2417.21	1863.11	1923.4	1924.26	2107.86	2681.4	1990.76	1713.8	2374.97	1809.67	2002.05	1611.13	1762.42	1814.8
2573	di-trans,poly-cis-decaprenyl diphosphate	8.86_881.5556m/z	881.556	8.86122	POS	LMPR03030009	M+Na	C50H84O7P2	36.3	0.113	-3.33723	0.547787	0.016699	1.8872	1141.99	1093.18	747.176	1382.65	1252.58	1024.67	1899.96	1170.61	1297.24	1441.64	1346.61	920.161	1014.11	1851.35	1075.77	1104.6	1621.64	1007.23	3293.82	2036.34	962.724	1863.37	2128.9	1840.47	1890.19	2076.92	1494.15	1988.04	1743.2	2290.67	1027.04	831.995	1341.34	1152.38	1077.93
2667	PA(O-16:0/22:6(4Z,7Z,10Z,13Z,16Z,19Z))	8.85_745.4551m/z	745.455	8.84748	POS	LMGP10020090	M+K	C41H71O7P	36		-2.53781	0.566822	0.00729188	2.14242	972.083	1755.74	1340.64	1763.65	1102.21	1326.52	1200.9	1216.86	1292.36	2003.7	1155.75	1129.83	1206.74	1862.73	1725.61	964.32	1584.01	1582.37	3703.86	2449.33	1587.7	2353.48	2208.64	2270.94	1978.81	1817.65	1619.09	1440.51	2048.85	2912.58	1982.11	1698.01	1687.84	2256.48	3194.76
2738	8-Isoprostane	9.49_303.3049m/z	303.305	9.4867	POS	HMDB04659	M+Na	C20H40	35.7		9.73157	0.638496	0.00497663	1.62603	1229.42	670.008	1102.73	1495.08	1057.41	929.047	1089.82	1317.95	1130.73	1341.29	1021.17	1073.89	910.156	1233.04	730.574	999.61	1371.47	1075.36	2299.42	1709.95	1520.41	1425.92	1621.44	1577.5	2335.68	854.606	2143.18	1404.62	1203.05	1743.19	1396.47	1751.73	1876.59	1138.02	923.012
2753	PG(13:0/22:4(7Z,10Z,13Z,16Z))	8.80_757.5029m/z	757.503	8.79935	POS	LMGP04010091	M+H	C41H73O10P	35.6	0.0724	1.9791	0.597804	0.00396626	2.14414	1611.58	1537.16	976.097	2122.87	1616.23	1506.75	1965.04	1824.52	1769.21	2198.56	1681.42	1515.08	1639.88	2983.08	1834.04	1462.63	2135.27	1887.3	3522.61	2638.7	1758.37	2285.16	2855.66	2614.68	2504.81	2536.88	2277.92	2181.5	2423.73	2361.33	2069.53	2046.29	2115.77	2140.31	2475.43
2769	PS(17:0/21:0)	8.65_858.5609m/z	858.561	8.65493	POS	LMGP03010243	M+K	C44H86NO10P	35.5	1.42	-1.49482	0.654017	0.0249624	1.96462	2008.14	2126.11	1235.61	2362.22	2053.3	1943.69	3123.64	2226.21	2540.21	3204.37	2572.97	2113.7	2362.46	3549.38	2315.7	2091.21	3600.95	2591.88	4370.53	3014.94	1625.35	2700.05	3196.51	3026.52	2541.24	3541.9	2578.54	2881.79	3585.19	3312.24	2417.05	1930.93	2586.04	2166.87	4038.34
2770	PS(21:0/0:0)	8.74_585.3897m/z	585.39	8.7375	POS	LMGP03050026	M+NH4	C27H54NO9P	35.5		3.94607	0.452049	0.000647298	2.89867	1623.36	1064.34	858.355	2436.85	1637.52	1118.53	1769.25	1334.08	1511.34	1560.39	1658.24	1542.28	1863.18	1874.79	1054.16	1285.37	1699.91	1189.96	4180.44	3255.92	3294.86	2060.93	3198.13	3341.59	2881.79	2312.56	3417.42	2488.53	2219.92	2341.7	1685.37	1774.65	2371.56	1500.77	1578.78
2850	TG(17:0/18:1(9Z)/20:0)[iso6]	7.05_941.7933m/z	941.793	7.05398	POS	LMGL03010264	M+K	C58H110O6	35.1		-0.109449	0.254203	0.00149198	2.80413	657.758	559.237	220.505	772.508	1166.34	234.644	857.521	2071.6	1306.24	1228.91	664.982	1831.16	367.009	1397.08	992.854	1672.68	862.059	514.331	1426.13	2401.45	2738.28	1188.08	2741.14	3710.09	2263.37	4064.59	1293.15	1534.46	1960.23	2531.62	1555.56	1762.05	1994.47	2130.67	764.018
2853	Ophiobolin A	9.32_799.5174m/z	799.517	9.31845	NEG	LMPR0105050001	2M-H	C25H36O4	35.1		2.38536	0.595737	0.0448058	1.51709	1549.47	796.271	541.24	1069.08	1633.15	779.928	3296.13	1773.64	1855.95	2157.35	1476.66	1016.74	911.822	1597.55	1339.91	1049.71	1841.85	1019.87	2696.82	1798.69	899.014	1504.68	2254.05	1537.93	1520.46	2503.33	2248.24	2905.66	1333.74	1551.56	1771.02	2900.51	2340.19	1495.9	943.048
2882	Pectenolone	8.90_603.3838m/z	603.384	8.8956	POS	LMPR01070068	M+Na	C40H52O3	34.9		5.04676	0.435331	0.00355267	2.49803	1177.44	636.368	740.841	1868.73	1423.26	784.884	1154.96	1053.09	1016.54	986.406	1390.68	705.095	919.487	1489.07	639	836.705	901.263	701.859	3986.48	2563.02	2183.24	1782.1	2741.19	1977.26	2160.58	1337.74	2783.51	1921.38	1094.89	2003.85	1287.2	1629.53	1785.14	1336.39	642.502
2885	N-docosahexaenoyl GABA	10.95_825.5733m/z	825.573	10.9468	NEG	LMFA08020105	2M-H	C26H39NO3	34.9		-6.57232	0.424716	0.0451055	2.53035	721.943	157.206	2717.46	2639.71	927.278	1222.17	1530.49	1130.72	1837.67	4263.14	2372.86	343.361	704.009	1242.88	1469.73	664.593	1585.9	2018.65	4887.03	3331.48	1049.47	4714.68	4470.66	1291.05	940.781	612.992	1029.59	469.648	1557.45	1214.86	1204.96	202.618	410.337	2956.54	1277.79
2956	Sulfate	11.71_96.9613m/z	96.9613	11.7056	POS	HMDB01448	M+H	O4S-2	34.2		24.3379	0.67132	5.02123e-05	3.04185	3512.46	3084.36	3380.41	4190.42	4049.24	3963.18	3877.65	3957.65	3627.15	4032.33	3639.34	3292.29	3494.34	3934.08	3582.42	3016.83	3892.19	3343.34	6440.6	5570.96	5143.78	5208.58	5175.32	5500.26	5580.28	5102.67	7342.55	4895.83	4607.25	6195.47	4515.15	4976.57	4829.46	4196.21	4159.33
2993	2-chloro-2-iodoacetamide	11.57_241.8845m/z	241.884	11.575	POS	LMFA01090147	M+Na	C2H3ClINO	33.8	4.59	2.04844	0.72745	0.000436585	2.19139	2595.08	2444.54	2632.14	3303.49	2676.48	2443.83	3086.42	2705.84	2634.83	3016.65	2620.07	2259.17	2638.17	2528.04	2498.02	2388.28	2350.6	2174.84	3871.55	3737.5	3797.31	4177.49	3298.46	3243.71	2915.03	3404.3	4123.56	3581.41	3011.98	3415.06	3249.17	3535.35	3045.51	3182.72	3234.35
3032	PE-NMe2(O-16:0/O-16:0)	9.09_730.5488m/z	730.549	9.08782	POS	LMGP02040007	M+K	C39H82NO6P	33.3		-3.39817	0.655359	0.000905328	1.50315	866.859	759.727	785.742	1143.93	1031.65	890.502	1126.42	1009.56	965.094	923.263	1044.12	906.804	957.578	1199.61	806.201	808.025	999.422	761.253	1769.46	1408.52	1209.23	1211.98	1403.05	1357.14	1575.92	1542.05	1580.18	1343.78	1112.02	1414.19	1112.69	1058.64	1299.86	1114.3	948.782
3076	PA(18:3(6Z,9Z,12Z)/20:5(5Z,8Z,11Z,14Z,17Z))	8.63_715.4346m/z	715.435	8.6324	NEG	LMGP10010388	M-H	C41H65O8P	32.5		0.211707	0.669327	0.0142445	3.91544	9048.32	6757.11	4723.6	10765.3	10189.4	7453.6	12967.2	9640.53	10501.2	10688.6	11982.9	9415.85	9515.2	13476.1	8441.51	7257.1	11104.9	8739.3	16549.7	12315	9451.75	11231.9	12728.3	10837.5	11092.6	16057.7	11927.8	14605.1	14036.6	8929.6	9565	9464.45	11272.1	9957.91	10136.1
3086	PI(20:0/22:4(7Z,10Z,13Z,16Z))	10.67_960.6561m/z	960.656	10.6682	POS	LMGP06010495	M+NH4	C51H91O13P	32.2		2.66757	0.375068	0.0493875	3.99142	3819.27	362.785	1423.31	4948.46	3315.47	3855.36	6162.71	2665.09	5233.2	9302.02	7919.01	1532.85	1538.71	1728.59	2664.68	2177.95	4315.99	3490.92	14771.9	7949.57	1643.41	8114.86	12067.6	2709.82	5458.71	2385.18	8671.15	3427.24	4355.89	5877.54	2800.13	1404.47	2908.53	4967.32	2601.5
3105	PE(12:0/14:1(9Z))	8.70_606.4127m/z	606.413	8.70312	POS	LMGP02010359	M+H	C31H60NO8P	31.4		-0.386083	0.682794	0.00596836	1.85352	1763.64	1505.1	1375.14	2268.97	2181.79	1561.96	2163.79	1870.25	1880.94	1745.92	2207.76	1786.11	1896.77	2179.1	1349.72	1464.35	1919.05	1608.76	3360.36	2629.92	2185.99	2159.8	2803.97	2467.3	2916.71	2437.72	2941.23	2206.03	2703.73	2160.17	1677.31	2010.36	1935.16	1588.45	1507.81
3113	DG(13:0/18:2(9Z,12Z)/0:0)[iso2]	8.88_589.4241m/z	589.424	8.88185	POS	LMGL02010361	M+K	C34H62O5	31		2.16834	0.761683	0.0231202	2.21236	4203.75	3659.26	3293.96	5272.21	5632.78	3965.78	6037.03	4483.82	4724.01	4141.61	5625	4313.69	4418.81	6111.34	3312.7	3466.19	5069.59	3380.45	7308.62	5756.53	5363.01	5042.67	5175.63	5524.86	6524.36	5687.8	6557.68	5202.41	6334.14	5158.61	3901.59	3938.27	4449.78	3394.19	4092.56
3116	PI(18:3(6Z,9Z,12Z)/22:6(4Z,7Z,10Z,13Z,16Z,19Z))	7.94_903.5034m/z	903.503	7.93992	NEG	LMGP06010364	M-H	C49H77O13P	31	0.914	0.578206	0.575791	0.0365063	2.08488	2524.46	1232.09	931.745	2012.42	2141.18	1575.65	3309.02	2342.94	2483.02	2738.84	2525.96	2024.25	1596.57	3354.51	1913.76	1471.38	3096.88	1878.12	4696.3	3041.76	1400.38	2354.53	3852.16	2747.42	2757.77	3776.07	2943.99	3481.95	2788.67	3113.51	1982.33	1881.14	2586.13	2195.78	1742.56
[truncated: 7 more columns]

## Sheet: WD_2_vs_WW_2
ID	Metabolites	Compound	m/z	Retention time (min)	Ion mode	Compound ID	Adducts	Formula	Score	Fragmentation Score	Mass Error (ppm)	FC(WD_2/WW_2)	P	M9.VIPpred	WD_1_1	WD_1_2	WD_1_3	WD_1_4	WD_1_5	WD_1_6	WD_2_1	WD_2_2	WD_2_3	WD_2_4	WD_2_5	WD_2_6	WD_3_1	WD_3_2	WD_3_3	WD_3_4	WD_3_5	WD_3_6	WW_1_1	WW_1_2	WW_1_3	WW_1_4	WW_1_5	WW_1_6	WW_2_1	WW_2_2	WW_2_3	WW_2_4	WW_2_5	WW_2_6	WW_3_1	WW_3_2	WW_3_3	WW_3_4	WW_3_5
label															WD_1	WD_1	WD_1	WD_1	WD_1	WD_1	WD_2	WD_2	WD_2	WD_2	WD_2	WD_2	WD_3	WD_3	WD_3	WD_3	WD_3	WD_3	WW_1	WW_1	WW_1	WW_1	WW_1	WW_1	WW_2	WW_2	WW_2	WW_2	WW_2	WW_2	WW_3	WW_3	WW_3	WW_3	WW_3
7	6-[3]-ladderane-1-hexanol	7.68_263.2370m/z	263.237	7.67913	POS	LMFA05000065	M+H	C18H30O	58.5	97.3	0.294551	0.595924	0.00717555	1.55462	1137.15	788.217	724.985	978.89	671.701	845.603	819.034	508.849	746.382	946.547	870.252	751.3	667.967	499.185	473.41	561.602	547.653	1281.91	1522.58	1153.33	690.432	1565.55	1146.44	761.005	1226.12	1226.08	1897.84	1012.97	939.066	1488.12	940.023	729.908	879.832	919.505	1463.96
15	5-Androstene-3b,16a,17a-triol	8.29_306.2200n	307.227	8.2911	POS	LMST02020097	M+H, M+Na	C19H30O3	58.3	96.8	1.59317	0.564148	0.00539205	1.5847	937.755	692.561	642.365	1139.1	704.594	781.316	651.059	500.72	650.272	687.048	698.399	841.282	940.613	320.842	584.399	549.151	542.812	741.525	1154.48	845.598	659.454	965.448	684.53	712.956	1198.31	1267.64	1770.62	962.9	752.884	1189.01	874.12	631.493	844.081	620.118	1820.67
19	9S,12S,13S-trihydroxy-10E,15Z-octadecadienoic acid	5.85_327.2171m/z	327.217	5.85347	NEG	LMFA02000022	M-H	C18H32O5	58.2	96.8	-1.88773	0.610834	0.042771	3.58012	3905.05	5012.82	4109.95	9786.06	6610.63	4707.17	6075.08	7320.88	4549.81	2721.7	3562.62	3743.06	10888.1	6052.36	1669.66	4034.89	5933.08	2590.84	11689.8	6518.05	4288.73	3708.45	8683.16	3884.69	10134.2	6598.73	6460.96	11484.6	4525.08	6591.5	3802.34	3930.08	5306.73	2052.24	2988.77
140	22S-hydroxy-campest-4-en-3-one	5.52_437.3408m/z	437.341	5.52203	POS	LMST01031116	M+Na	C28H46O2	56.2	92	4.36731	0.390889	0.0493649	3.2286	3436.83	1303.64	4754.66	1117.66	1682.38	15195.7	3183.55	985.911	1818.14	3439.39	1306.15	682.828	2170.58	625.213	3583.38	1534.06	602.417	2490.34	4889.51	7129.09	5864.08	10245.8	3919.44	10199.8	3804.44	3800.79	2810.33	2002.61	6591.44	10195.5	2781.96	1480.59	1566.86	9319.86	1285.01
156	Phytophthora mating hormone alpha1	11.38_362.3264m/z	362.326	11.3831	POS	LMPR0104010014	M+NH4	C20H40O4	55.9	94.6	-0.320115	0.711316	0.00405969	1.84076	1612.68	1529	1569.03	2008.23	1674.05	1606.91	1836.67	1739.33	1640.79	1825.93	1682.5	1430.7	1612.94	1547.74	1586.31	1428.19	1601.07	1400.97	2577.12	2406.09	2321.21	2550.04	2096.68	2306.19	2380.59	2121.49	3110.52	2110.73	1942.61	2611.71	2054	2253.52	1994.8	1997.28	1970.13
172	Traumatic acid	4.91_227.1279m/z	227.128	4.90653	NEG	LMFA01170002	M-H	C12H20O4	55.6	85	-4.33017	0.585435	0.00340445	2.51547	1724.61	1518.45	1372.78	2170.25	2674.25	1087.49	2289.78	1626.98	1698.15	1498.43	1896.59	1534.5	1893.89	3207.23	950.642	1889.95	1284.88	1991.26	4425.08	3326.27	2714.74	2060.01	3518.25	3726.21	3779.77	3731.1	1780.47	2781.71	3161.26	2776.98	1796.98	2675.7	2455	1316.32	630.931
225	Orotidine	0.60_333.0586m/z	333.059	0.6031	NEG	HMDB00788	M+FA-H	C10H12N2O8	54.5	79.8	3.54989	0.444414	0.0406949	2.23973	2125.82	2142.46	3712.08	3587.46	1403.51	1827.87	2710.48	358.066	916.998	310.809	763.017	747.475	1150.77	880.929	863.244	1268.64	396.067	172.433	6456.35	3674.76	4108.75	4485.04	766.309	2405.9	2472.52	2445.29	978.444	3583.05	2073.87	1513.13	554.011	498.802	580.227	386.993	706.199
233	30:6(12Z,15Z,18Z,21Z,24Z,27Z)	6.81_441.3727m/z	441.373	6.81387	POS	LMFA01030840	M+H	C30H48O2	54.2	72.2	0.0402234	0.623607	0.0211853	4.70197	7536.47	5884.29	4676.45	9344.01	10522.7	5022.67	10190.9	8631.32	7802.8	5230.86	7660.35	8737.1	5349.57	15708.8	7023.23	9091.84	8294.32	4714.03	15210.8	12158.4	12476.7	6674.53	11748.5	13950.7	11718	17599.2	9668.23	18409.2	10195.2	9788.11	9620.68	11393.9	13010.8	7509.56	6671.08
237	Fructose 6-phosphate	0.61_259.0214m/z	259.021	0.609983	NEG	HMDB00124	M-H	C6H13O9P	54.1	81.7	-4.14979	0.451076	0.00189431	3.09567	1512.22	1085.81	1019.99	1860.98	1181.91	891.556	2224.92	1208.42	1401.57	1071.71	1299.63	1511	2316.77	2518.36	1590.07	2046.34	1489.28	1498.11	2811.24	2429.76	2388.85	3056.55	1776.82	1935.98	2777.48	2767.56	3459.15	5045.74	2446.49	2829.01	2125.95	2560.99	2094.27	1260.45	3076.51
273	Campesterol	6.70_423.3620m/z	423.362	6.70388	POS	HMDB02869	M+Na	C28H48O	53	76	5.62127	0.592483	0.031413	3.96683	4855.46	3800.13	3615.92	4528.79	4864.44	2292.58	4665.98	7350.75	5131.02	4177.55	3823.61	6300.54	2392.82	7625.14	4589.42	5839.93	3642.27	3220.91	8880.25	7946.27	7284.43	4747.24	8102.75	10221.7	7755.39	13921.5	6232.04	11875.8	7228.9	6067.05	6174.47	6445.75	9143.91	5392.85	5634.95
284	Palmitic acid	6.81_274.2744m/z	274.274	6.80698	POS	HMDB00220	M+NH4	C16H32O2	52.8	70.7	1.3955	0.655974	0.00332014	11.0777	47241.7	44309.6	47612.3	58410.1	48703.3	47259.3	51379.8	46620.7	45244.2	53717.5	45974.5	37335.7	47796.7	41137.7	44753.2	42482.1	46482.3	37832.7	74694.9	69584.3	69483	73792.8	56138.2	68745	72755	58362.5	94741.8	64748	56358.2	80296.2	58287.5	64344.9	53687.5	58356.8	56516.7
308	Nandrolone	5.82_275.2010m/z	275.201	5.81765	POS	HMDB02725	M+H	C18H26O2	52.3	69.2	1.51113	0.647908	0.00323134	2.03312	1290.06	2795.52	2110.18	1571.68	1666.46	2283.38	1968.61	1436.68	1479.73	1420.3	1224.03	1638.54	3261.01	844.37	968.464	1555.66	2062.42	1478.37	2529.84	1993.42	1877.62	1516.78	1713.61	2212.84	2604.58	2097.83	2355.65	1612.42	2514.77	2964.73	1130.93	882.437	1366.22	892.583	1508.37
323	Dioscin	7.11_929.5139m/z	929.514	7.10785	NEG	LMST01080053	M+FA-H	C46H76O16	52	78	2.63887	0.702344	0.0312585	2.15127	1949.48	3365.34	2473.47	2122.4	2723.73	1035.67	3638.48	2394.87	2697.29	3072.87	2111.55	2823.22	2170.55	2403.88	2729.42	3216.78	2559.09	3035.89	3477.43	4106.97	4271.34	5314.51	2595.13	4551.94	3158.28	4443.83	2989.54	3051.67	5249.73	4938.98	2106.45	1656.82	2482.61	3159.76	2077.63
326	6-O-(Glcb)-(25R)-5alpha-spirostan-3beta,6alpha-diol	8.24_633.3971m/z	633.397	8.2361	POS	LMST01080087	M+Na	C34H58O9	51.9	85.4	-0.304064	0.646865	0.0357985	2.57184	3137.26	1288.29	788.086	2604.08	3457.94	1128.25	4617.74	2650.35	2809.02	2430.33	2981.89	2011.4	1953.86	4131.15	1391.25	1939.98	2433.65	1791.62	6761.14	3639.2	1242.73	2171.91	4652.28	3241.26	5623.54	6530.03	3300.09	4551	3824.69	3225.33	1715.27	1764.07	2970.62	1383.29	1340.82
369	Oleanolic acid	5.03_457.3672m/z	457.367	5.02687	POS	HMDB02364	M+H	C30H48O3	50.9	62.7	-0.976053	0.501236	0.00078416	3.21686	2611.78	1637.09	1946.57	3224.19	2572.22	2217.59	2317.66	2212.44	1814.26	1327.44	2168.33	1388.02	1043.05	3302.12	1657.04	1912.87	1867.24	1124.37	1810.6	2532.92	2302.44	1265.94	4529.79	2493.66	3648.45	4042.85	4130.78	4549.53	2087.17	3942.13	2672.14	2500.34	3657.3	3349.88	1628.48
474	Rolliniastatin-1	9.59_622.4785n	645.47	9.5894	POS	LMPK03000010	M+NH4, M+Na	C37H66O7	48.6	57.8	-3.70326	0.612961	0.0100564	4.45554	6353.17	5331.49	5059.13	6776.45	6528.27	4775.87	6926.18	4872.24	6335.65	8180.38	4910.06	8033.85	11918	11601.8	4098.77	6732.14	9558.13	3574.76	12209.5	10287.4	8610.49	6610.15	7916.83	15606.2	15065.7	8117.57	7777.42	11380.3	12550.2	9155.84	9131.94	11867.4	12716.6	7065.31	6986.5
477	Maltotriose	0.63_504.1692n	543.132	0.631467	POS	HMDB01262	M+H, M+Na, M+K	C18H32O16	48.5	47.6	0.34296	0.736063	0.0386931	2.74716	2851.45	5796.95	8000.12	11372.7	4991.94	5326.28	6190.22	6079.66	5707.83	4778.02	7588.54	4997.85	9669.65	8592.66	9103.16	5478.24	5951.9	5673.99	9836.34	14490.2	26356	12617.7	9679.39	12468.1	7988.07	8740.14	8806.26	4572.42	7574.18	10334	13654.4	16934.3	11048.1	14166.7	12723.2
501	VD 2728	5.64_453.3362m/z	453.336	5.63888	POS	LMST03020643	M+H	C30H44O3	48	49.7	-0.290915	0.66971	0.0200161	3.4112	5813.06	5916.68	4718.87	5241.19	3237.65	8967.59	6113.03	3620.62	5412.32	8057.47	5422.19	5053.97	3246.81	3592.92	4951.64	3728.96	3737.48	3464.12	6381.98	7490.73	7666.82	10324.9	3709.72	8811.4	5537.66	6530.81	8823.18	10596.2	8754.93	10047	5132.72	5381.42	3106.09	9801.73	4199.97
513	Dichotellate A	9.52_418.3109n	441.299	9.52067	POS	LMFA03000012	M+H, M+Na	C26H42O4	47.7	51	6.18656	0.632647	0.0137937	1.95666	1403.03	1371.8	1441.25	1755.12	1493.14	1609.86	1686.11	1535.65	1431.71	1567.73	1404.33	1237.85	1399.83	1366.6	1417.39	1192.38	1558.46	1251.67	2655.6	2316.66	2241.31	2253.45	1952.77	2321.14	2646.74	1801.67	3324.37	1821.69	1612.65	2802.9	1851.36	1954.77	1909.35	1749.76	1823.59
566	MG(18:2(9Z,12Z)/0:0/0:0)[rac]	7.78_355.2842m/z	355.284	7.77543	POS	LMGL01010006	M+H	C21H38O4	46.7	43.5	-0.251182	0.557268	0.0119404	2.08693	1621.43	806.788	855.337	1563.18	952.654	1806.86	1075.68	945.966	1212.1	1442.22	1732.94	1116.32	1104.33	809.89	1068	885.655	1679.67	2337.4	2292.01	1745.04	1246.94	2580.02	1706.14	762.943	2409.84	2569.78	3309.83	1423.23	1360.57	2430.55	2292.92	2172.88	1895.78	2181.69	3180.29
586	Pikromycin	8.24_543.3660m/z	543.366	8.2361	POS	LMPK04000038	M+NH4	C28H47NO8	46.3	45.6	3.91019	0.684171	0.0221397	1.6825	1367.8	784.781	557.493	1321.97	1356.81	787.185	1962.79	1207.54	1347.54	1311.76	1431.92	1122.44	1083.43	1751.87	724.962	987.959	1330.21	959.121	2809.27	1712.97	888.886	1206.64	1898.59	1688.62	2385.94	2781.09	1424.59	2106.32	1971.84	1584.45	942.787	895.635	1389.57	841.776	974.821
599	Zeaxanthin	11.27_607.3910m/z	607.391	11.2731	POS	HMDB02789	M+K	C40H56O2	46.1	37.1	-0.342136	0.618878	0.00176737	3.27253	3461.66	2340.7	2843.6	3645.33	3794.31	3442.53	3043.13	3671.76	3250.28	3774.11	3492.36	2841.18	2860.74	3369.55	2874.89	2689.44	3697.7	3218.39	5664.17	5172.14	4445.35	4286.51	5424.23	5679.45	5854.09	4278.17	7109.85	4863.62	4244.54	6083.93	4148.26	4913.74	4564.78	3578.91	3774.18
601	8-Prenylafzelechin 5-methyl ether	9.00_355.1577m/z	355.158	8.99683	NEG	LMPK12020136	M-H	C21H24O5	46.1	44	7.31544	0.711014	0.0038335	1.5271	1125.53	1204.5	1718.1	1749.77	1157.39	1116.12	1098.36	1201.63	1080.95	1106.43	1090.47	1096.8	1198.55	956.126	1017.25	1042.1	901.625	936.873	1433.28	1639.11	2098.89	1954.26	1334.1	1220.82	1588.81	1515.28	2054.23	1679.71	1229.94	1319.52	1800.35	2349.26	1837.55	1638.04	1557.31
624	4,4'-Diapo-zeta-carotene	6.82_405.3516m/z	405.352	6.82073	POS	LMPR01070142	M+H	C30H44	45.7	33.7	0.0855654	0.620284	0.0336785	2.49281	2154.81	1802.9	1619.86	2552.69	2888.96	1403.56	3033.39	2571.52	2301.01	1480.41	2141.12	2695.04	1391.77	4294.81	1988.94	3041.83	2305.55	1309.14	4062.7	3544.33	3471.71	1960.26	3882.26	4109.02	3191.44	5600.26	2628	5472.2	3064.13	2972.94	2656.07	2913.47	3560.92	2534.18	1722.78
641	6,4'-Dihydroxy-7-methylaurone 6-rhamnoside	3.34_459.1290m/z	459.129	3.34075	NEG	LMPK12130002	M+FA-H	C22H22O8	45.5	30.9	-1.53956	0.576651	0.00588476	2.32885	1711.4	3024.63	5416.71	1395.67	1301.74	2596.84	982.553	1203.27	1514.01	2137.31	2162.02	1382.52	532.781	4215.48	2660.14	671.897	2099.04	947.928	3571.95	3994.22	7130.35	2786.54	3394.01	2689.23	3291.29	3553.77	1752.75	2413.07	2622.58	2635.8	3975.43	5337.67	3155.81	3987.6	3776.69
682	11-acetoxy-3beta,6alpha-dihydroxy-24-methylene-9,11-seco-5alpha-cholesta-7,22E-dien-9-one.	8.82_489.3564m/z	489.356	8.81998	POS	LMST01031103	M+H	C30H48O5	44.7	31.9	-2.21855	0.768419	0.0147549	1.763	2186.07	1884.12	1240.66	2171.66	2312.46	1953.01	2834.16	2013.68	2323.55	2177.47	2831.1	2251.24	2347.87	2215.67	1761.9	1836.95	2734.82	1987.37	3429.6	2670.44	2213.34	2406.61	2487.32	2650.86	3694.39	3516.5	2827.64	2444.17	3457.72	2839.96	1892.63	1922.38	2165.17	1560	2342.88
696	Pandaroside D	8.29_601.3721m/z	601.372	8.2911	POS	LMST05050006	M+Na	C33H54O8	44.5	51.2	1.66554	0.5667	0.0276137	2.49986	2490.8	907.445	427.91	2513.55	2170.35	910.848	2741.83	1797.83	1829.8	1265.49	2531.7	1226.47	1377.5	2743.25	703.14	1249.1	1792.58	754.714	5516.69	3034.12	1380.4	1553.75	3861.78	2744.85	4012.91	4956.93	2355.81	4325.82	2046.57	2406.3	1099.17	1040.99	1987.11	982.734	819.659
705	1alpha-hydroxy-22-(3-methylphenyl)-23,24,25,26,27-pentanorvitamin D3 / 1alpha-hydroxy-22-(3-methylphenyl)-23,24,25,26,27-pentanorcholecalciferol	6.87_421.3102m/z	421.31	6.86893	POS	LMST03020390	M+H	C29H40O2	44.4	28.5	0.267194	0.738699	0.0032079	3.07525	3064.05	4902.53	3796.79	6297.59	5194.6	2246.72	5351.37	5704.39	5024.94	4020.49	5266.25	5643.54	4270.64	3355.79	3792.78	3496.38	4711.37	4857.19	8311.02	6353.18	6201.1	5468.74	5551.4	5831.38	7607.43	6328.98	8074.16	7065.34	5382.11	7522.49	5503.44	5396.08	6516.01	5290.96	5608.84
709	Apigeniflavan 5-O-xyloside	2.80_435.1290m/z	435.129	2.7995	NEG	LMPK12020261	M+FA-H	C20H22O8	44.4	26.1	-1.82234	0.412127	0.0412793	2.97593	859.268	3937.66	5183.77	1959.61	1305.17	2134.45	2145.54	594.254	1531.93	2069.35	1430.46	1803.61	896.465	3216.11	2594.67	1599.56	1921.41	2653.53	2332.41	3181.18	4777.49	2184.47	4303.8	1943.2	4890.02	2338.46	2260.05	4339.6	1605.83	7799.54	6400.53	7036.26	6353.86	4470.85	10902.3
723	Proline betaine	0.65_143.0947n	144.102	0.645217	POS	HMDB04827	M+H, M+K	C7H13NO2	44.2	22.3	0.817163	0.748909	0.00628973	9.87497	49843.3	40341.3	48688.8	58590.6	61810	102128	67694.2	51222.4	58692.8	63350.6	67660.5	55690.2	35440.1	46591.2	48619.4	45852.1	45949.9	32795.4	109112	74337.3	44736.7	74314	84477.8	54486	78326.2	79385.3	95070.3	86631.8	58132.6	88909.3	28103	24197.7	26594.8	29306.2	34318.5
730	PI(P-20:0/0:0)	5.52_613.3707m/z	613.371	5.52203	POS	LMGP06070001	M+H	C29H57O11P	44.1	23.9	-0.633566	0.455393	0.0239318	3.28418	3687.34	2485.05	4240.77	1860.7	2465.26	11862.8	4428.15	1237.02	2158.18	2301.52	1841.3	1583.74	2159.32	2398.72	3195.43	1946.52	1604.72	2748.66	4061.17	6669.98	6314.22	9136.82	4618.83	8649.78	3226.14	4856.43	2854.54	3610.35	6795.58	8411.28	3550.95	2771.17	3982.39	8407.66	1718.9
753	Indoleacetic acid	1.61_220.0605m/z	220.06	1.60503	NEG	HMDB00197	M+FA-H	C10H9NO2	43.9	27.2	-5.89521	0.622261	0.00867446	2.21823	969.768	1704.86	3056.67	2138.06	1700.03	1233.7	1865.48	1631.94	1632.61	1571.77	1650.65	1750.97	2890.33	1566.52	2186.27	1353.21	1345.89	2156.49	2697.26	1820.7	1193.77	1464.04	2131.35	1511.21	3577.43	2407.82	3657.31	2369.88	1703.54	2520.63	2321.45	1895.81	2704.95	2952	2273.3
783	22:2(7Z,15Z)	8.79_354.3368m/z	354.337	8.79248	POS	LMFA01030861	M+NH4	C22H40O2	43.6	19.5	0.570335	0.535349	0.0104613	1.98727	1397.95	731.291	1496.96	1427.66	1097.14	743.022	909.645	1190.24	958.16	1168.37	905.739	776.494	1352.55	986.046	973.006	903.173	805.365	1160	1555.31	1923.82	2589.5	1760.16	2028.55	1493.19	1121.73	1371.67	2896	2257.61	1795.64	1594.35	1745.01	1570.84	1245.8	2081.52	1191.21
796	cholestan-6-oxo-3,5-diol	6.88_441.3337m/z	441.334	6.87582	POS	LMST01010126	M+Na	C27H46O3	43.5	30.3	-0.495481	0.629177	0.00851892	3.31242	2059.15	2736.25	1972.11	4029.89	4664.49	2500.55	5217.38	3601.71	3756.93	2743.32	3568.59	4400.47	2528.57	5962.49	2827.39	3520.09	3477.24	2052.18	6860.08	5568.27	5453.23	4413.04	5233.77	5515.07	5731.49	8377.72	4578.2	6460.43	4629.26	7236.98	3619.86	3647.32	4650.64	3725.97	2708.25
801	DG(14:0/0:0/14:0) (d5)	8.53_556.4414m/z	556.441	8.5312	POS	LMGL02010309	M+K	C31H55D5O5	43.4	29.6	5.32969	0.616397	0.000432525	1.91506	1118.39	1028.82	940.773	1245.87	1026.84	1134.26	1268.65	971.978	1035.24	1165.39	1072.72	909.991	964.941	1176.23	971.673	972.164	1136.12	831.493	1911.28	1661.54	1731.15	1624.48	1439.64	1479.66	1765.58	1546.65	2170.28	1510.48	1449.45	1979.37	1385.11	1385.77	1491.76	1448.45	1255.84
803	DG(14:1(9Z)/14:1(9Z)/0:0)	9.59_531.4036m/z	531.404	9.5894	POS	HMDB07038	M+Na	C31H56O5	43.4	28.1	3.0768	0.457081	0.0283744	2.02601	968.127	698.29	425.889	714.521	728.889	1084.61	915.341	575.82	822.292	1123.23	919.577	759.434	636.525	610.97	789.603	670.253	1273.5	578.409	1580.87	1352.66	1075.94	1381.24	1279.45	1354.69	3005.73	1414.61	1729.88	1032.35	938.832	3070.71	860.953	1342.02	897.184	756.057	713.841
850	(-)-Fusidic acid	5.07_539.3364m/z	539.336	5.07497	POS	LMPR0106040001	M+Na	C31H48O6	42.8	22.6	4.12542	0.41171	0.0339536	1.81424	1749.89	661.854	61.7302	595.425	909.029	25.65	1320.79	264.706	546.164	337.558	939.051	53.8811	422.153	563.715	472.481	657.482	750.088	679.132	1134.61	1044.96	433.68	952.617	994.284	1658.5	2364.2	1173.86	900.138	1205.89	2089.85	675.274	705.969	925.013	1710.38	889.089	44.9705
885	1-(O-alpha-D-glucopyranosyl)-(1,3R,27R)-octaconsanetriol	9.39_643.4539m/z	643.454	9.39038	POS	LMFA13010009	M+K	C34H68O8	42.4	24.4	-1.14201	0.708479	0.0210437	2.09886	2102.18	1666.04	1463.57	2645.57	2412.62	1824.65	2768.56	1828.65	2337.66	2538.32	2220.27	2810.13	4266.87	3725.3	1447.56	2251.36	3285.07	1439.08	3823.48	2976.3	2482.59	2123.54	2212.23	4102.28	4769.69	2858.95	2719.96	3420.37	3921.6	2780.86	2664.86	2901.62	3959.57	1916.75	2196.29
886	3-O-(Rhaa1-2Glcb)-26-O-(Glcb)-(25R)-furosta-5,20(22)-dien-3beta,26-diol	7.05_923.4982m/z	923.498	7.04712	POS	LMST01070008	M+Na	C46H76O17	42.4	28.1	0.782263	0.321529	0.0249954	1.70544	893.572	811.144	1413.72	706.194	268.83	481.704	253.712	350.042	305.248	347.281	136.711	479.556	122.209	429.214	473.558	1546.01	174.355	278.112	696	943.5	451.585	588.703	2107.91	769.418	402.182	922.818	724.355	2139.81	744.836	889.881	730.613	380.432	418.654	1846.49	534.972
888	DG(14:1(9Z)/18:0/0:0)	9.67_566.4914n	589.481	9.67188	POS	HMDB07042	M+Na, M+K	C35H66O5	42.4	32.5	0.665762	0.645828	0.00959943	4.37883	6819.65	4158.16	3736.05	7040.2	6725.05	5926.46	8918.13	6795.65	7117.21	7856.89	6988.71	6472.7	6481.33	9394.38	5267.37	5304.09	12981.2	4465.81	13918.7	9927.9	6750.35	6928.77	9520.47	12055.5	16133	9188.33	12406.5	9890.14	8002.29	12740.5	7194.32	8242.29	9487.87	6044.77	5745.01
891	27-nor-campestan-3beta,4beta,5alpha,6alpha,7beta,8beta,14alpha,15alpha,24-nonol	8.11_516.3294n	561.328	8.10978	NEG	LMST01031078	M-H, M+FA-H	C27H48O9	42.4	18.7	-0.927519	0.63332	0.0279175	4.47169	10059.6	8549.39	16544.9	15314.4	5670.1	17118.2	7194.74	7040.63	8854.96	12174.2	12226.9	7461.51	7606.76	7988.39	10419.9	4310.47	10971	17695.4	19101.8	15167	10309.1	25945.1	13213	6033.89	10589.7	13663.9	21599.9	10023.6	13239.9	17652.7	15499	9460.25	8761.53	16366	35170.2
917	1alpha-hydroxy-2beta-(5-hydroxypentoxy)vitamin D3 / 1alpha-hydroxy-2beta-(5-hydroxypentoxy)cholecalciferol	10.71_502.4024n	520.436	10.7095	POS	LMST03020522	M+NH4, M+Na, M+K	C32H54O4	42.1	12.5	0.382826	0.609703	0.00928296	12.0797	45925.1	45388.6	46620	59533.9	48534.3	51986.5	53031.9	52213.1	47803.7	52724.1	46556.3	43303.1	49452.1	48946.6	48252	42109.6	53260.3	42425.5	86089.7	76868.6	72271.4	73610.7	66292.2	80821	92508.4	62777.2	112985	60588.1	56925.6	99094.3	62031.2	68304.4	61995.2	58551.9	59748
941	PA(16:0/18:2(9Z,12Z))	8.12_671.4631m/z	671.463	8.12353	NEG	HMDB07860	M-H	C37H69O8P	41.9	26.2	-3.97638	0.614497	0.0209433	3.19488	3243.78	4466.53	3929.2	6092.8	3961.09	4003.39	6207.45	3132.69	3598.9	3735.68	3061.67	2706.65	3828.08	3984.06	2409.28	4302.64	4372.33	2687.01	7122.16	6140.31	4132.95	7356.54	5208.77	6489.51	7626.01	4502.69	8074.26	5041.83	4273.88	7003.95	4115.66	3525.06	5080.45	3940.08	4912.79
942	4E,6Z-Hexadecadien-1-ol	8.72_256.2638m/z	256.264	8.72375	POS	LMFA05000200	M+NH4	C16H30O	41.8	12.3	1.43769	0.777956	0.025815	2.93898	6783.08	7867.86	6746.38	8164.82	7759.73	6039.09	6186.98	7196.4	6505.35	7350.76	6263.44	6644.32	5590.65	6495.34	5897.95	6116.59	5901.42	5765.68	8815.39	8418.28	10640.5	9708.27	6018.44	6203.76	9600.82	7462.88	9668.64	10941.4	6428.24	7504.11	9640.23	10184.1	7428.98	7667.64	8058.41
953	6,5'-Dihydroxy-3,5,7,2',4'-pentamethoxyflavone	2.88_449.1086m/z	449.109	2.87512	NEG	LMPK12113059	M+FA-H	C20H20O9	41.7	11.7	-0.832344	0.523176	0.00724629	1.98243	709.862	1814.69	2236.2	1305.09	812.144	3756.49	1152.32	605.842	855.743	1069.44	479.638	1149.06	318.581	3093.98	1778.7	1329.05	943.394	1236.7	2623.73	3280.45	6946.43	1497.03	1580.72	3458.82	1601.07	2418.61	1913.09	1407.27	915.17	1898.23	3688.93	2894.43	4231.36	2298.77	5900.38
1036	L-Gulonolactone	0.64_223.0451m/z	223.045	0.644333	NEG	HMDB03466	M+FA-H	C6H10O6	40.9	11.3	-4.82986	0.624666	0.00515259	2.19873	1790.15	1424.74	3144.85	1638.97	973.714	2298.95	1360.42	2232.58	1646.67	1569.08	1759.43	1554.94	1208.87	1215.44	2031.89	1944.5	1523.92	1601.62	2252.13	2649.85	2587.46	3188.33	2261.47	2738.28	2315.17	2749.19	3260.94	2169.06	3627.04	2084.24	1731	2233.3	1278.45	1930.24	1732.59
1090	4Z,7-octadienoic acid	0.82_158.1175m/z	158.118	0.817117	POS	LMFA01030441	M+NH4	C8H12O2	40.4	3.58	-0.370574	0.277883	0.00281471	5.05564	2827.95	3259.74	2564.27	1419.53	3363.82	3470.84	3571.1	1188.28	1843.83	1597.93	2039.45	1322.13	1555.52	773.465	1458.94	2416.72	1638.19	1275.4	5452.11	3346.12	1533.95	3186.13	3907.08	2478.4	8228.91	8711.18	9845.39	4654.11	1955.09	8215.42	1200.18	942.109	1327.44	1015.17	2322.09
1103	PI(20:0/0:0)	5.63_629.3682m/z	629.368	5.632	POS	LMGP06050011	M+H	C29H57O12P	40.3	12.4	3.47312	0.658483	0.0272226	2.54678	3649.98	4150.14	3165.13	2909.04	1770.79	5577.63	3675.21	1812.72	2873.17	3854.83	2943.71	2747.3	1726.44	2465.49	2243.97	2091.63	2133.95	2214.03	3548.95	3923.04	4126.27	5160.15	1907.94	4588.9	3007.21	4044.67	4278.12	6847.86	4290.58	4725.81	3230.28	3412.69	1877.41	6008.45	2816.04
1124	PI(18:3(6Z,9Z,12Z)/0:0)	7.90_593.2728m/z	593.273	7.89858	NEG	LMGP06050016	M-H	C27H47O12P	40.2	7.88	-0.734112	0.425346	0.00212989	4.80774	8136.26	6199.48	14737.6	5943.2	2066.81	6552.03	2025.44	1543.38	3253.17	4834.71	1988.39	6436.69	7610.49	1654.29	2580.62	3644.71	2093.89	5597.2	10002.9	6682.46	4656.88	6323.88	4479.58	7677.52	6315.64	5929.31	9801.09	7295.35	10561.7	7309.73	8614.66	3434.73	8691.31	7861.23	22502.3
1185	2,6,8,12-Tetramethyl-2,4-tridecadien-1-ol	8.76_270.2796m/z	270.28	8.76498	POS	LMFA05000170	M+NH4	C17H32O	39.7	3.24	1.73248	0.59536	0.0137651	2.50106	2046.27	1912.24	2175.28	2561.15	1992.76	2199.57	2196.57	2130.42	2006.63	2385.54	1966.58	1731.4	2064.47	1897.27	2052.54	1794.45	2147.14	1696.64	3461.3	3282.56	3205.31	3355.59	2720.65	3433.74	3751.94	2548.92	5105.38	2806.82	2239.85	4403.62	2642.29	2858.95	2593.17	2603.82	2548.41
1206	PE(16:1(9Z)/P-18:1(11Z))	8.65_722.5113m/z	722.511	8.64807	POS	HMDB08984	M+Na	C39H74NO7P	39.6	20.1	2.51957	0.66057	0.00145139	4.04714	5180.92	4448.11	3412.37	6015.19	5635.59	4646.95	7577.99	4820.81	5718.06	6193.89	5950.65	5286.7	5396.77	6330.82	4045.87	4655.96	6468.83	3981.21	10274.9	7727.51	6070.11	6622.72	7231.03	7994.87	11490.1	8357.4	8613.21	8672.4	7220.8	9460.35	5397.8	5631.4	6904.78	4700.74	5410.65
1218	24Z-ethylidene-cholest-5-en-3beta-ol 3-O-beta-D-glucopyranoside	9.78_619.4208m/z	619.421	9.77947	NEG	LMST01040199	M+FA-H	C35H58O6	39.6		-1.20864	0.701611	0.00668506	2.04443	1906.99	1470.86	3160.74	3077.52	2060.07	2486.83	2129.76	2372.96	2075.3	2526.26	2134.36	1590.63	1867.66	2476.76	2523.18	1661.87	1978.76	1463.56	3146.05	3591.57	3935.92	4972.14	2857.11	2716.56	2191.7	2920.14	3828.09	2702.8	3312.95	3329.77	3461.99	3542.96	2543.2	3814.78	3976.17
1232	1-(O-alpha-D-glucopyranosyl)-27-keto-(1,3R,29R)-triacontanetriol	8.81_685.4640m/z	685.464	8.80623	POS	LMFA13010029	M+K	C36H70O9	39.5	7.25	-1.83415	0.690954	0.0220256	9.09468	44126	28577.4	14773.6	42080.6	42046	31223.7	50496.2	43937.7	42056.1	39806.7	51154.5	33314.6	30940.5	31635.7	30801.2	28577.9	52508.1	31870.3	66430.6	46124.3	25472.4	40065.3	47805.9	48526.3	83343.8	72883.8	62225.6	49119.4	39363.2	70463.9	28426.9	32838.6	33644.3	24414.5	30324.2
1233	PC(9:0/0:0)	8.53_397.2257n	398.233	8.5312	POS	LMGP01050068	M+H, M+Na	C17H36NO7P	39.5	12.8	6.83263	0.570593	0.0115078	2.6687	2652.22	2299.17	2638.8	3040.12	1667.1	3141.14	2147.51	2092.49	1995.67	2680.26	1835.03	1601.83	2024.09	2035.4	2193.09	2017.61	2211.91	1607.97	4160.01	4510.62	4311.94	4403.87	3481.79	5882.57	3732.14	2454.36	5559.47	3499.58	2363.88	4039.61	3421.17	3199.06	3221.85	3947.27	3486.06
1268	(23S,24R,25S)-23,24-dihydroxy-spirost-5-en-3beta-yl O-alpha-L-rhamnopyranosyl-(1-2)-beta-D-glucopyranoside	8.17_769.4377m/z	769.438	8.17165	NEG	LMST01080059	M-H	C40H66O14	39.4	12.1	-0.375582	0.724742	0.00290979	1.80289	1060.79	1117.57	1061.16	1663.11	1611.8	1040.71	2038.77	1514.15	1580.11	1507.22	1603.24	1556.67	1800.76	2057.97	1111.77	1225.38	1625.19	1135.24	3099.28	2210.79	1616.52	1827.83	2193.63	2194.47	2541.62	2617.46	1827.26	2324.1	2335.11	1876.71	1760.27	1996.08	2061.29	1569.64	1974.66
1280	3alpha-Hydroxy-6-oxo-5beta-cholan-24-oic Acid	9.26_390.2773n	413.267	9.25978	POS	LMST04010146	M+Na, M+K, M+H	C24H38O4	39.3		0.76325	0.680027	0.00971475	5.70039	14390.6	14567.3	16251.5	19179.6	14800.7	16000.6	15848.7	15929	14539.8	16408.9	14100.2	13077	15020.4	13946.7	15011.9	13077.6	13645.6	13208.6	23389.4	22944.6	23855.2	24471.3	19984.6	21210.2	21793.6	18696.2	31054.5	18675.6	16956.8	25029.2	20150.2	22454	18955.5	19291.2	19674.8
1282	Anandamide (20:2, n-6)	8.54_374.3030m/z	374.303	8.53808	POS	LMFA08040002	M+Na	C22H41NO2	39.3	0.171	0.144521	0.578292	0.0382972	3.00257	5000.34	2513.02	5333.56	5919.5	2636.94	2603.64	2191.53	3632.85	2980.61	4252.78	2445.28	2833.86	3446.48	2797.91	2702.94	2505.41	2975.67	3422.68	8749.85	6770.5	7411.92	6313.09	6787.23	4065.76	5602.82	2498.19	8754.35	5997.94	3597.83	5257.57	5669.65	5966.4	5217.98	5715	4866.37
1283	1-(O-alpha-D-glucopyranosyl)-(1,3R,25S,27R)-octacosanetetrol	9.29_659.4504m/z	659.45	9.29415	POS	LMFA13010014	M+K	C34H68O9	39.3	7.06	1.45729	0.704533	0.030728	2.9011	4329.44	2973.09	3007.29	5706.09	5129.15	3917.02	5565.95	3199.57	4631.24	4725.51	4463.41	6168.46	9324.32	7516.32	2665.91	4125.72	6701.24	2661.99	8076.21	6316.21	5569.78	4170.29	4198.22	9296.83	9766.7	5060.35	6059.62	6550.1	7568.58	5807.7	4976.15	4795.95	8580	3207.37	4257.75
1284	GlcCer(d18:0/20:0)	8.84_780.6332m/z	780.633	8.8406	POS	LMSP0501AA20	M+Na	C44H87NO8	39.3	0.941	1.04547	0.679539	0.0097686	5.12933	11982.6	10417.4	12114.5	14525.6	11690.8	11704.4	11430.9	13030.7	11786.6	13900.1	11683.9	10963.3	11620.1	11836.9	12573.5	9947.04	12016.4	10696.3	19679.9	18482.9	18302.6	19244.8	16191.3	17604.6	18431	14360.7	24687.4	15216.8	13763.8	20665.2	15908.8	17596.9	15114	15537.3	15248.8
1317	14S-Methyl-1-octadecene	7.68_284.3314m/z	284.331	7.67913	POS	LMFA11000019	M+NH4	C19H38	39.2		0.810417	0.621393	0.000458241	1.81317	953.944	715.183	863.264	1023.15	1101.16	1230.62	893.137	1070.38	961.185	1056.94	997.826	952.933	901.054	1100.12	981.468	745.138	995.648	972.269	1757.58	1568.34	1550.05	1231.08	1399.78	1799.95	1473.86	1469.93	2093.94	1332.97	1435.36	1740.87	1346.17	1487.04	1358.03	1198.92	1050.27
1320	Docosanedioic acid	9.28_370.3087n	393.298	9.2804	POS	LMFA01170037	M+Na, M+K, M+H	C22H42O4	39.2		0.994203	0.605527	0.0164774	2.54367	2261.52	2183.2	2629.46	2926.17	2322.1	2749.88	2358.1	2473.66	2213.22	2531.61	2123.03	1978.62	2254.8	2092.22	2297.76	1973.08	2275.6	2036.92	3908.61	3741.44	3737.5	3780.09	3249.09	3752.74	3847.09	2845.31	5823.16	2955.42	2574.16	4543.83	3225.95	3581.14	3190.49	3016.25	3052.36
1322	3Z,13Z-octadecadien-1-ol	9.10_284.2948m/z	284.295	9.10157	POS	LMFA05000047	M+NH4	C18H34O	39.2		-0.0350598	0.645613	0.016752	2.98569	3634.45	3700.66	3318.12	4177.68	3811.09	3551.43	3292.45	4018.58	3471.71	3886.5	3176.97	3559.81	2926.48	3447.26	2808.39	3086.75	3827.38	3060.76	5530.24	4780.02	5017.31	4820.57	3822.85	4368.79	6906.77	4031.54	7753.53	5445.17	3442.04	5577.09	5179.36	5677.92	4461.78	4163.5	4198.51
1352	10-oxo-nonadecanoic acid	8.84_313.2739m/z	313.274	8.8406	POS	LMFA01060128	M+H	C19H36O3	39.1		0.62817	0.852143	0.00989329	1.75122	3173.69	2506.48	5149.7	5395.46	4374.24	2701.27	4046.56	3344.62	3638.45	3615.83	4084.96	3816.57	3953.25	4986.36	2747.28	2594.81	3204.37	2735.94	5833.81	5510.33	5467.22	5680.06	5425.18	4702.7	4927.63	4496.75	3969.07	4637.45	4579.8	3848.46	3426.34	3670.98	3909.82	2854.14	3263.15
1359	Scillirosidin	7.34_460.2695m/z	460.27	7.33587	POS	LMST01130002	M+NH4	C26H34O6	39.1		0.309414	0.444112	0.014425	4.45084	4297.4	4251.51	4441.28	4811.69	3622.35	4292.92	3375.8	3778.05	3432.86	4488.7	3205.19	2931.71	3580.82	3381.46	3964.34	3474.58	4057.91	3681.28	6573.51	6567.11	7498.69	6866.77	6032.04	5304.03	5846.41	14743.9	8745.54	6457.7	4458.17	7511.73	5413.96	6502.19	4873.23	5845.03	4650.85
1384	3E-Tetradecen-1-ol	6.83_230.2481m/z	230.248	6.8276	POS	LMFA05000174	M+NH4	C14H28O	39	2.36	1.21864	0.695883	0.00757669	2.94309	4275.2	3830.86	4471.49	5346.48	4253.07	4183.72	4633.2	4191.89	4076.58	4897.53	4154.76	3302.51	4305.59	3609.74	4096.74	3742.77	3925.25	3436.96	6505.84	6157.83	6194.23	6827.26	5040.22	5755.16	5948.38	5002.2	8156.17	5653.38	4823.68	6710.34	5296.86	5860.01	4741.01	5238.69	5274.72
1408	(21-Methyl-8Z-pentatriacontene	8.68_522.5973m/z	522.597	8.6825	POS	LMFA11000079	M+NH4	C36H72	38.9	4.2	0.151227	0.765028	0.00409601	2.28288	3340.22	3107.79	3408.75	4164.22	3377.81	3065.54	3657	3521.48	3337.87	3785.11	3453.67	2903.76	3340.35	3265.16	3305.92	2937.26	2891.42	2894.3	4778.03	4800.87	5055.67	5348.27	4319.23	4104.1	4163.41	4193.99	5689.67	4329.04	3955.71	4672.29	4335.53	4796.85	4011.22	4217.08	4239.62
1448	Phosphoric acid	0.63_98.9846m/z	98.9846	0.631467	POS	HMDB02142	M+H	H3O4P	38.8		4.13838	0.420397	0.000215858	1.88416	597.247	687.717	634.6	1254.54	546.464	498.167	800.902	323.025	424.989	280.264	330.222	491.337	557.688	565.369	442.208	615.953	294.36	240.984	1734.02	1492.97	1561.15	1609.29	1135.93	1317.71	1123.3	819.874	1069.73	1243.28	839.674	1209.47	626.234	846.799	499.152	597.458	565.838
1458	10Z-Pentacosene	8.26_368.4251m/z	368.425	8.2636	POS	LMFA11000068	M+NH4	C25H50	38.8		0.150678	0.708068	0.00555003	1.83591	1629.75	1518.78	1705.48	2039.97	1696.93	1648.36	1815.11	1730.39	1637.29	1911.57	1636.91	1402.99	1634.34	1583.19	1630.8	1454.79	1557.4	1413.49	2588.98	2470.78	2489.4	2610.43	2203.16	2270	2340.22	2038.97	3178.11	2204.21	1948.99	2602.07	2132.04	2343.95	2038.55	2038.83	2049.59
1463	3,5-Di-O-methyl-8-prenylafzelechin-4beta-ol	10.67_425.1369m/z	425.137	10.6682	POS	LMPK12020216	M+K	C22H26O6	38.8		2.04051	0.844958	0.029818	2.16721	5746.53	6384.12	6014.9	7782.52	5916.92	5405.84	6753.02	6659.19	6050.16	6548.5	5912.35	5489.96	6230.03	6062.95	6233.28	5564.9	4754	5465.18	8162.77	8516.21	9415.04	9838.12	7701.49	6715.83	6103.67	7733.63	9079.92	7290.89	7014.11	7055.93	8014	9086.99	7020.97	7671.89	7980.98
1521	8E-Heneicosene	7.91_312.3628m/z	312.363	7.9129	POS	LMFA11000041	M+NH4	C21H42	38.7		1.23527	0.53266	0.000563738	1.64666	642.003	334.856	452.164	593.427	520.174	1219.12	597.271	473.946	549.354	594.746	515.509	670.665	512.718	696.898	466.462	494.294	471.579	793.34	1160.28	1019.17	1042.81	737.657	719.15	1379.03	857.728	1148.19	1487.04	899.689	1074.21	919.008	997.088	924.456	795.832	812.512	546.992
1525	PS(20:5(5Z,8Z,11Z,14Z,17Z)/0:0)	1.62_561.2916m/z	561.292	1.62042	POS	LMGP03050027	M+NH4	C26H42NO9P	38.7	0.0159	-3.56015	0.410709	0.0396345	1.63038	141.04	719.245	2216.05	649.66	420.5	247.792	484.629	393.075	449.657	381.051	462.024	611.354	1815.18	420.155	905.587	337.123	356.08	906.598	965.444	454.629	125.102	178.162	666.156	325.399	2112.24	839.375	1774.45	564.786	385.16	1097.14	758.46	370.696	953.401	1349.89	697.247
1560	N-palmitoyl tryptophan	9.31_481.2843m/z	481.284	9.3079	POS	LMFA08020095	M+K	C27H42N2O3	38.6		3.55648	0.704979	0.0125291	4.47728	10425.3	10231.3	12144.4	13763.2	10713.6	10979.8	11256.4	11321.4	10265.8	11754.6	9819.24	9059.82	10734	9641.39	10360.6	9340.65	8862.84	9304.26	15893.3	15883.7	17366.6	17498.6	13519.5	13838.3	13912.8	12899.9	21237.8	13911.2	11710.3	16369.4	14557.4	16368.3	13207.1	13941.8	14240.4
1649	N,N-(2,2-dihydroxy-ethyl) arachidonoyl amine	7.42_391.3092n	409.343	7.41835	POS	LMFA08020028	M+H, M+NH4	C24H41NO3	38.4		1.52814	0.299446	0.0147677	2.28104	729.277	448.202	925.347	561.49	572.317	150.971	330.514	377.481	486.834	862.66	286.697	660.147	1658.78	275.887	322.735	465.547	261.024	473.84	707.046	1170.55	1626.98	525.055	1858.23	1000.62	435.395	1076.08	3026.07	2353.02	1966.21	1176.2	1082.97	793.913	576.198	1907.45	653.78
1659	DL-2-hydroxy stearic acid	6.84_318.3006m/z	318.301	6.84145	POS	LMFA02000120	M+NH4	C18H36O3	38.4		1.23308	0.696519	0.0104205	2.55519	3392.25	2873.17	3538.92	4149.88	3225.58	3198.06	3595.45	3269.91	3162.84	3819.96	3211.25	2535.24	3322.79	2682.6	3244.27	2876.61	2955.44	2665.31	4941.62	4768.71	4819.27	5521.66	3841.22	4350.35	4570.24	3937.25	6445.29	4418.83	3589.57	5171.08	4187.63	4596.68	3629.81	4101.05	4268.33
1695	LTB4 dimethyl amide	7.08_381.3133m/z	381.313	7.08148	POS	LMFA03020011	M+NH4	C22H37NO3	38.3		5.99297	0.385997	0.00128855	2.35709	852.892	654.62	909.324	942.573	809.846	320.407	531.305	664.691	638.228	773.661	442.156	878.156	1205.89	794.444	519.738	682.948	492.88	565.641	1261.88	1567	1895.81	1059.87	1882.5	1589.53	863.41	1668.59	2277.27	2068.59	2075.8	1223.11	1154.53	1021.81	1012.16	1740.77	709.316
1716	Cholesterol glucuronide	8.92_585.3769m/z	585.377	8.91622	POS	LMST05010043	M+Na	C33H54O7	38.3	1.78	1.34484	0.679167	0.023229	1.66168	1398.71	752.922	1029.08	1693.16	1866.05	1022.22	1466.97	1214.78	1375.83	1251.49	2051.75	1183.62	1287.32	1807.65	815.99	1133.39	1444.22	1094.02	4249.07	2754.72	2328.17	1753.39	2591.38	2718.74	2491.63	1521.89	2874.34	2077.59	1576.37	2038.93	1355.82	1651.28	2080.88	1559.81	613.88
1754	PG(16:0/0:0)	8.45_484.2827n	507.272	8.44925	POS	LMGP04050008	M+Na, M+K, M+H	C22H45O9P	38.2		5.25673	0.655134	0.0184681	1.51986	1037.28	1501.88	1263.45	1392.73	1052.53	1170.46	966.736	1163.03	1006.66	1192.45	979.63	904.735	1089.12	967.555	1174.15	847.487	882.729	851.631	1541.25	1699.44	1892.2	2023.39	1447.9	1443.06	1295.75	1290.76	2210.86	1376.35	1182.39	2127.83	1664.2	1880.06	1298.6	1625.69	1606.92
1772	Peonidin	0.61_601.1347m/z	601.135	0.609983	NEG	LMPK12010006	2M-H	C16H13O6+	38.2		-0.804364	0.595504	0.00579195	6.53637	8165.84	11370.2	10386.9	16764	11184.4	11245.7	22471.4	9089.77	12369.3	8969.02	11056.6	13244.2	16097.2	16913.6	11954.4	14571.9	13203.5	10958	38491.5	26998.4	29895	24165.6	19622.3	21175.7	15607.7	20350.1	24097.9	25481.3	23322.2	20779.2	20766.2	23520.3	21554.7	19150.6	23428.5
1788	PG(P-16:0/12:0)	9.56_651.4590m/z	651.459	9.5619	POS	LMGP04030001	M+H	C34H67O9P	38.1		-0.856622	0.539504	0.000501424	4.95736	5123.71	4605.22	3018.04	5695.2	5465.34	6091.06	5242.76	3778.82	5011.7	5799.71	5006.36	6232.09	8775.78	4040.6	4069.15	6740.8	6261.61	4211.49	10191.3	9027.67	7997.73	8371.21	5469.69	12634.7	11310.1	6206.47	11805.6	9600.55	9490.84	9179.04	5793.97	4828.83	7626.21	4609.03	8215.89
1846	Eicosanoyl-EA	9.38_378.3334m/z	378.333	9.38352	POS	LMFA08040038	M+Na	C22H45NO2	38		-2.39742	0.710258	0.0166486	2.39332	3054.6	3338.56	3566.53	4336.43	3068.74	3204.48	3457.64	3517.5	3111.74	3418.94	2973.9	2755.3	3258.09	2847.88	3274.11	2882.02	2758.22	2871.42	4617.77	4833.49	5304.27	5547.65	4135.11	4152.25	4411.65	3821.51	6389.47	3875.69	3504.02	5079.38	4535.04	5118.04	4017.87	4388.06	4513.48
1855	1,25-Dihydroxyvitamin D3 3-glycoside	9.03_579.3879m/z	579.388	9.02597	POS	LMST03020611	M+H	C33H54O8	38	9.64	-2.21555	0.620342	0.00648998	2.00414	1361.14	724.248	1134.62	1829.22	1829.1	947.453	1770.65	1282.43	1278.82	1097.38	1539.13	977.378	1275.79	2449.46	787.324	971.148	1235.61	668.2	4003.04	2746.75	2565.69	1851.69	2900.05	2246.69	2901.07	1741.45	2289.49	2384.13	1492.53	2000.08	1631.16	2227.06	2215.7	1655.53	628.45
1897	PA(17:1(9Z)/22:6(4Z,7Z,10Z,13Z,16Z,19Z))	8.60_733.4810m/z	733.481	8.59995	POS	LMGP10010275	M+H	C42H69O8P	37.9		1.03955	0.719442	0.0313397	3.51149	6980.82	4726.72	3698.21	7404.74	8071.51	5651.38	11344	5927.71	7491.67	6264.63	9088.21	6588.36	6078.87	7115.05	4641.07	5077.31	8334.4	3907.33	12876.4	8764.57	5991.15	7445.89	8212.07	8859.12	13041.9	11430.9	11040.2	10102.2	7014.09	12288.4	5457.84	5769.16	7249.94	5032.73	5056.03
1900	PE(13:0/18:4(6Z,9Z,12Z,15Z))	9.41_687.4716m/z	687.472	9.41102	POS	LMGP02010394	M+NH4	C36H64NO8P	37.9		1.2007	0.66499	0.0125569	6.96577	22880.7	14108.5	9352.2	21998.9	23740.2	16208.9	25338.3	17360.6	20963.8	21567.9	26783.9	18341.4	17155.7	17448.6	14305.4	18181.5	24975.1	12626.7	40193.8	29685.9	21884.4	29905.6	25708	29051.5	39735.8	29762.8	41019.4	26861.4	21076.3	37571.3	16026.2	17114.7	18346.9	16818.4	15392.1
1905	PA(O-16:0/17:1(9Z))	8.96_685.4587m/z	685.459	8.95777	POS	LMGP10020009	M+K	C36H71O7P	37.9		2.724	0.574802	0.00754803	10.5634	31153.5	25350.3	15574.6	31347.8	31322.5	31629.1	35758.2	24193.8	30788	34486.6	34444.7	31581.8	32214.9	24559.1	22864.3	27955.4	38658.1	22118.4	58491.4	46693	40263.9	42199.8	36647.1	53214	77286.2	45806.4	65864	42204.8	34764.7	66802.5	30639.4	36571.9	36591	26256.4	32258
2018	Glepidotin C	10.20_297.1523m/z	297.152	10.1972	NEG	LMPK13090037	M-H	C19H22O3	37.7	4.77	8.83569	0.721222	0.00116822	9.69128	47000.9	35166.6	38387.4	57398.5	46524.2	51917.7	49819.2	43790.6	43136.9	45671.6	42924	41732.5	40554.3	46852.6	37070.9	36874.8	35038.2	36127.3	60971.5	60388.2	68099.5	63829.7	54047.7	49930.1	55142	58815.2	75481.4	69967.7	57843.2	53059	57053.7	63849.9	61492.1	53726.4	56466.2
2117	Tacrolimus	8.03_804.4881m/z	804.488	8.02923	POS	LMPK04000003	M+H	C44H69NO12	37.5	0.0189	-1.42383	0.478098	0.000150479	2.0607	1161.91	448.707	413.9	955.604	486.12	2596.14	749.726	631.51	661.315	688.111	683.663	681.863	471.15	1210.27	481.267	494.467	630.84	441.895	933.088	960.266	1504.75	726.511	851.166	696.8	1061.75	1585.15	1952.43	1317.4	1367.17	1283.78	883.271	948.685	1116.67	840.293	838.634
2221	DG(18:1(11Z)/24:1(15Z)/0:0)	6.92_749.6278m/z	749.628	6.91725	NEG	HMDB07210	M+FA-H	C45H84O5	37.3	0.00157	-3.19179	0.723165	0.0128433	2.24881	1637.95	2547.02	1820.49	3741.38	2985.03	998.199	2906.03	3191.76	2683.79	2073.03	2638.29	3054.93	2024.17	1457.83	1963.76	1753.77	2428.64	2839.37	5107.71	3511.48	3235.91	2934.27	3383.15	2680.7	4510.31	3293.97	4438.99	4249.36	2573.81	3816.06	3066.95	2694.69	4124.84	3005.48	3452.81
2253	PG(14:0/14:0)	9.30_667.4524m/z	667.452	9.30102	POS	LMGP04010005	M+H	C34H67O10P	37.2		-3.1444	0.535547	0.00297022	5.40104	6254.94	6613.36	4441.05	7055.33	6496.11	6341.12	6337.86	4911.37	6423.59	8356.2	6543.21	7258.14	8405.46	5298.01	4550.99	6830.81	8145.82	5566.47	15409.7	12873.5	11554.8	11831.2	7674.14	17242.8	17246.8	7991.12	15095.2	9917.49	10968.3	13154.4	7620.13	6373.96	9529.6	7535.29	10028.6
2360	DG(20:4(5Z,8Z,11Z,14Z)/0:0/20:4(5Z,8Z,11Z,14Z)) (d5)	8.97_670.5459m/z	670.546	8.9715	POS	LMGL02010316	M+H	C43H63D5O5	36.9		0.854307	0.708323	0.00384201	2.08473	1987.25	1859.52	2373.94	2677.37	2162.74	2167.79	2340.31	2056.58	2030.95	2281.44	2013.48	1855.7	2086.76	2037.03	1945.36	1833.86	2040.64	1745.37	2881.43	3355.33	2974.84	3038.31	2490.91	5177.36	2876.56	2306.91	3864.66	3109.89	2567.9	3032.18	2714.68	2864.05	2619.06	2676.65	2590.14
2366	TG(17:0/18:0/20:0)[iso6]	6.82_943.8096m/z	943.81	6.82073	POS	LMGL03010232	M+K	C58H112O6	36.9		0.603594	0.705087	0.0412558	2.79444	2928.97	2128.01	950.517	4434.38	4607.33	1617.98	4989.18	5784.64	4365.57	3016.87	3787.07	4926.72	2857.78	6011.51	2757.06	5077.21	4533.85	1980.2	6758.01	5850.7	5742.08	2329.62	7192.02	6837.54	6459.9	9268.05	4843.02	6838.76	4521.89	6177.23	3824.89	4388.24	5532.07	2981.54	1857.42
2369	Ketospirilloxanthin	9.37_611.4481m/z	611.448	9.36977	POS	LMPR01070153	M+H	C42H58O3	36.9		3.62963	0.435436	0.00699373	2.99344	1610.97	1376.06	907.986	1517.13	1526.86	1913.23	1228	1202.5	1416.49	1790.79	1346.53	1772.58	1718.11	1132.49	1336.6	1516.04	2184.96	1441.7	3104.64	2639.26	1993.66	2271.43	1829.96	3870.69	4647.44	2076	4817.13	2077	2257.62	4235.45	1857.61	1583.99	2294.78	1554.55	2776.99
2398	PG(P-16:0/14:1(9Z))	9.39_677.4768m/z	677.477	9.39038	POS	LMGP04030004	M+H	C36H69O9P	36.8		2.35255	0.659055	0.00709198	2.52047	2396.32	2287.37	2690.15	3115.01	2768.64	2120.46	2940.96	1994.41	2418.63	2876.06	1936.65	2831.09	4345.31	4232.04	1903.34	2560.57	2670.41	1737.56	4883.2	4142.07	4026.08	3020.3	3340.59	5200.48	4899.83	2787.15	3272.75	3845.16	4611.63	3339.98	3264.32	3951.35	4405.88	2528.57	2780.51
2413	Rhodoxanthin	9.14_563.3910m/z	563.391	9.13595	POS	LMPR01070280	M+H	C40H50O2	36.8		4.61901	0.48439	0.00934416	3.08351	2727.01	1029.29	1199.35	4475.02	2573.37	1246.82	2625.39	1972.96	1773.8	1269.58	2328.86	1054.79	1962.09	3840.43	751.614	1237.03	1800.67	560.551	7214.29	4508.91	3881.53	2443.92	5327.72	3424.63	4825.96	2963.58	4249.14	5466.85	1667.46	3588.39	1941.69	2591.19	3110.63	1551.05	710.613
2417	CerP(d18:1/26:1(17Z))	11.16_801.6864m/z	801.686	11.1628	POS	LMSP02050011	M+NH4	C46H90NO6P	36.8		2.50406	0.388637	0.0362753	3.2777	1688.88	1582.46	1413.46	2038.45	2164.26	10026.9	1934.2	1870.36	1632.44	1808.05	1475.28	1375.05	1700.56	7575.59	1307.22	1463.72	2649.82	2805.73	8049.22	3994.89	2334.37	2551.76	4077.45	2836.53	8286.14	2570.38	7151.61	2112.12	2630.28	3225.86	8768.68	2071.97	36738.4	2066.34	2083.62
2443	PS(O-16:0/15:0)	8.81_708.5180m/z	708.518	8.80623	POS	LMGP03020005	M+H	C37H74NO9P	36.7		0.885469	0.7737	0.00733063	5.52338	21199.1	16405.4	15495.4	22206.9	20793.5	16477.3	28331.7	20823.9	21087.6	21709.8	21641.3	17322.2	18523.8	20597.3	19620.8	17823.2	19849.2	16769.2	30824.4	26961.9	21774.9	28437.9	25844	26035.4	26850.2	32658.1	30760	26555.3	24537.8	27847.1	20701.1	22207.9	22398.6	20064	20458.2
2482	Dihydroamorphigenin	2.69_435.1394m/z	435.139	2.69202	POS	LMPK12060013	M+Na	C23H24O7	36.6	0.571	-4.85225	0.645103	0.0134778	1.70299	1074.86	854.623	842.5	1062.26	993.469	452.97	1334.76	1308.94	1084.63	721.232	1012.86	1230.18	488.941	1694.6	828.672	1416.48	980.9	645.927	1778.35	1624.99	1950.68	806.859	1882.42	1579.57	1691.05	2512.9	1435.52	1920.61	1251.27	1563.13	1264.75	1188.07	2009.58	1378.07	793.216
2537	Hippuric acid	2.18_202.0447m/z	202.045	2.17695	POS	HMDB00714	M+Na	C9H9NO3	36.4	0.65	-15.6853	0.692383	0.00139579	1.85905	1402.59	1496.4	1474.02	1808.51	1384.88	1390.86	1606.44	1562.66	1431.85	1546.59	1442.21	1267.94	1440.18	1391.61	1443.65	1281.96	1168.37	1210.79	2373.31	2169.3	2105.48	2417.21	1863.11	1923.4	1924.26	2107.86	2681.4	1990.76	1713.8	2374.97	1809.67	2002.05	1611.13	1762.42	1814.8
2573	di-trans,poly-cis-decaprenyl diphosphate	8.86_881.5556m/z	881.556	8.86122	POS	LMPR03030009	M+Na	C50H84O7P2	36.3	0.113	-3.33723	0.703311	0.0085814	1.63144	1141.99	1093.18	747.176	1382.65	1252.58	1024.67	1899.96	1170.61	1297.24	1441.64	1346.61	920.161	1014.11	1851.35	1075.77	1104.6	1621.64	1007.23	3293.82	2036.34	962.724	1863.37	2128.9	1840.47	1890.19	2076.92	1494.15	1988.04	1743.2	2290.67	1027.04	831.995	1341.34	1152.38	1077.93
2634	Thermozeaxanthin-15/ Zeaxanthin glucoside ester	9.14_993.6581m/z	993.658	9.13595	POS	LMPR01070108	M+K	C61H94O8	36.1	16.8	0.103021	0.654577	0.0384502	4.86831	10413.3	7104.97	3262.81	8774.79	11911.4	8876.35	16053.8	12191.4	10500.4	10214.1	11122.9	5163.24	6488.94	8565.84	7218.51	9928.81	13415.9	5150.12	16316.3	10761.2	4725.52	9121.48	13726.4	9328.75	18926.9	23772.7	11318.4	18915.1	14165.8	12577.2	7085.31	7815.19	9456.46	6937.78	4329.83
2667	PA(O-16:0/22:6(4Z,7Z,10Z,13Z,16Z,19Z))	8.85_745.4551m/z	745.455	8.84748	POS	LMGP10020090	M+K	C41H71O7P	36		-2.53781	0.676911	0.0291459	1.57914	972.083	1755.74	1340.64	1763.65	1102.21	1326.52	1200.9	1216.86	1292.36	2003.7	1155.75	1129.83	1206.74	1862.73	1725.61	964.32	1584.01	1582.37	3703.86	2449.33	1587.7	2353.48	2208.64	2270.94	1978.81	1817.65	1619.09	1440.51	2048.85	2912.58	1982.11	1698.01	1687.84	2256.48	3194.76
2753	PG(13:0/22:4(7Z,10Z,13Z,16Z))	8.80_757.5029m/z	757.503	8.79935	POS	LMGP04010091	M+H	C41H73O10P	35.6	0.0724	1.9791	0.766742	0.000542962	1.75685	1611.58	1537.16	976.097	2122.87	1616.23	1506.75	1965.04	1824.52	1769.21	2198.56	1681.42	1515.08	1639.88	2983.08	1834.04	1462.63	2135.27	1887.3	3522.61	2638.7	1758.37	2285.16	2855.66	2614.68	2504.81	2536.88	2277.92	2181.5	2423.73	2361.33	2069.53	2046.29	2115.77	2140.31	2475.43
2770	PS(21:0/0:0)	8.74_585.3897m/z	585.39	8.7375	POS	LMGP03050026	M+NH4	C27H54NO9P	35.5		3.94607	0.598622	0.000334147	2.43094	1623.36	1064.34	858.355	2436.85	1637.52	1118.53	1769.25	1334.08	1511.34	1560.39	1658.24	1542.28	1863.18	1874.79	1054.16	1285.37	1699.91	1189.96	4180.44	3255.92	3294.86	2060.93	3198.13	3341.59	2881.79	2312.56	3417.42	2488.53	2219.92	2341.7	1685.37	1774.65	2371.56	1500.77	1578.78
2833	5-Methoxytryptamine	7.87_379.2095m/z	379.209	7.87108	NEG	HMDB04095	2M-H	C11H14N2O	35.2		-11.831	0.657521	0.0366591	1.81726	1758.29	1462.06	689.279	1915.49	1450.3	1230.24	2022.86	1359.7	1490.75	1121.23	2003.55	1272.9	1753.14	967.584	766.711	972.7	1814.53	786.406	3102.16	2061.58	1395.72	2372.42	2270.5	1027.91	3187.68	2219.89	2823.05	2655.51	1119.6	2094.17	1057.65	1079.04	1715.97	739.486	1227.98
2882	Pectenolone	8.90_603.3838m/z	603.384	8.8956	POS	LMPR01070068	M+Na	C40H52O3	34.9		5.04676	0.558027	0.0100461	1.95868	1177.44	636.368	740.841	1868.73	1423.26	784.884	1154.96	1053.09	1016.54	986.406	1390.68	705.095	919.487	1489.07	639	836.705	901.263	701.859	3986.48	2563.02	2183.24	1782.1	2741.19	1977.26	2160.58	1337.74	2783.51	1921.38	1094.89	2003.85	1287.2	1629.53	1785.14	1336.39	642.502
2943	CE(20:1(11Z))	7.76_723.6284m/z	723.628	7.7611	NEG	HMDB05193	M+FA-H	C47H82O2	34.4	0.00141	-1.85808	0.488887	0.0292307	1.51069	937.963	247.643	236.858	874.638	227.602	1020.58	303.474	254.893	546.884	783.775	1003.33	513.056	493.607	252.473	517.537	426.541	859.242	1795.17	1028.98	912.786	567.189	1749.44	968.463	160.664	1097.73	1486.31	1934.46	633.161	671.873	1142.11	1672.08	1608.15	1221.45	1516.88	2591.49
2956	Sulfate	11.71_96.9613m/z	96.9613	11.7056	POS	HMDB01448	M+H	O4S-2	34.2		24.3379	0.664997	0.00133397	3.15083	3512.46	3084.36	3380.41	4190.42	4049.24	3963.18	3877.65	3957.65	3627.15	4032.33	3639.34	3292.29	3494.34	3934.08	3582.42	3016.83	3892.19	3343.34	6440.6	5570.96	5143.78	5208.58	5175.32	5500.26	5580.28	5102.67	7342.55	4895.83	4607.25	6195.47	4515.15	4976.57	4829.46	4196.21	4159.33
2993	2-chloro-2-iodoacetamide	11.57_241.8845m/z	241.884	11.575	POS	LMFA01090147	M+Na	C2H3ClINO	33.8	4.59	2.04844	0.798137	0.0096236	1.79407	2595.08	2444.54	2632.14	3303.49	2676.48	2443.83	3086.42	2705.84	2634.83	3016.65	2620.07	2259.17	2638.17	2528.04	2498.02	2388.28	2350.6	2174.84	3871.55	3737.5	3797.31	4177.49	3298.46	3243.71	2915.03	3404.3	4123.56	3581.41	3011.98	3415.06	3249.17	3535.35	3045.51	3182.72	3234.35
3028	TG(22:6(4Z,7Z,10Z,13Z,16Z,19Z)/20:5(5Z,8Z,11Z,14Z,17Z)/22:6(4Z,7Z,10Z,13Z,16Z,19Z))[iso3]	8.85_499.3681m/z	499.368	8.84748	POS	HMDB10560	M+2H	C67H96O6	33.4	2.64	1.00089	0.632455	0.00586643	1.58428	799.59	630.796	644.148	1103.23	852.821	834.497	1118.13	952.413	851.046	809.671	749.384	786.558	773.473	915.83	617.037	714.239	956.561	549.166	1556.03	1292.18	999.505	935.504	1464.82	1422.04	1499.27	1442.08	1867.62	1109.52	922.706	1486.99	905.467	864.646	1254.62	805.172	783.128
3032	PE-NMe2(O-16:0/O-16:0)	9.09_730.5488m/z	730.549	9.08782	POS	LMGP02040007	M+K	C39H82NO6P	33.3		-3.39817	0.697381	0.00034385	1.56766	866.859	759.727	785.742	1143.93	1031.65	890.502	1126.42	1009.56	965.094	923.263	1044.12	906.804	957.578	1199.61	806.201	808.025	999.422	761.253	1769.46	1408.52	1209.23	1211.98	1403.05	1357.14	1575.92	1542.05	1580.18	1343.78	1112.02	1414.19	1112.69	1058.64	1299.86	1114.3	948.782
3105	PE(12:0/14:1(9Z))	8.70_606.4127m/z	606.413	8.70312	POS	LMGP02010359	M+H	C31H60NO8P	31.4		-0.386083	0.758498	0.0033523	1.75025	1763.64	1505.1	1375.14	2268.97	2181.79	1561.96	2163.79	1870.25	1880.94	1745.92	2207.76	1786.11	1896.77	2179.1	1349.72	1464.35	1919.05	1608.76	3360.36	2629.92	2185.99	2159.8	2803.97	2467.3	2916.71	2437.72	2941.23	2206.03	2703.73	2160.17	1677.31	2010.36	1935.16	1588.45	1507.81
3113	DG(13:0/18:2(9Z,12Z)/0:0)[iso2]	8.88_589.4241m/z	589.424	8.88185	POS	LMGL02010361	M+K	C34H62O5	31		2.16834	0.826876	0.0315237	2.00361	4203.75	3659.26	3293.96	5272.21	5632.78	3965.78	6037.03	4483.82	4724.01	4141.61	5625	4313.69	4418.81	6111.34	3312.7	3466.19	5069.59	3380.45	7308.62	5756.53	5363.01	5042.67	5175.63	5524.86	6524.36	5687.8	6557.68	5202.41	6334.14	5158.61	3901.59	3938.27	4449.78	3394.19	4092.56
3116	PI(18:3(6Z,9Z,12Z)/22:6(4Z,7Z,10Z,13Z,16Z,19Z))	7.94_903.5034m/z	903.503	7.93992	NEG	LMGP06010364	M-H	C49H77O13P	31	0.914	0.578206	0.817732	0.0397354	1.51483	2524.46	1232.09	931.745	2012.42	2141.18	1575.65	3309.02	2342.94	2483.02	2738.84	2525.96	2024.25	1596.57	3354.51	1913.76	1471.38	3096.88	1878.12	4696.3	3041.76	1400.38	2354.53	3852.16	2747.42	2757.77	3776.07	2943.99	3481.95	2788.67	3113.51	1982.33	1881.14	2586.13	2195.78	1742.56
[truncated: 7 more columns]

## Sheet: WD_3_vs_WW_3
ID	Metabolites	Compound	m/z	Retention time (min)	Ion mode	Compound ID	Adducts	Formula	Score	Fragmentation Score	Mass Error (ppm)	FC(WD_3/WW_3)	P	M12.VIPpred	WD_1_1	WD_1_2	WD_1_3	WD_1_4	WD_1_5	WD_1_6	WD_2_1	WD_2_2	WD_2_3	WD_2_4	WD_2_5	WD_2_6	WD_3_1	WD_3_2	WD_3_3	WD_3_4	WD_3_5	WD_3_6	WW_1_1	WW_1_2	WW_1_3	WW_1_4	WW_1_5	WW_1_6	WW_2_1	WW_2_2	WW_2_3	WW_2_4	WW_2_5	WW_2_6	WW_3_1	WW_3_2	WW_3_3	WW_3_4	WW_3_5
label															WD_1	WD_1	WD_1	WD_1	WD_1	WD_1	WD_2	WD_2	WD_2	WD_2	WD_2	WD_2	WD_3	WD_3	WD_3	WD_3	WD_3	WD_3	WW_1	WW_1	WW_1	WW_1	WW_1	WW_1	WW_2	WW_2	WW_2	WW_2	WW_2	WW_2	WW_3	WW_3	WW_3	WW_3	WW_3
31	Apigenin 7-(2''-acetyl-6''-methylglucuronide)	3.81_503.1182m/z	503.118	3.81153	POS	LMPK12110376	M+H	C24H22O12	57.9	94.8	-0.418874	0.387481	0.0245939	1.9554	1243.9	706.83	889.189	306.437	124.129	688.083	178.748	121.5	156.701	157.342	251.449	110.637	416.084	649.185	496.97	68.5582	525.669	848.696	514.673	886.469	407.015	1397.13	413.078	1646.3	382.154	1374.87	981.38	94.3054	399.041	245.328	1244.08	756.459	1194.51	807.652	2630.6
47	7-methyl-cis-8,9-Epoxy-tricosane	10.43_383.3526m/z	383.353	10.4311	NEG	LMFA12000326	M+FA-H	C23H46O	57.8	96.3	-1.37117	0.585586	0.000167552	1.65213	544.24	487.209	756.268	847.118	601.02	682.824	600.856	623.726	587.424	662.884	655.799	503.692	677.403	569.417	658.104	522.056	509.986	460.404	816.93	840.995	909.61	925.791	747.336	734.8	666.734	798.525	1189.51	834.776	669.439	771.441	943.451	906.952	809.822	1073.13	867.147
73	9S-HpOTrE	7.49_311.2221m/z	311.222	7.49405	POS	LMFA02000018	M+H	C18H30O4	57.3	91	1.3599	2.74515	0.0135914	1.55595	829.795	287.793	196.75	504.111	804.735	282.735	1260.58	424.842	1028.81	857.611	1283.04	1556.91	481.18	1106.94	292.315	1098.81	484.064	919.663	890.842	887.762	727.35	459.753	412.781	1920.64	845.074	709.706	335.22	681.168	1285.03	590.033	258.536	131.998	502.579	135.48	237.404
156	Phytophthora mating hormone alpha1	11.38_362.3264m/z	362.326	11.3831	POS	LMPR0104010014	M+NH4	C20H40O4	55.9	94.6	-0.320115	0.726229	2.08228e-05	2.06496	1612.68	1529	1569.03	2008.23	1674.05	1606.91	1836.67	1739.33	1640.79	1825.93	1682.5	1430.7	1612.94	1547.74	1586.31	1428.19	1601.07	1400.97	2577.12	2406.09	2321.21	2550.04	2096.68	2306.19	2380.59	2121.49	3110.52	2110.73	1942.61	2611.71	2054	2253.52	1994.8	1997.28	1970.13
173	Stillopsin	2.57_449.1085m/z	449.109	2.57242	NEG	LMPK12120140	M-H	C21H22O11	55.6	85.1	-0.85965	0.147351	2.587e-07	1.61303	79.2267	161.729	234.759	142.26	54.4347	42.9317	52.6953	9.35147	57.3953	122.7	65.872	51.4177	63.2662	48.7375	74.2617	50.9137	51.13	69.0325	158.567	169.247	142.375	278.145	171.122	79.26	225.381	140.708	102.567	354.07	12.1345	532.008	393.736	520.655	371.166	339.204	447.659
174	7-Hydroxy-3',4'-methylenedioxyflavan	5.29_271.0967m/z	271.097	5.2888	POS	LMPK12020248	M+H	C16H14O4	55.5	82.4	0.875212	0.482925	0.0405937	1.99908	415.749	497.687	1242.75	1055.66	564.789	1689.87	685.471	217.594	451.607	985.61	141.709	342.278	228.021	1205.45	1206.53	338.405	747.764	476.198	1224.06	1423.23	2891.81	978.607	800.95	1082.41	324.144	1194.05	953.704	171.427	867.379	768.97	1413.89	1296.11	1320.39	843.438	1109.37
185	Pandaroside B	6.66_679.3694m/z	679.369	6.66283	NEG	LMST05050004	M+FA-H	C35H54O10	55.3	79.2	-0.745199	0.610532	0.0129288	3.42816	2101.53	3047.19	1162.81	4136.27	3549.7	940.328	3652.36	5339.9	3971.65	2645.16	2903.48	5828.1	3591.69	2809.33	2475.92	3363.21	3874.47	3543.82	3594.67	3699.19	4178.85	2654.07	3390.42	4405.09	5958.57	5151.73	4220.01	4339.51	4711.84	3243.77	5226.92	5627.46	7565.43	2767.52	4708.26
277	19-HOME(9Z)	6.96_343.2484m/z	343.248	6.9586	NEG	LMFA02000181	M+FA-H	C18H34O3	52.9	69.3	-1.97116	1.97961	0.027302	3.70015	11192.6	4516.54	2857.42	10101	10850.5	6057.06	12645.7	10810.6	7889.31	4524.39	8032.06	4952.31	7125.54	8415.88	2471.83	6205.95	7259.49	3550.12	21101.2	9926.51	3427.8	6785.85	11117.9	6951.15	15323.2	12288.8	7677.09	9572.52	9995.77	6678.14	2861.78	2001.19	5649	1627.29	3287.24
284	Palmitic acid	6.81_274.2744m/z	274.274	6.80698	POS	HMDB00220	M+NH4	C16H32O2	52.8	70.7	1.3955	0.726429	8.26582e-05	10.7287	47241.7	44309.6	47612.3	58410.1	48703.3	47259.3	51379.8	46620.7	45244.2	53717.5	45974.5	37335.7	47796.7	41137.7	44753.2	42482.1	46482.3	37832.7	74694.9	69584.3	69483	73792.8	56138.2	68745	72755	58362.5	94741.8	64748	56358.2	80296.2	58287.5	64344.9	53687.5	58356.8	56516.7
296	Puerarin	3.21_415.1034m/z	415.103	3.21007	NEG	LMPK12050005	M-H	C21H20O9	52.6	64.9	-0.157148	0.362491	0.00513396	2.5181	1149.14	804.73	961.608	334.15	351.469	942.702	490.911	228.517	289.795	211.32	345.1	243.745	955.358	709.2	411.449	155.394	803.633	694.937	1011.73	1544.49	985.446	2104.62	921.406	2597.12	662.414	1573.15	1009.75	352.333	1019.47	296.594	1664.37	811.567	1769.28	1248.48	1934.84
304	Bichanin A 7-O-glucoside-6''-malonate	4.63_533.1294m/z	533.129	4.62867	POS	LMPK12050224	M+H	C25H24O13	52.4	68.5	0.878524	0.160084	0.0016118	1.64243	112.79	76.995	318.578	22.098	48.085	322.393	45.3302	22.5963	62.3668	165.099	30.9424	61.7635	23.8435	80.0473	183.123	34.09	60.6454	109.645	85.1889	131.376	206.452	148.009	80.7167	123.458	26.7573	245.528	151.777	9.37481	83.4656	123.238	494.663	332.328	360.525	272.045	789.896
310	3-Hydroxy-4'-methoxyflavone	6.33_268.0739n	269.081	6.32615	POS	LMPK12111617	M+H, M+Na	C16H12O4	52.3	65.7	1.11069	0.277609	0.0113168	7.15281	1775.75	5399.81	18718.2	2069.43	5642.93	3545	5223	1268.07	3367.99	3682.25	3335.43	4195.03	4459	2293.98	3874.55	3713.71	2874.06	3334.65	4922.89	4829.1	8586.57	2766.57	3521.58	3928.22	5340.87	8348.63	13239.5	4939.93	2321	3819.6	12084.4	17585.5	5488.67	8645.42	6682.71
325	2R-HpOTrE	7.27_326.2095n	349.199	7.26713	POS	LMFA02000031	M+H, M+Na	C18H30O5	51.9	65.2	0.494285	3.07573	0.0304945	1.92684	1414.22	378.85	326.347	644.987	1341.43	354.394	1594.31	432.612	1327.03	1191.31	1682.53	2050.39	757.3	2077.86	386.283	1874.21	441.695	1551.35	1321.21	1161.42	1017.4	644.891	383.69	2410.24	1295.3	814.948	306.552	707.342	2203.3	716.239	371.911	139.205	664.021	138.647	445.807
405	25-Hydroxyvitamin D2	6.87_413.3401m/z	413.34	6.86893	POS	HMDB01438	M+H	C28H44O2	50	63	-3.25101	0.720884	0.000265584	1.87604	999.142	1754.25	1341.93	2054.53	1719.28	903.948	2599.87	1856.64	1977.28	1684.94	2170.47	1981.07	1677.61	1060.26	1477.71	1194.04	1445.44	1581.76	2485.85	2207.43	2042.52	2688.27	1759.95	1897.92	2189.44	2183.96	2506.24	2227.65	2516.54	2866.69	1900.83	1902.88	2069.71	1952.98	1938.88
411	15,16-EpODE	7.64_310.2138n	309.207	7.64413	NEG	LMFA02000030	M-H, 2M-H	C18H30O4	50	55	-1.94539	1.89714	0.0160211	6.65663	23815.3	14528.9	10642.1	26764.2	30317.8	16950.8	42361.3	26674.6	25886.4	13992.7	34505.8	17774.5	20360.7	15717.7	8963.58	18174.8	26061.4	14654.6	43839.8	21850.1	11458.6	18025.6	18756.7	16565.5	39372.2	31411.1	16370.9	27900.2	24283.8	17796	8859.79	5554.24	15722.5	4979.92	10023.6
439	Maltotetraose	0.64_705.1860m/z	705.186	0.63835	POS	HMDB01296	M+K	C24H42O21	49.3	59.5	1.53731	0.522873	0.00786614	3.04149	343.715	452.698	1059.82	961.078	517.24	476.652	512.032	694.837	598.185	706.069	666.189	513.691	1541.16	2177.74	2361.89	1155.59	1012.45	1325.31	618.511	1194.47	2366.53	889.406	790.999	1177.16	1017.17	626.514	898.497	574.218	756.081	1052.23	2980.18	3834.08	2634.18	2057.25	2344.24
446	DG(14:1(9Z)/18:3(6Z,9Z,12Z)/0:0)	8.75_605.4417m/z	605.442	8.74925	NEG	HMDB07046	M+FA-H	C35H60O5	49.2	49.5	-1.00194	2.73708	0.0063471	4.99379	5595.57	8965.58	5379.32	6724.8	10103.5	10496.1	12657.2	6765.56	8490.61	4668.58	12133.9	8202.24	8440.72	4901.99	3487.28	5380.87	10269.6	6716.52	8085.45	6498.53	5514.88	7240	3958	7335.13	10332.9	6654.3	4018.65	4658.78	12724.1	4609.46	2290.02	1438.09	2415.01	912.156	5439.28
463	Mevalonate-P	0.60_273.0369m/z	273.037	0.6031	NEG	LMFA01050415	M+FA-H	C6H13O7P	48.9	55	-5.10131	0.574186	0.00196888	1.62369	652.77	495.379	344.752	537.254	462.201	556.236	646.36	573.007	695.331	812.57	844.651	737.795	700.193	451.296	646.064	462.304	532.067	544.497	872.8	911.621	749.779	1433.69	808.838	611.486	489.963	1194.03	1436.32	761.585	1126.79	1157.54	944.41	1383.32	901.128	795.7	1011.25
477	Maltotriose	0.63_504.1692n	543.132	0.631467	POS	HMDB01262	M+H, M+Na, M+K	C18H32O16	48.5	47.6	0.34296	0.529931	0.000186172	6.82509	2851.45	5796.95	8000.12	11372.7	4991.94	5326.28	6190.22	6079.66	5707.83	4778.02	7588.54	4997.85	9669.65	8592.66	9103.16	5478.24	5951.9	5673.99	9836.34	14490.2	26356	12617.7	9679.39	12468.1	7988.07	8740.14	8806.26	4572.42	7574.18	10334	13654.4	16934.3	11048.1	14166.7	12723.2
513	Dichotellate A	9.52_418.3109n	441.299	9.52067	POS	LMFA03000012	M+H, M+Na	C26H42O4	47.7	51	6.18656	0.718361	2.57807e-05	1.98273	1403.03	1371.8	1441.25	1755.12	1493.14	1609.86	1686.11	1535.65	1431.71	1567.73	1404.33	1237.85	1399.83	1366.6	1417.39	1192.38	1558.46	1251.67	2655.6	2316.66	2241.31	2253.45	1952.77	2321.14	2646.74	1801.67	3324.37	1821.69	1612.65	2802.9	1851.36	1954.77	1909.35	1749.76	1823.59
527	4,2'-Dihydroxy-4',6'-dimethoxychalcone 4-apiosyl-(1->2)-glucoside	4.60_593.1871m/z	593.187	4.60397	NEG	LMPK12120316	M-H	C28H34O14	47.5	40.1	-0.761575	0.64818	0.0205349	3.2966	3352.92	4227.62	5354.07	2186.14	2373.11	2967.22	2751.16	3001.9	3769.59	3074.27	4218.93	6428.4	3338.98	3110	5712.22	2960.86	2879.15	4881.21	3186.95	4765.64	4731.82	5051.1	7073.46	3245.33	4202.69	2337.23	4218.25	2774.24	5763.92	4803.58	5715.2	4492.77	8004.07	4216.51	6663.04
566	MG(18:2(9Z,12Z)/0:0/0:0)[rac]	7.78_355.2842m/z	355.284	7.77543	POS	LMGL01010006	M+H	C21H38O4	46.7	43.5	-0.251182	0.556501	0.0057509	2.37321	1621.43	806.788	855.337	1563.18	952.654	1806.86	1075.68	945.966	1212.1	1442.22	1732.94	1116.32	1104.33	809.89	1068	885.655	1679.67	2337.4	2292.01	1745.04	1246.94	2580.02	1706.14	762.943	2409.84	2569.78	3309.83	1423.23	1360.57	2430.55	2292.92	2172.88	1895.78	2181.69	3180.29
574	Resolvin E1	6.97_351.2145m/z	351.214	6.97203	POS	HMDB10410	M+H	C20H30O5	46.6	48.5	-6.09149	1.97838	0.0170751	2.07456	1220.99	2845.41	2597.41	2057.22	3331.55	2580.82	3854.8	1121.58	1906.3	1100.96	2413.24	1571.42	1639.37	1155.13	942.992	1909.04	2634.98	1291.37	1272.48	1504.77	1450.04	1688.06	1001.67	2004.33	1433.05	2194.15	1911.99	1998.94	1965.4	2452.64	790.235	1012.72	513.254	882.86	457.956
594	MGDG(18:3(9Z,12Z,15Z)/18:3(9Z,12Z,15Z))	9.60_774.5268n	797.516	9.60315	POS	LMGL05010001	M+Na, M+K	C45H74O10	46.2	75	-1.81353	0.579052	0.0287965	4.41012	3425.29	5628.58	9244.53	5552.11	3730.14	7736.61	3387.97	5455.46	4195.5	5719.95	3029.99	3998.73	8954.32	5330.65	5822.65	4175.62	4883.28	5916.09	7562.58	9027.06	9128.92	7715.9	7958.61	12097.2	5673.92	4530.08	8798.34	4489.51	13362.1	7162.35	9763.93	7535.04	6910	8702.89	17218.4
599	Zeaxanthin	11.27_607.3910m/z	607.391	11.2731	POS	HMDB02789	M+K	C40H56O2	46.1	37.1	-0.342136	0.733386	0.00141358	2.76779	3461.66	2340.7	2843.6	3645.33	3794.31	3442.53	3043.13	3671.76	3250.28	3774.11	3492.36	2841.18	2860.74	3369.55	2874.89	2689.44	3697.7	3218.39	5664.17	5172.14	4445.35	4286.51	5424.23	5679.45	5854.09	4278.17	7109.85	4863.62	4244.54	6083.93	4148.26	4913.74	4564.78	3578.91	3774.18
601	8-Prenylafzelechin 5-methyl ether	9.00_355.1577m/z	355.158	8.99683	NEG	LMPK12020136	M-H	C21H24O5	46.1	44	7.31544	0.547196	4.21798e-05	2.4644	1125.53	1204.5	1718.1	1749.77	1157.39	1116.12	1098.36	1201.63	1080.95	1106.43	1090.47	1096.8	1198.55	956.126	1017.25	1042.1	901.625	936.873	1433.28	1639.11	2098.89	1954.26	1334.1	1220.82	1588.81	1515.28	2054.23	1679.71	1229.94	1319.52	1800.35	2349.26	1837.55	1638.04	1557.31
616	Gibberellin A14	6.49_349.1988m/z	349.199	6.49113	POS	LMPR0104170015	M+H	C20H28O5	45.8	40	-6.15888	2.10603	0.0381832	1.84983	1066.07	1181.36	718.398	1360.52	1423.12	1058.82	1579.66	1375.92	1235.36	893.666	1287.77	1270.16	2348.62	1193.63	537.867	1213.84	1888.44	920.14	2403.29	1340.03	710.283	635.125	1337.31	1578.61	2980.14	1628.75	1255.11	1774.46	1688.27	1263.62	621.317	426.795	1162.77	281.394	787.697
633	5S-HETE di-endoperoxide	8.35_402.2258n	425.215	8.34608	POS	LMFA03000011	M+Na, M+K, M+H	C20H34O8	45.5	32.9	1.17011	0.608536	0.000497235	1.80151	792.198	840.388	1004.92	1070.64	804.194	834.682	776.714	869.28	1244.4	907.98	3004.31	942.638	834.984	688.943	907.809	731.683	683.128	698.917	1130.3	1251.59	1433.61	1474.99	1082.91	1024	1331.75	891.971	1552.47	1031.52	823.318	1217.84	1215.72	1388.18	931.111	1328.84	1076.38
641	6,4'-Dihydroxy-7-methylaurone 6-rhamnoside	3.34_459.1290m/z	459.129	3.34075	NEG	LMPK12130002	M+FA-H	C22H22O8	45.5	30.9	-1.53956	0.455492	0.00685572	3.74978	1711.4	3024.63	5416.71	1395.67	1301.74	2596.84	982.553	1203.27	1514.01	2137.31	2162.02	1382.52	532.781	4215.48	2660.14	671.897	2099.04	947.928	3571.95	3994.22	7130.35	2786.54	3394.01	2689.23	3291.29	3553.77	1752.75	2413.07	2622.58	2635.8	3975.43	5337.67	3155.81	3987.6	3776.69
646	Linoleamide	8.48_280.2636m/z	280.264	8.48362	POS	LMFA08010008	M+H	C18H33NO	45.4	29.7	0.21486	0.471693	0.0220588	1.9195	706.978	1106.37	596.71	1003.91	1108.04	403.658	680.872	1132.88	902.993	1238.86	789.377	810.629	376.585	656.159	375.966	998.221	555.37	734.441	859.823	738.023	675.496	1173.45	485.489	437.645	887.838	470.746	625.507	1059.96	431.318	599.167	1272.91	1659.04	855.592	608.602	1215.02
658	Nothofagin	2.82_436.1366n	437.144	2.81573	POS	LMPK12120514	M+H, M+Na	C21H24O10	45.2	33	-0.725911	0.308413	0.00182156	2.4674	193.207	928.556	1206.5	413.119	245.044	413.529	445.189	139.181	326.725	466.291	300.754	363.067	168.026	681.421	535.04	330.762	367.413	538.073	443.547	660.002	1049.01	490.654	871.661	365.884	971.066	513.105	429.779	843.243	324.981	1967.97	1369.91	1494.28	1216.17	983.314	2439.78
663	N-stearoyl valine	8.94_383.3402n	406.329	8.94402	POS	LMFA08020122	M+Na, M+K, M+H	C23H45NO3	45.1	28.8	0.621548	0.559373	0.000127903	7.18524	8974.53	9772.19	16631.6	13534.4	9365.78	13568.8	8401.62	11610.8	9343.65	11004.7	8509.56	8681.3	9851.37	8843.75	10676.3	8259.89	9040.2	8939.69	16619.5	18527.4	23185.5	18980.1	14067.8	18231.5	16287.7	10318.9	31283.5	11919.3	10303.6	21307.4	16171.8	17867.5	14038.2	15534.7	14193.8
666	5,7-Dihydroxy-8,2'-dimethoxyflavanone	2.80_315.0869m/z	315.087	2.7995	NEG	LMPK12140643	M-H	C17H16O6	45	30.1	-1.70991	0.327204	0.0019152	1.51817	67.157	340.196	437.568	162.43	117.196	180.605	172.074	61.0866	127.272	162.013	121.585	150.158	85.4584	262.953	222.904	132.707	158.936	223.921	192.524	261.873	393.497	178.157	354.524	160.705	459.204	180.105	184.381	354.29	141.24	673.678	535.522	571.149	517.142	383.095	944.11
686	17-hydroxyandrostane-3-glucuronide	3.55_529.2649m/z	529.265	3.55383	NEG	LMST05010036	M+FA-H	C25H40O9	44.7	26.1	-1.17136	0.332886	0.00473731	1.88527	455.721	763.888	2206.89	180.866	891.093	464.152	489.004	1653.13	957.362	736.456	1753.13	284.266	200.744	99.1303	239.668	515.763	385.769	317.733	461.151	995.589	2407.99	262.853	932.326	789.189	984.39	1023.72	642.359	1613.78	394.325	3115.22	860.982	1545.57	623.036	517.863	719.509
705	1alpha-hydroxy-22-(3-methylphenyl)-23,24,25,26,27-pentanorvitamin D3 / 1alpha-hydroxy-22-(3-methylphenyl)-23,24,25,26,27-pentanorcholecalciferol	6.87_421.3102m/z	421.31	6.86893	POS	LMST03020390	M+H	C29H40O2	44.4	28.5	0.267194	0.722326	0.00054066	3.15751	3064.05	4902.53	3796.79	6297.59	5194.6	2246.72	5351.37	5704.39	5024.94	4020.49	5266.25	5643.54	4270.64	3355.79	3792.78	3496.38	4711.37	4857.19	8311.02	6353.18	6201.1	5468.74	5551.4	5831.38	7607.43	6328.98	8074.16	7065.34	5382.11	7522.49	5503.44	5396.08	6516.01	5290.96	5608.84
709	Apigeniflavan 5-O-xyloside	2.80_435.1290m/z	435.129	2.7995	NEG	LMPK12020261	M+FA-H	C20H22O8	44.4	26.1	-1.82234	0.324658	0.00137866	5.31959	859.268	3937.66	5183.77	1959.61	1305.17	2134.45	2145.54	594.254	1531.93	2069.35	1430.46	1803.61	896.465	3216.11	2594.67	1599.56	1921.41	2653.53	2332.41	3181.18	4777.49	2184.47	4303.8	1943.2	4890.02	2338.46	2260.05	4339.6	1605.83	7799.54	6400.53	7036.26	6353.86	4470.85	10902.3
723	Proline betaine	0.65_143.0947n	144.102	0.645217	POS	HMDB04827	M+H, M+K	C7H13NO2	44.2	22.3	0.817163	1.47191	0.00125132	9.16592	49843.3	40341.3	48688.8	58590.6	61810	102128	67694.2	51222.4	58692.8	63350.6	67660.5	55690.2	35440.1	46591.2	48619.4	45852.1	45949.9	32795.4	109112	74337.3	44736.7	74314	84477.8	54486	78326.2	79385.3	95070.3	86631.8	58132.6	88909.3	28103	24197.7	26594.8	29306.2	34318.5
726	9S,11R,15S-trihydroxy-2,3-dinor-13E-prostaenoic acid-cyclo[8S,12R]	6.58_327.2170m/z	327.217	6.58035	NEG	LMFA03010154	M-H	C18H32O5	44.2	26.4	-2.14919	1.66575	0.0210157	5.27372	12089.4	19244	17291.9	18119.4	20686.6	18949	25573.9	13276.6	14360.8	8730.4	17195	10468.6	18427.2	11425	7687.54	12576.5	19387.4	10421.4	20170.7	14651.6	12617.1	14887.6	12287.6	12405.3	17268.8	17928.4	14416.5	19456.5	15602.9	15402.1	7799.05	8011.25	8494.46	6838.6	6913.68
754	Norlinolenic acid	7.49_309.2065m/z	309.207	7.4929	NEG	LMFA01030756	M+FA-H	C17H28O2	43.9	25.1	-2.27517	1.8503	0.0417535	5.06451	15632.4	7760.06	4560.15	13604.4	14740.5	7162.97	25175	11268.5	17793.8	13190.4	22220.4	21256.8	12084.1	19465.1	5324.31	15132.4	14318.2	10008.3	27759.2	18755.5	13514.8	13225.8	13885.5	24700.8	28341.1	19848.4	12503.7	22501.8	20986	13157	6678.06	4115.65	14159.5	3663.46	6660.14
783	22:2(7Z,15Z)	8.79_354.3368m/z	354.337	8.79248	POS	LMFA01030861	M+NH4	C22H40O2	43.6	19.5	0.570335	0.577168	0.0183185	1.96932	1397.95	731.291	1496.96	1427.66	1097.14	743.022	909.645	1190.24	958.16	1168.37	905.739	776.494	1352.55	986.046	973.006	903.173	805.365	1160	1555.31	1923.82	2589.5	1760.16	2028.55	1493.19	1121.73	1371.67	2896	2257.61	1795.64	1594.35	1745.01	1570.84	1245.8	2081.52	1191.21
789	4-Hydroxynonenal	8.67_311.2222m/z	311.222	8.66677	NEG	HMDB04362	2M-H	C9H16O2	43.6	27	-1.91558	5.74322	0.00690915	2.05862	955.25	847.185	369.034	1107.69	1977.99	1475.4	2568.37	1167.9	1487.68	525.499	2312.59	1237.52	1118.5	879.868	225.864	693.65	1748.75	657.071	1614.35	830.63	468.035	507.75	618.837	929.524	2199.92	1433.13	486.379	980.541	1925.49	603.086	148.594	43.7895	335.545	1.70619	260.026
801	DG(14:0/0:0/14:0) (d5)	8.53_556.4414m/z	556.441	8.5312	POS	LMGL02010309	M+K	C31H55D5O5	43.4	29.6	5.32969	0.710492	0.000105154	1.70928	1118.39	1028.82	940.773	1245.87	1026.84	1134.26	1268.65	971.978	1035.24	1165.39	1072.72	909.991	964.941	1176.23	971.673	972.164	1136.12	831.493	1911.28	1661.54	1731.15	1624.48	1439.64	1479.66	1765.58	1546.65	2170.28	1510.48	1449.45	1979.37	1385.11	1385.77	1491.76	1448.45	1255.84
816	Kaplanin	4.65_430.1260n	475.124	4.6452	NEG	LMPK12110143	M-H, M+FA-H	C22H22O9	43.2	21.3	-0.985276	0.294006	0.0196532	3.95959	1201.15	760.604	2539.19	878.829	508.216	1990.44	1316.18	413.421	1002.99	2549.17	514.298	486.468	538.189	2395.04	1762.42	604.576	979.464	1128.12	2807.09	3191.96	4175.91	3058.62	1123.41	4588.07	962.422	2577.97	1962.34	424.186	721.482	1439.52	4060.3	2321.6	2025.64	2315.37	6395.44
861	Dehydroepiandrosterone 3-glucuronide	5.51_509.2402m/z	509.24	5.50967	NEG	LMST05010045	M+FA-H	C25H36O8	42.7	29.4	2.20703	0.327239	0.00553584	2.18087	682.527	1245.52	1065.64	448.797	1419.66	440.987	623.447	1488.97	880.85	377.992	1184.44	831.652	219.571	277.567	383.578	687.101	276.303	429.264	1007.14	1480.82	2145.91	1506.79	1394.34	1194.05	616.163	1820.32	1276.14	551.85	766.654	944.812	1129.94	2007.67	778.965	523.429	1115.99
917	1alpha-hydroxy-2beta-(5-hydroxypentoxy)vitamin D3 / 1alpha-hydroxy-2beta-(5-hydroxypentoxy)cholecalciferol	10.71_502.4024n	520.436	10.7095	POS	LMST03020522	M+NH4, M+Na, M+K	C32H54O4	42.1	12.5	0.382826	0.745239	0.000128704	10.8053	45925.1	45388.6	46620	59533.9	48534.3	51986.5	53031.9	52213.1	47803.7	52724.1	46556.3	43303.1	49452.1	48946.6	48252	42109.6	53260.3	42425.5	86089.7	76868.6	72271.4	73610.7	66292.2	80821	92508.4	62777.2	112985	60588.1	56925.6	99094.3	62031.2	68304.4	61995.2	58551.9	59748
929	3-C-Methylapigenin 5-rhamnoside	4.66_430.1264n	431.134	4.66302	POS	LMPK12110331	M+H, M+Na	C22H22O9	41.9	12.7	0.0103179	0.296444	0.0249594	3.92852	1333.86	759.678	2766.2	898.568	439.882	2206.27	1302.15	427.267	1030.02	2748.79	536.844	407.818	537.962	2412.92	1949.78	576.858	951.108	1117.68	2781.59	3401.64	4720.26	3326.55	1060.35	4887.46	860.717	2687.47	2183.33	270.314	689.944	1556.28	4107.26	2312.1	1895.73	2456.97	5937.84
937	Ginkgolide A	4.27_815.2764m/z	815.276	4.26695	NEG	LMPR0104540001	2M-H	C20H24O9	41.9	40.2	-0.440621	0.377692	8.7718e-05	2.37017	431.389	1987.3	626.27	1087.34	411.351	504.907	691.236	959.595	919.365	829.042	616.616	1625.48	598.013	381.085	528.592	467.842	216.088	772.108	803.366	752.491	761.28	589.863	833.907	715.163	813.733	1218.22	1931.78	961.202	590.125	2101.7	1274.5	1358.11	942.098	1225.18	1321.7
942	4E,6Z-Hexadecadien-1-ol	8.72_256.2638m/z	256.264	8.72375	POS	LMFA05000200	M+NH4	C16H30O	41.8	12.3	1.43769	0.603333	0.0168046	4.66396	6783.08	7867.86	6746.38	8164.82	7759.73	6039.09	6186.98	7196.4	6505.35	7350.76	6263.44	6644.32	5590.65	6495.34	5897.95	6116.59	5901.42	5765.68	8815.39	8418.28	10640.5	9708.27	6018.44	6203.76	9600.82	7462.88	9668.64	10941.4	6428.24	7504.11	9640.23	10184.1	7428.98	7667.64	8058.41
953	6,5'-Dihydroxy-3,5,7,2',4'-pentamethoxyflavone	2.88_449.1086m/z	449.109	2.87512	NEG	LMPK12113059	M+FA-H	C20H20O9	41.7	11.7	-0.832344	0.380244	0.00396039	3.81523	709.862	1814.69	2236.2	1305.09	812.144	3756.49	1152.32	605.842	855.743	1069.44	479.638	1149.06	318.581	3093.98	1778.7	1329.05	943.394	1236.7	2623.73	3280.45	6946.43	1497.03	1580.72	3458.82	1601.07	2418.61	1913.09	1407.27	915.17	1898.23	3688.93	2894.43	4231.36	2298.77	5900.38
1071	Gallocatechin 3-O-gallate	4.22_503.0825m/z	503.083	4.21883	NEG	LMPK12020120	M+FA-H	C22H18O11	40.6	5.26	-1.24488	0.442599	0.0431046	2.27102	207.6	2270.54	858.509	1235.48	1045.1	250.31	585.158	1123.49	986.859	472.569	1272.06	1613.5	2000.12	786.42	645.379	447.267	992.002	618.023	1750.08	1287.79	599.265	1712.85	1413.14	876.868	1352.83	1173.36	1559.43	1042.21	508.882	4607.5	1993.29	2206.24	1498.17	1019.58	4107.44
1072	Glycyl-glycine	0.60_132.0528n	131.046	0.596233	NEG	HMDB11733	M-H, 2M-H	C4H8N2O3	40.6	9.84	-5.02456	0.702901	0.0123698	1.70428	1315.23	1039.64	638.46	866.805	1069.8	1144.07	1795.34	1973.16	1544.72	1837.48	898.732	1470.08	689.209	1472	1029.45	1219.5	1325.15	1663.34	1614.99	949.455	280.419	1051.4	771.537	998.941	1770.55	1679.85	2525.47	2575.66	1990.49	1531.19	1710.86	1609.24	2013.58	1608.94	1494.05
1082	DG(14:0/18:3(6Z,9Z,12Z)/0:0)	8.32_607.4565m/z	607.456	8.316	NEG	HMDB07017	M+FA-H	C35H62O5	40.5	16.7	-2.60769	7.83286	0.00780782	2.07545	747.207	808.929	304.673	735.197	2878.9	1083.56	2366.9	682.826	1114.66	430.229	1411.29	992.214	914.727	1751.32	228.561	695.708	1414.56	510.713	1451.75	731.044	342.126	502.733	395.029	959.548	2495.43	1029.59	210.79	620.602	2286.8	319.702	110.996	1.38403	190.265	0.596578	396.934
1105	Formononetin 7-O-glucoside-6''-malonate	5.12_516.1268n	517.134	5.1231	POS	LMPK12050020	M+H, M+Na, M+K	C25H24O12	40.3	4.1	0.0597326	0.32228	0.029868	8.00287	6608.77	4963.8	12384.1	3271.97	2084.42	11259.1	6467.35	1828.47	4849.16	12382.6	2797.12	2084.02	2211.54	11218.6	9358.78	2678.3	4972.54	5849.79	12429.6	17034.8	22541.6	15521.9	5742.89	27813	4508.19	14992.9	10618.6	1078.45	3546.9	8633.8	18149.8	10382.4	7643.55	10778.6	28365.7
1153	DG(12:0/20:5(5Z,8Z,11Z,14Z,17Z)/0:0)[iso2]	8.63_603.4276m/z	603.428	8.62552	NEG	LMGL02010345	M+FA-H	C35H58O5	40	10.8	1.7586	2.05223	0.0370259	3.31059	2696.1	5983.18	3441.67	3689.86	5790.8	5109.68	5673.81	3065.6	4118	3176.03	3890.08	5649.7	6934.71	4112.8	1658.61	3382.73	5768.77	4141.79	6746.97	4577.6	4007.64	2996.85	2813.89	6158.25	8364.3	3489.59	2403.64	3620.27	10354.2	2611.28	2028.5	1223.59	2600.05	780.81	4465.91
1185	2,6,8,12-Tetramethyl-2,4-tridecadien-1-ol	8.76_270.2796m/z	270.28	8.76498	POS	LMFA05000170	M+NH4	C17H32O	39.7	3.24	1.73248	0.716761	2.27633e-05	2.36847	2046.27	1912.24	2175.28	2561.15	1992.76	2199.57	2196.57	2130.42	2006.63	2385.54	1966.58	1731.4	2064.47	1897.27	2052.54	1794.45	2147.14	1696.64	3461.3	3282.56	3205.31	3355.59	2720.65	3433.74	3751.94	2548.92	5105.38	2806.82	2239.85	4403.62	2642.29	2858.95	2593.17	2603.82	2548.41
1218	24Z-ethylidene-cholest-5-en-3beta-ol 3-O-beta-D-glucopyranoside	9.78_619.4208m/z	619.421	9.77947	NEG	LMST01040199	M+FA-H	C35H58O6	39.6		-1.20864	0.56128	0.00025171	3.26612	1906.99	1470.86	3160.74	3077.52	2060.07	2486.83	2129.76	2372.96	2075.3	2526.26	2134.36	1590.63	1867.66	2476.76	2523.18	1661.87	1978.76	1463.56	3146.05	3591.57	3935.92	4972.14	2857.11	2716.56	2191.7	2920.14	3828.09	2702.8	3312.95	3329.77	3461.99	3542.96	2543.2	3814.78	3976.17
1224	Afrormosin 7-O-glucoside	3.36_460.1370n	461.144	3.35828	POS	LMPK12050097	M+H, M+Na	C23H24O10	39.5	1.41	0.104699	0.441971	0.0123735	1.86601	430.433	709.312	1386.76	302.239	252.845	616.011	208.209	239.467	350.743	577.628	482.275	317.589	94.1143	1123.18	638.367	133.608	533.667	171.229	917.419	1001.5	1959.86	653.516	756.798	618.938	878.37	848.282	374.83	529.799	628.464	651.154	992.212	1411.5	778.94	906.283	917.273
1233	PC(9:0/0:0)	8.53_397.2257n	398.233	8.5312	POS	LMGP01050068	M+H, M+Na	C17H36NO7P	39.5	12.8	6.83263	0.574115	1.82351e-06	3.28474	2652.22	2299.17	2638.8	3040.12	1667.1	3141.14	2147.51	2092.49	1995.67	2680.26	1835.03	1601.83	2024.09	2035.4	2193.09	2017.61	2211.91	1607.97	4160.01	4510.62	4311.94	4403.87	3481.79	5882.57	3732.14	2454.36	5559.47	3499.58	2363.88	4039.61	3421.17	3199.06	3221.85	3947.27	3486.06
1254	PS(13:0/18:2(9Z,12Z))	8.27_735.4916m/z	735.492	8.27047	POS	LMGP03010078	M+NH4	C37H68NO10P	39.4	5.48	-0.493695	2.24871	0.0194035	2.34648	2795.45	1291.97	477.773	2089.99	3173.89	1076.96	5225.25	2483.36	2827.26	1826.88	3305.28	1994.62	1638.89	3028.71	1150.12	1644.67	3324.47	1411.49	4917.03	2556.3	679.074	1354.43	3355.03	2400.62	4801.67	6268.35	1679.03	3633.65	3034.55	2699.54	878.817	633.965	1686.49	669.927	916.858
1255	Cer(d18:0/16:0)	8.50_540.5350m/z	540.535	8.49737	POS	HMDB11760	M+H	C34H69NO3	39.4	3.01	-0.0615932	0.664961	0.000869662	1.70717	910.083	881.733	1071.6	1221.59	1026.46	747.775	989.574	988.065	944.046	1101.47	952.251	864.265	1011.89	753.458	986.53	840.581	733.172	905.21	1226.79	1296.19	1487.15	1533.11	1158.16	958.682	1155.27	965.79	1749.27	1193.2	1011.2	1438.81	1278.64	1501.28	1094.42	1155.77	1237.65
1280	3alpha-Hydroxy-6-oxo-5beta-cholan-24-oic Acid	9.26_390.2773n	413.267	9.25978	POS	LMST04010146	M+Na, M+K, M+H	C24H38O4	39.3		0.76325	0.676777	1.13567e-05	7.05029	14390.6	14567.3	16251.5	19179.6	14800.7	16000.6	15848.7	15929	14539.8	16408.9	14100.2	13077	15020.4	13946.7	15011.9	13077.6	13645.6	13208.6	23389.4	22944.6	23855.2	24471.3	19984.6	21210.2	21793.6	18696.2	31054.5	18675.6	16956.8	25029.2	20150.2	22454	18955.5	19291.2	19674.8
1282	Anandamide (20:2, n-6)	8.54_374.3030m/z	374.303	8.53808	POS	LMFA08040002	M+Na	C22H41NO2	39.3	0.171	0.144521	0.512218	2.85634e-05	4.5002	5000.34	2513.02	5333.56	5919.5	2636.94	2603.64	2191.53	3632.85	2980.61	4252.78	2445.28	2833.86	3446.48	2797.91	2702.94	2505.41	2975.67	3422.68	8749.85	6770.5	7411.92	6313.09	6787.23	4065.76	5602.82	2498.19	8754.35	5997.94	3597.83	5257.57	5669.65	5966.4	5217.98	5715	4866.37
1284	GlcCer(d18:0/20:0)	8.84_780.6332m/z	780.633	8.8406	POS	LMSP0501AA20	M+Na	C44H87NO8	39.3	0.941	1.04547	0.701857	3.41802e-05	5.99549	11982.6	10417.4	12114.5	14525.6	11690.8	11704.4	11430.9	13030.7	11786.6	13900.1	11683.9	10963.3	11620.1	11836.9	12573.5	9947.04	12016.4	10696.3	19679.9	18482.9	18302.6	19244.8	16191.3	17604.6	18431	14360.7	24687.4	15216.8	13763.8	20665.2	15908.8	17596.9	15114	15537.3	15248.8
1285	Docosatrienoic acid	8.54_334.2873n	352.321	8.53808	POS	HMDB02823	M+H, M+NH4	C22H38O2	39.3	0.181	0.258848	0.593877	0.00142785	3.8061	4969.31	2637.24	4396.31	5426.98	2966.04	2458.25	3244.22	3401.44	3251.3	4782.63	2980.59	2459.27	3190.84	3314.99	2632.48	3199.56	3920.51	3722.15	7172.36	6218.06	7248.99	5727.94	6463.68	3950.33	4794.08	2398.49	7233.17	7066.48	3768.14	6111.29	5485.01	6206.09	5016.61	5898.34	3737.61
1291	3,5,6,7,3',4',5'-Heptamethoxyflavone	5.27_432.1414n	477.14	5.26897	NEG	LMPK12110625	M-H, M+FA-H	C22H24O9	39.3		-1.47863	0.462776	0.0192081	4.66936	1993.97	1988.71	4988.34	5117.07	2960.17	6845.98	3203.45	1043.05	2015.07	4165.27	670.04	1506.39	1198.02	5803.14	4965.8	1758.23	3319.71	2318.03	5833.88	6216.71	11989	4310.89	3863.43	4501.13	1824.37	5417.23	4129.7	1088.21	3783.55	2954.91	6796.96	6391.18	6887.12	4091.63	5535.57
1304	6-Acetyldihydrostemonal	3.28_417.1182m/z	417.118	3.28267	POS	LMPK12060054	M+H	C21H20O9	39.2		0.426367	0.366925	0.00681442	2.24609	913.324	636.621	823.918	267.014	218.573	670.947	347.552	167.653	209.618	151.266	260.528	171.936	740.898	586.855	367.106	93.601	645.586	642.055	824.424	1207.34	706.55	1678.87	664.463	2087.49	425.612	1243	816.124	190.423	680.634	205.94	1354.61	677.435	1397.66	908.949	1701.26
1314	N-(1,1-dimethyl-2-hydroxy-ethyl) arachidonoyl amine	8.45_376.3189m/z	376.319	8.44925	POS	LMFA08020019	M+H	C24H41NO2	39.2	4.11	-5.71912	0.48624	0.000546959	3.22188	2091.27	1605.62	2556.13	2813.36	1363.91	1212.37	1064	2261.73	1545.7	2282.07	1085.75	1238.6	1427.87	1413.81	1381.98	1439.26	1241.3	1742	3543.26	2871.51	3173.97	2745.75	2885.1	1779.57	1942.19	879.483	3017.82	2281.37	1516.12	2272.35	2897.23	3826.73	2351.99	2606.48	2214.6
1315	Traumatin	4.55_213.1487m/z	213.149	4.54618	POS	LMFA01060093	M+H	C12H20O3	39.2		1.07524	3.34875	0.049833	1.69899	1036.53	3350.23	278.546	1831.14	521.839	2666.82	902.643	752.679	864.034	101.748	2529.22	251.873	1051.42	874.669	119.645	1853.95	1215.75	149.253	2702.51	1814.66	1639.22	698.981	2230.88	1698.62	1123.42	3037.02	1461.08	6073.07	361.473	3063.12	257.596	465.794	191.021	234.43	90.3953
1317	14S-Methyl-1-octadecene	7.68_284.3314m/z	284.331	7.67913	POS	LMFA11000019	M+NH4	C19H38	39.2		0.810417	0.688638	0.00490191	1.657	953.944	715.183	863.264	1023.15	1101.16	1230.62	893.137	1070.38	961.185	1056.94	997.826	952.933	901.054	1100.12	981.468	745.138	995.648	972.269	1757.58	1568.34	1550.05	1231.08	1399.78	1799.95	1473.86	1469.93	2093.94	1332.97	1435.36	1740.87	1346.17	1487.04	1358.03	1198.92	1050.27
1320	Docosanedioic acid	9.28_370.3087n	393.298	9.2804	POS	LMFA01170037	M+Na, M+K, M+H	C22H42O4	39.2		0.994203	0.651521	7.63529e-06	2.93646	2261.52	2183.2	2629.46	2926.17	2322.1	2749.88	2358.1	2473.66	2213.22	2531.61	2123.03	1978.62	2254.8	2092.22	2297.76	1973.08	2275.6	2036.92	3908.61	3741.44	3737.5	3780.09	3249.09	3752.74	3847.09	2845.31	5823.16	2955.42	2574.16	4543.83	3225.95	3581.14	3190.49	3016.25	3052.36
1322	3Z,13Z-octadecadien-1-ol	9.10_284.2948m/z	284.295	9.10157	POS	LMFA05000047	M+NH4	C18H34O	39.2		-0.0350598	0.601677	0.00790719	3.54388	3634.45	3700.66	3318.12	4177.68	3811.09	3551.43	3292.45	4018.58	3471.71	3886.5	3176.97	3559.81	2926.48	3447.26	2808.39	3086.75	3827.38	3060.76	5530.24	4780.02	5017.31	4820.57	3822.85	4368.79	6906.77	4031.54	7753.53	5445.17	3442.04	5577.09	5179.36	5677.92	4461.78	4163.5	4198.51
1359	Scillirosidin	7.34_460.2695m/z	460.27	7.33587	POS	LMST01130002	M+NH4	C26H34O6	39.1		0.309414	0.665833	0.000124538	3.59223	4297.4	4251.51	4441.28	4811.69	3622.35	4292.92	3375.8	3778.05	3432.86	4488.7	3205.19	2931.71	3580.82	3381.46	3964.34	3474.58	4057.91	3681.28	6573.51	6567.11	7498.69	6866.77	6032.04	5304.03	5846.41	14743.9	8745.54	6457.7	4458.17	7511.73	5413.96	6502.19	4873.23	5845.03	4650.85
1367	didesmethyl tocotrienol	8.76_367.2638m/z	367.264	8.75613	NEG	LMPR02020058	M-H	C25H36O2	39.1		-1.36011	0.640341	1.92859e-06	1.92267	1008.58	977.967	1006.72	1337.01	1042.85	966.774	1055.45	1102.94	950.457	1038.3	897.956	827.835	976.225	878.679	928.161	816.381	832.67	818.406	1588.25	1513.62	1539.7	1734.32	1344.61	1238.53	1378.26	1267.51	1856.14	1415.36	1065.32	1353.08	1331.84	1474.31	1237.96	1277.87	1382.09
1384	3E-Tetradecen-1-ol	6.83_230.2481m/z	230.248	6.8276	POS	LMFA05000174	M+NH4	C14H28O	39	2.36	1.21864	0.709233	7.68819e-05	3.3388	4275.2	3830.86	4471.49	5346.48	4253.07	4183.72	4633.2	4191.89	4076.58	4897.53	4154.76	3302.51	4305.59	3609.74	4096.74	3742.77	3925.25	3436.96	6505.84	6157.83	6194.23	6827.26	5040.22	5755.16	5948.38	5002.2	8156.17	5653.38	4823.68	6710.34	5296.86	5860.01	4741.01	5238.69	5274.72
1408	(21-Methyl-8Z-pentatriacontene	8.68_522.5973m/z	522.597	8.6825	POS	LMFA11000079	M+NH4	C36H72	38.9	4.2	0.151227	0.698534	3.12604e-05	3.142	3340.22	3107.79	3408.75	4164.22	3377.81	3065.54	3657	3521.48	3337.87	3785.11	3453.67	2903.76	3340.35	3265.16	3305.92	2937.26	2891.42	2894.3	4778.03	4800.87	5055.67	5348.27	4319.23	4104.1	4163.41	4193.99	5689.67	4329.04	3955.71	4672.29	4335.53	4796.85	4011.22	4217.08	4239.62
1444	5,7-Diethyl-9-methyl-3E,5E,7E,9E-tridecatetraene	8.77_247.2425m/z	247.243	8.77187	POS	LMFA11000057	M+H	C18H30	38.8		2.09615	0.556157	0.0442043	1.55385	679.429	942.218	593.401	1001.78	1146.54	468.517	697.363	1148.69	911.303	1150.09	918.871	783.449	329.452	690.763	379.716	887.744	661.602	785.71	1030.57	738.755	616.354	983.842	520.839	494.965	1095.16	585.75	809.831	989.354	463.878	650.125	1090.35	1374.49	711.507	559.752	1083.05
1458	10Z-Pentacosene	8.26_368.4251m/z	368.425	8.2636	POS	LMFA11000068	M+NH4	C25H50	38.8		0.150678	0.706984	3.07811e-05	2.17331	1629.75	1518.78	1705.48	2039.97	1696.93	1648.36	1815.11	1730.39	1637.29	1911.57	1636.91	1402.99	1634.34	1583.19	1630.8	1454.79	1557.4	1413.49	2588.98	2470.78	2489.4	2610.43	2203.16	2270	2340.22	2038.97	3178.11	2204.21	1948.99	2602.07	2132.04	2343.95	2038.55	2038.83	2049.59
1463	3,5-Di-O-methyl-8-prenylafzelechin-4beta-ol	10.67_425.1369m/z	425.137	10.6682	POS	LMPK12020216	M+K	C22H26O6	38.8		2.04051	0.695747	0.000229429	4.20064	5746.53	6384.12	6014.9	7782.52	5916.92	5405.84	6753.02	6659.19	6050.16	6548.5	5912.35	5489.96	6230.03	6062.95	6233.28	5564.9	4754	5465.18	8162.77	8516.21	9415.04	9838.12	7701.49	6715.83	6103.67	7733.63	9079.92	7290.89	7014.11	7055.93	8014	9086.99	7020.97	7671.89	7980.98
1560	N-palmitoyl tryptophan	9.31_481.2843m/z	481.284	9.3079	POS	LMFA08020095	M+K	C27H42N2O3	38.6		3.55648	0.650264	2.05529e-05	6.18999	10425.3	10231.3	12144.4	13763.2	10713.6	10979.8	11256.4	11321.4	10265.8	11754.6	9819.24	9059.82	10734	9641.39	10360.6	9340.65	8862.84	9304.26	15893.3	15883.7	17366.6	17498.6	13519.5	13838.3	13912.8	12899.9	21237.8	13911.2	11710.3	16369.4	14557.4	16368.3	13207.1	13941.8	14240.4
1581	Raffinose	0.60_504.1687n	549.167	0.6031	NEG	HMDB03213	M-H, M+FA-H	C18H32O16	38.6	9.09	-0.583401	0.734582	0.00230611	2.46787	1039.4	1707.03	1541.69	2195.35	1512.67	2103.58	3894.04	2236.74	2597	1783.77	3225.36	2430.75	3765.8	3003.9	2133.73	2450.81	2924.08	2441.73	3804.92	3493.14	5153.32	3266.43	2284.98	2671.4	1795.23	3511.95	3356.66	2849.92	4115.56	2145.14	3700.04	3750.82	3979.89	3970.18	3500.1
1659	DL-2-hydroxy stearic acid	6.84_318.3006m/z	318.301	6.84145	POS	LMFA02000120	M+NH4	C18H36O3	38.4		1.23308	0.688522	0.000118563	3.05045	3392.25	2873.17	3538.92	4149.88	3225.58	3198.06	3595.45	3269.91	3162.84	3819.96	3211.25	2535.24	3322.79	2682.6	3244.27	2876.61	2955.44	2665.31	4941.62	4768.71	4819.27	5521.66	3841.22	4350.35	4570.24	3937.25	6445.29	4418.83	3589.57	5171.08	4187.63	4596.68	3629.81	4101.05	4268.33
1662	9,12,13-TriHOME	6.62_353.2301m/z	353.23	6.6214	POS	HMDB04708	M+Na	C18H34O5	38.4		0.664719	2.08481	0.0381125	2.69052	2357.05	4172.78	2745.31	2751.82	4922.12	4340.64	6350.35	2446.59	3179.37	1423.06	4287.07	2237.03	2950.29	2563.23	1251.83	2952.1	5632.94	2166.57	3514.49	2468.94	2036.01	2115	2302.79	2235.44	2788.1	4490.13	3200.73	3841.1	3313.6	4608.22	1372.3	1603.59	1459.46	1240.5	578.699
1693	10S,11R-epoxy-punaglandin 4	3.43_532.2306m/z	532.231	3.434	POS	LMFA03120040	M+NH4	C25H35ClO9	38.3	18.2	-0.40713	3.94652	0.0496176	1.79446	1522.92	3412.89	1303.87	1253.36	1299.97	3775.43	1333.9	524.728	1425.12	211.987	5288.5	207.555	2251.51	712.137	304.326	747.638	1340.43	221.925	883.94	1199.1	676.757	661.661	2053.99	1615.67	84.7777	1783	833.614	1417.58	401.048	2954	230.359	309.602	188.911	272.463	195.064
1754	PG(16:0/0:0)	8.45_484.2827n	507.272	8.44925	POS	LMGP04050008	M+Na, M+K, M+H	C22H45O9P	38.2		5.25673	0.567812	0.000217827	2.2676	1037.28	1501.88	1263.45	1392.73	1052.53	1170.46	966.736	1163.03	1006.66	1192.45	979.63	904.735	1089.12	967.555	1174.15	847.487	882.729	851.631	1541.25	1699.44	1892.2	2023.39	1447.9	1443.06	1295.75	1290.76	2210.86	1376.35	1182.39	2127.83	1664.2	1880.06	1298.6	1625.69	1606.92
1772	Peonidin	0.61_601.1347m/z	601.135	0.609983	NEG	LMPK12010006	2M-H	C16H13O6+	38.2		-0.804364	0.654086	0.000125612	7.20022	8165.84	11370.2	10386.9	16764	11184.4	11245.7	22471.4	9089.77	12369.3	8969.02	11056.6	13244.2	16097.2	16913.6	11954.4	14571.9	13203.5	10958	38491.5	26998.4	29895	24165.6	19622.3	21175.7	15607.7	20350.1	24097.9	25481.3	23322.2	20779.2	20766.2	23520.3	21554.7	19150.6	23428.5
1786	PI(20:1(11Z)/22:6(4Z,7Z,10Z,13Z,16Z,19Z))	8.74_936.5749n	975.571	8.7375	POS	LMGP06010525	M+H, M+K, M+Na	C51H85O13P	38.1	1.17	2.24709	0.76956	0.00234118	3.20979	5617.14	4242.83	1680.23	5275.85	6296.74	3805.63	7805.23	6350.7	5366.87	5682.93	4381.31	3674.75	4794.06	6247.11	5078.66	4988.95	5249.11	4715.19	9737.63	7316.26	3422.12	4985.29	10445.6	7544.15	7874.44	9807.29	4884.54	8555.57	9300.19	5036.66	6564.91	8153.67	6876.22	6352.86	6444.57
1809	Caproic acid	4.35_231.1593m/z	231.159	4.34955	NEG	HMDB00535	2M-H	C6H12O2	38.1		-3.99798	0.0322076	0.0235675	2.12481	34.1079	39.6786	107.608	36.3962	47.4584	48.2796	22.9851	31.5113	18.8115	11.3255	17.8926	13.0576	52.88	31.3803	7.26925	30.6795	40.9105	8.71495	58.5544	52.1226	72.7979	40.8962	30.6391	54.1344	16.7369	28.1917	21.2285	41.8472	36.7224	31.4452	870.074	817.931	2405.1	350.558	188.47
1846	Eicosanoyl-EA	9.38_378.3334m/z	378.333	9.38352	POS	LMFA08040038	M+Na	C22H45NO2	38		-2.39742	0.641141	1.79275e-05	3.49255	3054.6	3338.56	3566.53	4336.43	3068.74	3204.48	3457.64	3517.5	3111.74	3418.94	2973.9	2755.3	3258.09	2847.88	3274.11	2882.02	2758.22	2871.42	4617.77	4833.49	5304.27	5547.65	4135.11	4152.25	4411.65	3821.51	6389.47	3875.69	3504.02	5079.38	4535.04	5118.04	4017.87	4388.06	4513.48
1915	31-hydroxy-32,35-anhydrobacteriohopanetetrol	8.85_589.4467m/z	589.447	8.85237	NEG	LMPR04000027	M+FA-H	C35H60O4	37.9		-1.24057	4.47485	0.00892797	1.87192	866.601	786.003	419.885	898.638	2204.94	1080.42	2000.58	864.08	1137.76	495.955	1532.56	1077.25	998.126	1383.86	276.281	588.447	1287.74	500.86	1535.92	844.043	655.169	665.769	498.256	841.293	2067.99	1106.84	479.564	870.692	2005.36	451.627	178.556	20.6751	332.752	8.97949	511.763
1935	3,12-dihydroxy palmitic acid	6.59_311.2222m/z	311.222	6.5939	POS	LMFA01050083	M+Na	C16H32O4	37.8	2.18	10.1805	2.01488	0.00478236	1.60344	811.983	1313.61	1300.36	1113.17	1405.8	1080.09	1995.27	815.132	1037.18	553.272	1309.64	780.81	1048.58	727.871	508.074	866.855	1285.47	659.38	1097.49	877.962	794.176	940.49	678.441	823.082	898.736	1316.35	783.983	1046.8	962.655	1085.72	411.265	421.712	382.556	392.778	363.643
1955	L-Cystathionine	4.65_267.0654m/z	267.065	4.6452	NEG	HMDB00099	M+FA-H	C7H14N2O4S	37.8		-1.06936	0.293157	0.0240576	2.14138	362.989	210.534	759.011	249.237	139.609	624.308	377.738	120.065	285.854	737.423	149.64	120.452	148.268	749.054	504.595	166.827	277.839	352.354	797.128	975.324	1308.49	888.5	328.702	1490.34	271.816	808.98	552.997	71.8358	214.674	414.673	1209	666.705	602.742	659.194	1854.8
2018	Glepidotin C	10.20_297.1523m/z	297.152	10.1972	NEG	LMPK13090037	M-H	C19H22O3	37.7	4.77	8.83569	0.662194	6.93704e-06	12.26	47000.9	35166.6	38387.4	57398.5	46524.2	51917.7	49819.2	43790.6	43136.9	45671.6	42924	41732.5	40554.3	46852.6	37070.9	36874.8	35038.2	36127.3	60971.5	60388.2	68099.5	63829.7	54047.7	49930.1	55142	58815.2	75481.4	69967.7	57843.2	53059	57053.7	63849.9	61492.1	53726.4	56466.2
2031	2'-Hydroxy-7,3',4'-trimethoxyisoflavone	11.49_655.1793m/z	655.179	11.4886	NEG	LMPK12050090	2M-H	C18H16O6	37.7		-4.2892	0.672909	3.76723e-05	1.663	911.41	804.517	776.963	1234.8	892.868	925.062	1022.65	882.597	844.496	916.962	814.583	749.266	899.621	842.938	737.067	868.182	671.664	679.939	1154.35	1231.74	1408.96	1356.76	1017.01	1117.88	1067.9	1155.78	1427.57	1389.77	1147.47	1043.81	1134.11	1266.35	1195.26	1006.43	1170.18
2060	15-deoxy-delta-12,14-PGJ2-d4	8.14_639.4525m/z	639.453	8.13728	NEG	LMFA03010177	2M-H	C20H24D4O3	37.6		2.9795	3.76082	0.00299946	2.52918	1373.99	1606.65	738.244	1580.7	3448.19	1754.37	3591.8	1517.33	1873.34	772.246	2440.24	1521.89	1710.77	1830.07	522.885	1352.96	2303.5	994.679	2606.18	1481.68	776.027	1035.75	1234.33	1716.22	3492.66	2517.88	730.656	1652.72	2951.79	1053.29	373.341	261.875	718.844	155.082	568.554
2133	13-sophorosyloxydocosanoate 6',6''-diacetate	8.76_763.4479m/z	763.448	8.75613	NEG	LMFA13020003	M-H	C38H68O15	37.5		-0.842055	1.84658	0.0178446	1.55515	865.729	770.136	359.241	1235.62	1536.12	824.305	2033.23	1040.78	1268.22	894.057	1671.91	1005.85	1052.13	1607.86	535.426	1083.7	1301.54	723.134	2494.36	1454.29	854.899	1238.47	1322.35	1303.74	1718.85	1515.66	659.002	1288.93	1671.97	954.942	552.012	499.954	706.946	514.505	787.668
2221	DG(18:1(11Z)/24:1(15Z)/0:0)	6.92_749.6278m/z	749.628	6.91725	NEG	HMDB07210	M+FA-H	C45H84O5	37.3	0.00157	-3.19179	0.659133	0.00568815	2.40574	1637.95	2547.02	1820.49	3741.38	2985.03	998.199	2906.03	3191.76	2683.79	2073.03	2638.29	3054.93	2024.17	1457.83	1963.76	1753.77	2428.64	2839.37	5107.71	3511.48	3235.91	2934.27	3383.15	2680.7	4510.31	3293.97	4438.99	4249.36	2573.81	3816.06	3066.95	2694.69	4124.84	3005.48	3452.81
2244	DG(15:0/0:0/15:0) (d5)	8.94_584.4707m/z	584.471	8.93713	POS	LMGL02010310	M+K	C33H59D5O5	37.2		1.40523	0.738335	0.00058239	1.51607	973.788	894.424	921.843	1353.47	1097.48	818.955	1123.04	1008.34	976.673	1008.91	1073.58	859.253	964.013	1029.08	997.684	910.623	852.244	785.524	1536	1402.04	1390.05	1455.87	1327.54	1191.34	1189.08	1354.23	1669.29	1415.07	1124.77	1469.54	1219.88	1347.87	1200.58	1155.88	1110.26
2321	Glucosylceramide (d18:1/12:0)	8.57_666.4936m/z	666.494	8.56558	POS	HMDB04969	M+Na	C36H69NO8	37		3.23827	2.23828	0.0324007	1.87581	900.55	1270.22	823.608	1185.31	1295.78	968.983	1647.04	868.959	1179.42	1029.6	1171.35	1437.31	1920.46	853.077	429.212	1081.65	1939.22	1174.43	1784.96	1207.51	1126.15	737.16	809.404	1532.26	2531.36	853.588	773.99	1141.16	2021.53	849.673	531.038	283.571	904.386	221.725	944.172
2322	PA(P-16:0/22:6(4Z,7Z,10Z,13Z,16Z,19Z))	8.65_743.4406m/z	743.441	8.65493	POS	LMGP10030093	M+K	C41H69O7P	37		-0.89616	0.434471	0.0217513	1.7222	237.535	603.331	418.272	486.48	306.045	299.58	252.429	455.923	349.017	537.146	166.1	380.092	503.672	664.547	514.372	324.111	305.286	487.347	781.162	780.256	674.41	591.984	763.457	1038.73	485.379	715.278	363.108	481.685	1033.72	601.402	1036.74	992.523	652.739	960.852	2107.42
2360	DG(20:4(5Z,8Z,11Z,14Z)/0:0/20:4(5Z,8Z,11Z,14Z)) (d5)	8.97_670.5459m/z	670.546	8.9715	POS	LMGL02010316	M+H	C43H63D5O5	36.9		0.854307	0.699835	2.33987e-05	2.47351	1987.25	1859.52	2373.94	2677.37	2162.74	2167.79	2340.31	2056.58	2030.95	2281.44	2013.48	1855.7	2086.76	2037.03	1945.36	1833.86	2040.64	1745.37	2881.43	3355.33	2974.84	3038.31	2490.91	5177.36	2876.56	2306.91	3864.66	3109.89	2567.9	3032.18	2714.68	2864.05	2619.06	2676.65	2590.14
2370	15-Keto-13,14-dihydroprostaglandin A2	7.38_379.2097m/z	379.21	7.38283	NEG	HMDB01244	M+FA-H	C20H30O4	36.9	4.57	-8.64733	1.67781	0.0299608	1.69205	2171.18	1396.31	1081.44	2542.44	2372.6	1614.06	2850.37	2537.08	2025.9	1258.93	2457.8	1419.11	1886.65	1574.42	851.145	1339.25	2138.83	1066.69	3486.36	2088.21	1072.49	1825.57	2407.71	1544.88	3372.69	3015.38	2187.41	2638.73	1897.54	1846.33	855.167	711.426	1449.22	536.303	902.2
2387	Cholesterol sulfate	11.48_465.3043m/z	465.304	11.4817	NEG	HMDB00653	M-H	C27H46O4S	36.9		-0.320357	0.692032	2.58518e-05	1.66676	953.358	917.064	892.296	1172.85	956.101	782.718	1466.24	973.604	1011.64	1040.3	966.996	827.916	950.333	911.444	913.655	861.823	717.61	777.875	1261.08	1393.58	1368.63	1562.83	1552.75	1093.83	783.443	1259.64	1334.55	1466.65	1046.66	1037.64	1204.08	1278.56	1129.82	1148.42	1295.01
2443	PS(O-16:0/15:0)	8.81_708.5180m/z	708.518	8.80623	POS	LMGP03020005	M+H	C37H74NO9P	36.7		0.885469	0.888328	0.00706823	3.89865	21199.1	16405.4	15495.4	22206.9	20793.5	16477.3	28331.7	20823.9	21087.6	21709.8	21641.3	17322.2	18523.8	20597.3	19620.8	17823.2	19849.2	16769.2	30824.4	26961.9	21774.9	28437.9	25844	26035.4	26850.2	32658.1	30760	26555.3	24537.8	27847.1	20701.1	22207.9	22398.6	20064	20458.2
2450	Megalomicin C1	9.95_961.5848m/z	961.585	9.9469	POS	LMPK04000028	M+H	C48H84N2O17	36.7		0.513876	0.672921	0.0144649	7.09389	22096.4	11009.8	14790.3	27913.4	14625.8	39219.5	14667	18143.6	18241.5	35269.8	13817.8	12665.9	22404.5	17525.1	24057.3	17023.7	27948.3	23673.1	53311.6	41081.4	15093	44875	56813.7	32451.9	26040.9	14595.9	37000.3	20020.7	54690.5	28006.4	31900.5	19092.3	33187.6	38766.3	42020.7
2537	Hippuric acid	2.18_202.0447m/z	202.045	2.17695	POS	HMDB00714	M+Na	C9H9NO3	36.4	0.65	-15.6853	0.712622	0.000148231	1.94854	1402.59	1496.4	1474.02	1808.51	1384.88	1390.86	1606.44	1562.66	1431.85	1546.59	1442.21	1267.94	1440.18	1391.61	1443.65	1281.96	1168.37	1210.79	2373.31	2169.3	2105.48	2417.21	1863.11	1923.4	1924.26	2107.86	2681.4	1990.76	1713.8	2374.97	1809.67	2002.05	1611.13	1762.42	1814.8
2544	1-(8-[3]-ladderane-octanoyl-2-(8-[3]-ladderane-octanyl)-sn-glycerol	9.64_689.4905m/z	689.491	9.64438	POS	LMGL02070009	M+K	C43H70O4	36.4		-0.0929578	1.62579	0.0444707	2.34798	4493.2	1653.58	1555.27	4320.83	5195.21	2385.76	8602.48	3079.62	5107.14	5551.32	7095.05	2612.12	2721.03	4419.64	2159.58	3214.96	5196.88	1835.32	10364.7	5470.04	2595.17	4686.15	5502.57	4005.11	6984.48	5483.99	5012.14	4365.06	4526.69	5004.5	1956.21	1801.46	2177.88	2241.33	1633.36
2694	N-(3E-hexadecenoyl)-deoxysphing-4-enine-1-sulfonate	8.52_600.4671m/z	600.467	8.52433	POS	LMSP00000003	M+H	C34H65NO5S	35.9	0.875	2.48284	0.744284	2.03149e-06	1.58406	990.261	919.899	894.148	1154.79	995.375	959.366	1093.5	879.603	998.1	1161.01	1067.09	989.811	974.084	1010.87	960.62	887.664	980.724	925.477	1571.52	1410.18	1435.99	1482.63	1240.05	1213.49	1411.68	1347.81	1840.18	1255.15	1189.19	1734.3	1253.63	1349.97	1310.75	1256	1176.99
2702	CDP-DG(16:0/16:0)	5.86_976.5030m/z	976.503	5.85888	POS	LMGP13010003	M+Na	C44H81N3O15P2	35.9		-0.542275	0.525425	0.00108232	2.00643	913.341	880.754	927.706	745.488	735.991	1166.7	526.923	311.47	649.176	921.319	723.912	898.824	424.803	787.213	567.388	1101.55	977.739	589.025	768.368	1009.57	1526.08	659.458	774.186	1233.79	767.426	962.483	2032.8	303.818	860.837	790.706	1376.22	1586.69	1230.94	1745.54	1477.35
2825	PS(O-18:0/18:4(6Z,9Z,12Z,15Z))	8.56_792.5140m/z	792.514	8.5587	POS	LMGP03020031	M+Na	C42H76NO9P	35.2	17.7	-1.28854	1.59857	0.0284419	1.92677	1963.58	1389.5	943.075	2105.24	1866.02	1404.63	3278.76	2167.02	2474.78	2459.33	3215.87	1809.16	1726.49	2891.92	1454.13	1377.58	2840.99	2248.92	4515.19	2538.06	1063.53	2259.26	2719.88	2030.45	2659.08	2756.07	1709.3	2059.13	2458.75	2012.13	1270.87	1029.53	1665.62	1447.85	1593.96
2859	Idaein	8.82_494.1056m/z	494.106	8.82487	NEG	LMPK12010095	M+FA-H	C21H21O11+	35.1		-2.0948	0.520784	0.000181918	2.45602	1075.71	1254.71	1520.38	1730.24	1106.47	980.431	1260.86	1145.53	1038.71	1307.93	883.524	794.625	1155.28	910.463	1133.95	1074.47	580.454	872.522	1120.97	1744.79	2310.52	2568.09	1306.38	1230.7	962.773	1293.7	1781.7	1725.4	1010.34	1453.52	1787.01	2098.95	1308.93	1776.74	1860.93
2943	CE(20:1(11Z))	7.76_723.6284m/z	723.628	7.7611	NEG	HMDB05193	M+FA-H	C47H82O2	34.4	0.00141	-1.85808	0.419845	0.00705983	2.30016	937.963	247.643	236.858	874.638	227.602	1020.58	303.474	254.893	546.884	783.775	1003.33	513.056	493.607	252.473	517.537	426.541	859.242	1795.17	1028.98	912.786	567.189	1749.44	968.463	160.664	1097.73	1486.31	1934.46	633.161	671.873	1142.11	1672.08	1608.15	1221.45	1516.88	2591.49
2956	Sulfate	11.71_96.9613m/z	96.9613	11.7056	POS	HMDB01448	M+H	O4S-2	34.2		24.3379	0.765582	0.000514624	2.7782	3512.46	3084.36	3380.41	4190.42	4049.24	3963.18	3877.65	3957.65	3627.15	4032.33	3639.34	3292.29	3494.34	3934.08	3582.42	3016.83	3892.19	3343.34	6440.6	5570.96	5143.78	5208.58	5175.32	5500.26	5580.28	5102.67	7342.55	4895.83	4607.25	6195.47	4515.15	4976.57	4829.46	4196.21	4159.33
2993	2-chloro-2-iodoacetamide	11.57_241.8845m/z	241.884	11.575	POS	LMFA01090147	M+Na	C2H3ClINO	33.8	4.59	2.04844	0.729034	2.79391e-05	2.57207	2595.08	2444.54	2632.14	3303.49	2676.48	2443.83	3086.42	2705.84	2634.83	3016.65	2620.07	2259.17	2638.17	2528.04	2498.02	2388.28	2350.6	2174.84	3871.55	3737.5	3797.31	4177.49	3298.46	3243.71	2915.03	3404.3	4123.56	3581.41	3011.98	3415.06	3249.17	3535.35	3045.51	3182.72	3234.35
3082	5,7-Dimethoxy-8-prenylflavan	8.56_383.1879m/z	383.188	8.55668	NEG	LMPK12020255	M+FA-H	C22H26O3	32.3		4.31603	0.628236	5.22693e-05	1.96326	1028.87	1115.41	1034.35	1389.7	1029.68	879.576	1223.58	1060.49	1015.38	1225.34	945.293	821.124	1043.89	877.043	1032.76	996.414	747.491	842.082	1185.24	1458.39	1596.65	1897.3	1277.07	1198.56	1026.43	1236.4	1548.07	1489.18	1067.21	1319.78	1432.38	1568.18	1211.12	1427.78	1493.08
3123	PG(12:0/13:0)	9.54_624.4026n	663.365	9.54128	POS	LMGP04010001	M+Na, M+K	C31H61O10P	30.5		3.77055	0.611872	3.57857e-05	1.60676	614.685	638.024	724.368	805.368	580.934	578.406	583.52	690.367	598.728	706.165	596.064	521.877	572.606	574.942	647.341	484.489	457.597	625.716	835.458	920.877	1066.08	1089.64	835.669	692.598	628.568	751.988	1021.17	746.147	715.204	755.528	893.272	995.465	773.888	897.248	880.17
[truncated: 7 more columns]

## Sheet: WD_2_vs_WD_1
ID	Metabolites	Compound	m/z	Retention time (min)	Ion mode	Compound ID	Adducts	Formula	Score	Fragmentation Score	Mass Error (ppm)	FC(WD_2/WD_1)	P	M15.VIPpred	WD_1_1	WD_1_2	WD_1_3	WD_1_4	WD_1_5	WD_1_6	WD_2_1	WD_2_2	WD_2_3	WD_2_4	WD_2_5	WD_2_6	WD_3_1	WD_3_2	WD_3_3	WD_3_4	WD_3_5	WD_3_6	WW_1_1	WW_1_2	WW_1_3	WW_1_4	WW_1_5	WW_1_6	WW_2_1	WW_2_2	WW_2_3	WW_2_4	WW_2_5	WW_2_6	WW_3_1	WW_3_2	WW_3_3	WW_3_4	WW_3_5
label															WD_1	WD_1	WD_1	WD_1	WD_1	WD_1	WD_2	WD_2	WD_2	WD_2	WD_2	WD_2	WD_3	WD_3	WD_3	WD_3	WD_3	WD_3	WW_1	WW_1	WW_1	WW_1	WW_1	WW_1	WW_2	WW_2	WW_2	WW_2	WW_2	WW_2	WW_3	WW_3	WW_3	WW_3	WW_3
31	Apigenin 7-(2''-acetyl-6''-methylglucuronide)	3.81_503.1182m/z	503.118	3.81153	POS	LMPK12110376	M+H	C24H22O12	57.9	94.8	-0.418874	0.246649	0.0132504	2.35325	1243.9	706.83	889.189	306.437	124.129	688.083	178.748	121.5	156.701	157.342	251.449	110.637	416.084	649.185	496.97	68.5582	525.669	848.696	514.673	886.469	407.015	1397.13	413.078	1646.3	382.154	1374.87	981.38	94.3054	399.041	245.328	1244.08	756.459	1194.51	807.652	2630.6
38	9,10-DHOME	7.33_313.2373m/z	313.237	7.32783	NEG	HMDB04704	M-H	C18H34O4	57.9	95.1	-3.52495	0.717789	0.0247139	3.18881	2744.87	3238.41	3521.15	3024.84	3894.81	3835.46	3309.65	3126.26	2351.74	1347.43	2607.38	1799.62	2797.54	1530.28	1506.16	1801.67	2996.48	2015.14	3023.03	2414.98	1834.77	2970.96	2960.39	1080.59	2497.26	4388.7	5322.34	3314.13	2004.19	3482.89	1943.1	3137.97	1824.16	1712.77	1332.04
73	9S-HpOTrE	7.49_311.2221m/z	311.222	7.49405	POS	LMFA02000018	M+H	C18H30O4	57.3	91	1.3599	2.20646	0.0141997	2.50648	829.795	287.793	196.75	504.111	804.735	282.735	1260.58	424.842	1028.81	857.611	1283.04	1556.91	481.18	1106.94	292.315	1098.81	484.064	919.663	890.842	887.762	727.35	459.753	412.781	1920.64	845.074	709.706	335.22	681.168	1285.03	590.033	258.536	131.998	502.579	135.48	237.404
171	Strobopinin	5.63_269.0812m/z	269.081	5.62652	NEG	LMPK12140187	M-H	C16H14O4	55.6	82.5	-2.79109	0.510938	0.0451018	2.84363	1083.18	942.424	2340.62	2410.01	1339.71	2471.72	1583.97	521.925	863.607	1645.76	292.653	501.724	437.39	3208.42	1737.86	668.454	1324.67	911.679	2987.96	2916.24	5213.65	1644.4	2214.26	2263.32	874.124	2711.52	1713.55	427.926	1416.07	1167.8	2795.08	2921.54	2799.25	1340.93	2082.55
211	10E,16-heptadecadien-8-ynoic acid	7.84_263.2010m/z	263.201	7.8373	POS	LMFA01030475	M+H	C17H26O2	54.7	80.6	1.81078	2.70471	0.0324604	3.18148	1138.99	153.071	329.957	447.839	1331.51	183.484	1909.34	119.228	1551.15	1525.47	1796.8	2794	158.893	2743.4	363.606	1739.41	81.3185	830.267	654.849	2046.28	2656.05	684.051	5.91309	6155.22	367.214	385.093	1.06537	155.513	4902.24	799.145	159.391	18.2967	275.525	54.1453	212.952
225	Orotidine	0.60_333.0586m/z	333.059	0.6031	NEG	HMDB00788	M+FA-H	C10H12N2O8	54.5	79.8	3.54989	0.392375	0.0182992	3.94898	2125.82	2142.46	3712.08	3587.46	1403.51	1827.87	2710.48	358.066	916.998	310.809	763.017	747.475	1150.77	880.929	863.244	1268.64	396.067	172.433	6456.35	3674.76	4108.75	4485.04	766.309	2405.9	2472.52	2445.29	978.444	3583.05	2073.87	1513.13	554.011	498.802	580.227	386.993	706.199
270	D-Maltose	0.63_341.1084m/z	341.108	0.6306	NEG	HMDB00163	M-H	C12H22O11	53.3	69.9	-1.66974	1.17658	0.0339158	15.5967	124474	158414	152913	179526	150326	155515	190639	210428	175499	160334	190319	156609	179042	169442	179067	205569	186188	218426	141361	156685	180659	178350	133202	136096	165481	157208	187452	210927	139592	162365	182248	169861	214337	162038	216975
296	Puerarin	3.21_415.1034m/z	415.103	3.21007	NEG	LMPK12050005	M-H	C21H20O9	52.6	64.9	-0.157148	0.398211	0.0104397	2.31375	1149.14	804.73	961.608	334.15	351.469	942.702	490.911	228.517	289.795	211.32	345.1	243.745	955.358	709.2	411.449	155.394	803.633	694.937	1011.73	1544.49	985.446	2104.62	921.406	2597.12	662.414	1573.15	1009.75	352.333	1019.47	296.594	1664.37	811.567	1769.28	1248.48	1934.84
319	4,7,10-hexadecatrienoic acid	7.30_295.1925m/z	295.193	7.30033	NEG	LMFA01030134	M+FA-H	C16H26O2	52.1	92.5	4.07853	2.59344	0.00727219	1.61131	252.036	79.8042	67.1578	134.723	234.816	84.5377	412.738	113.952	354.784	354.661	427.767	548.498	95.8448	551.677	148.335	449.315	115.41	256.22	146.24	306.137	396.905	117.198	62.4098	794.179	218.485	182.794	58.9297	133.866	536.748	199.737	78.9751	30.2051	157.071	24.3733	56.7471
351	5alpha-ergosta-7,22-diene-3beta,5-diol	4.70_437.3405m/z	437.34	4.70427	POS	LMST01031014	M+Na	C28H46O2	51.3	79.9	3.50735	0.74444	0.00848903	1.51292	888.828	761.753	766.939	817.021	697.954	780.064	790.307	413.474	563.653	462.144	642.973	635.667	276.413	950.253	524.667	574.514	552.177	706.618	284.707	778.447	1530.32	503.823	960.658	507.601	475.448	994.649	895.08	763.608	985.106	672.487	895.787	877.445	1074.95	848.258	1029.52
365	6-deoxyerythronolide B	6.96_409.2565m/z	409.256	6.95828	POS	LMPK04000002	M+Na	C21H38O6	51.1	63.1	1.11978	1.75271	0.0232651	2.30465	1192.7	302.084	263.71	1111.02	883.127	505.184	1096.18	1540.18	1211.16	876.177	1577.88	1161.15	643.27	986.802	419.11	404.249	1193.18	664.169	2036.71	1099.67	374.509	921.117	1138.94	992.173	2275.28	2231.07	1938.16	1301.92	776.515	1274.94	440.117	213.534	825.071	274.875	607.592
387	8E-Heptadecenedioic acid	7.08_343.2134m/z	343.213	7.08035	NEG	LMFA01170053	M+FA-H	C17H30O4	50.5	59.9	2.70654	2.93113	0.0175859	2.24719	670.432	55.974	53.4312	182.185	407.211	118.248	733.31	112.082	698.25	869.818	845.022	1101.52	93.9899	1608.92	198.241	969.928	73.8811	519.057	324.932	492.487	512.732	240.628	57.7655	1311.73	205.593	303.746	59.7646	167.781	1063.19	279.987	178.216	65.345	342.522	77.3953	127.476
405	25-Hydroxyvitamin D2	6.87_413.3401m/z	413.34	6.86893	POS	HMDB01438	M+H	C28H44O2	50	63	-3.25101	1.39863	0.0277755	2.40817	999.142	1754.25	1341.93	2054.53	1719.28	903.948	2599.87	1856.64	1977.28	1684.94	2170.47	1981.07	1677.61	1060.26	1477.71	1194.04	1445.44	1581.76	2485.85	2207.43	2042.52	2688.27	1759.95	1897.92	2189.44	2183.96	2506.24	2227.65	2516.54	2866.69	1900.83	1902.88	2069.71	1952.98	1938.88
419	L-Aspartic acid	0.60_132.0296m/z	132.03	0.6031	NEG	HMDB00191	M-H	C4H7NO4	49.9	56.4	-4.75312	2.42692	0.000180577	2.33263	424.769	281.943	109.342	350.809	308.498	306.346	790.758	738.967	697.844	550.56	955.749	590.184	609.161	369.72	404.391	552.739	623.464	692.118	706.528	647.345	461.718	934.243	380.063	713.386	704.896	945.997	1043.61	968.51	867.113	770.186	233.518	132.557	392.46	161.719	358.578
449	Estriol	6.93_289.1803m/z	289.18	6.9308	POS	HMDB00153	M+H	C18H24O3	49.1	52.5	1.65059	1.48117	0.0480441	2.09344	1007.35	756.412	529.333	1568.4	1185.92	611.076	1625.55	1237.32	1354.48	991.06	1329.48	1843.3	2533.29	1303.03	420.265	970.214	2024.99	679.853	3382.36	1583.08	880.533	684.384	1077.48	1884.25	4529.83	1507.81	1695.87	2257.54	2037.18	995.223	695.213	261.06	1904.26	223.432	821.52
453	2,9-heptadecadien-4,6-diyn-1,8-diol	6.87_261.1855m/z	261.186	6.86893	POS	LMFA05000022	M+H	C17H24O2	49	51.8	2.39168	1.42503	0.036568	1.568	426.704	676.142	533.126	662.024	666.947	329.976	796.377	526.137	757.674	756.275	749.829	1109.07	634.363	756.204	477.481	656.49	581.66	764.145	888.225	1002.74	1050.46	647.675	569.209	1805.33	804.971	652.683	747.237	757.806	1386.7	852.358	568.738	589.152	691.099	467.224	587.399
463	Mevalonate-P	0.60_273.0369m/z	273.037	0.6031	NEG	LMFA01050415	M+FA-H	C6H13O7P	48.9	55	-5.10131	1.41367	0.00525734	1.54279	652.77	495.379	344.752	537.254	462.201	556.236	646.36	573.007	695.331	812.57	844.651	737.795	700.193	451.296	646.064	462.304	532.067	544.497	872.8	911.621	749.779	1433.69	808.838	611.486	489.963	1194.03	1436.32	761.585	1126.79	1157.54	944.41	1383.32	901.128	795.7	1011.25
498	methyl 6-hydroperoxy-4,8,11,14,17-eicosapentaenoate	6.97_349.2368m/z	349.237	6.96517	POS	LMFA03070014	M+H	C21H32O4	48	53.9	-1.40698	1.81149	0.00296501	2.41314	684.7	427.87	378.318	893.83	628.13	386.107	972.765	814.072	995.401	913.88	1057.34	1403.73	999.794	821.293	360.121	416.32	876.435	662.587	1817.29	1035.87	562.697	751.93	936.69	1077.36	2525.82	1616.55	1100.68	1391.21	1075.62	976.983	536.615	241.365	947.768	309.913	949.133
499	PI(18:2(9Z,12Z)/20:5(5Z,8Z,11Z,14Z,17Z))	8.13_881.5182m/z	881.518	8.133	POS	LMGP06010328	M+H	C47H77O13P	48	55.7	0.84593	2.2091	0.00204305	3.26226	1146.65	728.744	275.818	1022.67	734.763	712.088	2423.73	1238.63	1635.61	1839.15	1891.7	1178.83	692.944	2894.93	1041.15	766.489	2992.11	1367.38	2672.3	1444.25	469.791	1069.93	1670.97	1289.88	1458.26	2428.49	1039.48	1869.51	1495.51	2038.82	703.074	438.609	1115.55	720.013	940.7
525	Monensin A	8.65_670.4293n	693.419	8.64807	POS	LMPK09000001	M+Na, M+K, M+NH4	C36H62O11	47.5	38.7	0.183699	1.35573	0.0157994	6.23718	11736.2	9817.65	7129.86	15402	9071.82	9364.2	13205.8	14418.7	13707.6	14222.1	16438	12770.5	9473.67	26128.7	16230.8	9475.78	21054.3	14663.7	24484.2	17498.9	11874.3	15468	19685.4	14907.7	8658.53	14754.4	17348.7	15476.5	19107.7	15900	11615.8	7320.05	12802.6	15878.5	11693.6
551	8E,11Z-Hexadecadienal	7.64_281.2113m/z	281.211	7.64413	NEG	LMFA06000204	M+FA-H	C16H28O	47.1	41.8	-3.75416	1.73255	0.0015612	1.96009	586.951	342.668	239.368	488.812	554.044	324.62	837.412	558.454	707.822	672.174	808.36	810.329	408.09	684.01	282.51	555.769	514.128	409.7	695.371	663.17	767.195	488.259	344.732	983.814	752.234	591.07	274.706	504.206	746.975	506.556	233.83	159.95	419.431	119.332	221.509
603	15-methyl-15S-PGE1	6.96_369.2626m/z	369.263	6.95828	POS	LMFA03010056	M+H	C21H36O5	46	56.2	-2.60324	1.6476	0.0147526	2.09724	940.664	435.856	322.637	928.513	863.937	471.476	1274.36	1057.74	1053.49	730.125	1363.83	1050.04	743.112	875.49	393.242	550.668	967.284	650.649	1575.03	876.769	426.968	721.573	918.612	707.241	1458.61	1740.56	1192.19	1197.16	932.338	993.713	417.976	295.469	752.178	270.391	488.407
685	PG(17:1(9Z)/22:4(7Z,10Z,13Z,16Z))	9.06_810.5440n	855.544	9.06358	NEG	LMGP04010276	M-H, M+FA-H	C45H79O10P	44.7	31.1	3.55692	1.41241	0.031	3.08278	2779.31	3062.76	1604.27	3187.34	1841.21	2687.07	3284.07	3559.7	3457.6	4719.03	4019.42	2375.11	2126.39	4173	3963.08	2083.45	5404.99	4201.04	6241.21	4362.7	1658.2	5771.28	4645.2	3234.15	2846.88	4309.81	3857.37	3482.55	3421.87	5346.61	2887.92	1976.2	2477.79	4053.85	4672.63
736	D-Glucose	0.64_179.0552m/z	179.055	0.637467	NEG	HMDB00122	M-H	C6H12O6	44.1	26.3	-4.80401	1.33099	0.00131491	2.04305	958.592	1042.38	819.141	1221.77	1135.67	1060.74	1474.42	1572.18	1343.94	1307.22	1403.59	1201.79	1438.87	1327.35	1128.5	1356.82	1503.86	1436.07	1190.14	1256.84	1352.9	1383.2	1109.68	1142.95	1498.58	1466.04	1606.71	1813.72	1473.22	1290.26	1513.97	1400.24	1872.35	1397.95	1497.48
740	DG(14:1(9Z)/22:6(4Z,7Z,10Z,13Z,16Z,19Z)/0:0)	8.48_611.4656m/z	611.466	8.48362	POS	HMDB07063	M+H	C39H62O5	44	40.1	-2.23471	1.54307	0.0196722	2.86284	2570.7	1470.02	588.264	1699.39	1698.31	1386.22	2722.67	2152.1	2339.01	2831.83	2677.95	1801.24	1404.9	2198.51	2329.69	1733.76	3353.67	2594.97	3261.32	2315.59	1113.37	2041.06	2743.96	2289.85	2886.84	3919.31	2355.43	2372.29	2581.75	2737.85	1707.51	1610.96	2040.68	1611.34	2070.65
754	Norlinolenic acid	7.49_309.2065m/z	309.207	7.4929	NEG	LMFA01030756	M+FA-H	C17H28O2	43.9	25.1	-2.27517	1.74762	0.0218162	8.84045	15632.4	7760.06	4560.15	13604.4	14740.5	7162.97	25175	11268.5	17793.8	13190.4	22220.4	21256.8	12084.1	19465.1	5324.31	15132.4	14318.2	10008.3	27759.2	18755.5	13514.8	13225.8	13885.5	24700.8	28341.1	19848.4	12503.7	22501.8	20986	13157	6678.06	4115.65	14159.5	3663.46	6660.14
819	PI(O-16:0/20:5(5Z,8Z,11Z,14Z,17Z))	8.41_865.5207m/z	865.521	8.408	POS	LMGP06020075	M+Na	C45H79O12P	43.1	25.3	0.677111	1.84251	0.0013711	7.10197	7240.59	4627.29	2233.47	6177.07	4593.03	5273.62	10329.2	7735.93	8939.34	11401.7	10056.9	7079.37	4384.24	14024.8	7649.36	5230.67	15460.5	8893.13	12867.5	8778.45	4787.75	7176.52	9257.43	9376.55	6721.85	12523.7	6366.91	9382.02	9335.99	11068.1	5184.31	4205.67	7001.87	5080.54	6622.61
847	Cucurbitacin F	6.67_519.3315m/z	519.331	6.66952	POS	LMST01010108	M+H	C30H46O7	42.8	22.8	-0.308626	1.69183	0.0435147	2.40851	649.167	1179.39	450.911	1189.31	1160.36	288.823	1431.62	1476.44	1352.18	897.812	1009.68	2152.63	1208.1	813.262	880.292	1152.91	1328.99	1191.71	1071.44	1374.91	1895.97	999.704	1072.63	1721.7	1602.36	2142.54	1106.54	1033.4	1750.2	1464.53	1489.7	1601.59	2204.38	789.097	1213.9
878	Kaempferol 4'-methyl ether 3-(4Rha-rhamnosylrutinoside)	4.12_753.2276m/z	753.228	4.1226	NEG	LMPK12110558	M-H	C34H42O19	42.5	30.9	3.74211	1.88985	0.0466122	1.52106	408.564	180.725	348.682	155.581	216.314	302.65	160.735	363.258	494.977	771.144	482.593	774.713	219.691	369.939	424.394	189.565	384.088	631.891	402.903	541.409	412.476	584.212	658.143	600.893	577.938	179.066	419.556	336.16	386.746	511.247	557.431	339.907	743.17	296.594	1058.39
886	3-O-(Rhaa1-2Glcb)-26-O-(Glcb)-(25R)-furosta-5,20(22)-dien-3beta,26-diol	7.05_923.4982m/z	923.498	7.04712	POS	LMST01070008	M+Na	C46H76O17	42.4	28.1	0.782263	0.409286	0.022273	2.08005	893.572	811.144	1413.72	706.194	268.83	481.704	253.712	350.042	305.248	347.281	136.711	479.556	122.209	429.214	473.558	1546.01	174.355	278.112	696	943.5	451.585	588.703	2107.91	769.418	402.182	922.818	724.355	2139.81	744.836	889.881	730.613	380.432	418.654	1846.49	534.972
888	DG(14:1(9Z)/18:0/0:0)	9.67_566.4914n	589.481	9.67188	POS	HMDB07042	M+Na, M+K	C35H66O5	42.4	32.5	0.665762	1.2832	0.0408118	3.76588	6819.65	4158.16	3736.05	7040.2	6725.05	5926.46	8918.13	6795.65	7117.21	7856.89	6988.71	6472.7	6481.33	9394.38	5267.37	5304.09	12981.2	4465.81	13918.7	9927.9	6750.35	6928.77	9520.47	12055.5	16133	9188.33	12406.5	9890.14	8002.29	12740.5	7194.32	8242.29	9487.87	6044.77	5745.01
899	PI(P-18:0/18:4(6Z,9Z,12Z,15Z))	8.37_842.5294n	887.53	8.37108	NEG	LMGP06030044	M-H, M+FA-H	C45H79O12P	42.3	21.9	-1.81522	1.58026	0.00992852	4.60552	4030.16	3746.27	1652.32	4817.8	3362.95	3777.54	7126.19	4800.81	5433.97	6844.15	5617.89	3974.17	3353.11	6948.36	4572.13	3421.86	8537.39	4566.7	9772.31	5845.01	2248.16	5773	6921.21	4220.1	5521.56	7831.76	5338.92	6967.26	5330.43	7603.68	4012.29	3229.91	4504.49	4331.18	5544.46
935	11-deoxy-11-methylene-PGD2	7.70_351.2532m/z	351.253	7.69975	POS	LMFA03010103	M+H	C21H34O4	41.9	16.3	0.627674	1.81536	0.0108758	12.1961	27291.5	10421.6	7184.99	25347.4	22342.1	10890.4	36580.2	26984.3	30246.7	23111.8	41764.5	29162.3	19863.8	19034.8	11074.8	9162.5	29129.8	16425	48508.9	25095.1	9255.29	23062.9	21135.6	22888	56281.3	45581.3	36858.1	32383.6	21782.7	35242.8	9862.08	4332.59	17257	5957.02	17391.9
1005	Inosine	0.63_267.0714m/z	267.071	0.6306	NEG	HMDB00195	M-H	C10H12N4O5	41.2	17.5	-7.88578	1.45419	0.00139172	2.47881	1297.84	1065.2	1337.61	1005.48	1059.36	1479.89	1838.35	2006.63	1704.32	1665.19	1969.81	1351.88	1263.78	1593	1263.72	845.198	1285.82	1918.78	2519.34	2077.59	1564.37	2098.41	2707.12	1329.6	1659.96	2720.32	2149.73	2342.06	2039.36	2539.76	1793.78	2498.06	1626.07	1658.98	1382.18
1043	PI(P-16:0/20:5(5Z,8Z,11Z,14Z,17Z))	8.24_840.5179n	863.507	8.24298	POS	LMGP06030023	M+Na, M+K, M+NH4	C45H77O12P	40.8	12.6	3.10297	1.9409	0.00111165	7.37183	6394.92	5306.01	2154.35	6290.36	4331.92	4447.42	11998.8	8670.78	9036.36	10951.1	8874.16	6609.4	5023.4	13977.1	6613.54	4557.61	17941.7	8391.88	15562.9	8254.98	2822.71	5889.46	9073.01	7680.98	8514	12523.5	6333.92	9272.58	9157.9	10855.7	5406.27	3845.61	7129.91	5147.09	8681.42
1064	DG(16:0/18:4(6Z,9Z,12Z,15Z)/0:0)	8.75_611.4649m/z	611.465	8.75123	POS	HMDB07106	M+Na	C37H64O5	40.6	12.5	0.527103	1.35737	0.0213331	3.24116	3692.68	3389.95	1590.88	3456.83	2784.03	2725.81	3582.13	4461.15	3878.04	4735.96	4051.07	3235.92	3428.19	3415.14	4027.3	2775.05	5310.74	4483.01	5621.82	4506.33	2553.3	4027.64	5365.77	4678.72	5194.91	6267.1	3601.09	3143.59	5560.93	4571.26	3728.2	4440.72	3066.11	3393.88	5250.09
1072	Glycyl-glycine	0.60_132.0528n	131.046	0.596233	NEG	HMDB11733	M-H, 2M-H	C4H8N2O3	40.6	9.84	-5.02456	1.56726	0.0109382	2.44896	1315.23	1039.64	638.46	866.805	1069.8	1144.07	1795.34	1973.16	1544.72	1837.48	898.732	1470.08	689.209	1472	1029.45	1219.5	1325.15	1663.34	1614.99	949.455	280.419	1051.4	771.537	998.941	1770.55	1679.85	2525.47	2575.66	1990.49	1531.19	1710.86	1609.24	2013.58	1608.94	1494.05
1080	2,6-nonadienoic acid	7.29_307.1907m/z	307.191	7.29347	NEG	LMFA01030447	2M-H	C9H14O2	40.5	14.4	-2.56829	1.67369	0.0246586	4.63949	3800.04	2565.29	1842.43	4277.96	3902.41	2080.5	6551.81	2799.49	4970.15	4629.77	4585.24	7374.32	6034.23	5511.09	1443.86	4596.04	4215.85	3153.91	10074	6909.28	6494.54	3949.89	3813.05	9986.28	11498.4	4619.76	3333.23	6976.93	7453.5	4546.87	2469.98	1112.74	5610.95	1083.29	3360.35
1120	PE(20:5(5Z,8Z,11Z,14Z,17Z)/P-16:0)	8.50_722.5140m/z	722.514	8.49737	POS	HMDB09477	M+H	C41H72NO7P	40.2	14.5	2.8317	1.54097	0.0169457	3.44898	2546.64	1916.94	1151.66	2641.72	3045.99	1743.26	4490.49	2234.24	3225.8	3349.98	3616.27	3187.08	2712.97	3226.61	1659.66	2476.13	4420.94	2360.09	5337.54	3540.07	2325.45	2316.76	3170.01	4411.81	6786.53	4489.86	3029	4823.56	4616.82	4003.62	2053.56	1838.95	3432.12	1513.46	2071.67
1178	PS(16:1(9Z)/18:3(6Z,9Z,12Z))	8.75_773.5055m/z	773.506	8.75123	POS	LMGP03010212	M+NH4	C40H70NO10P	39.7	19.9	-2.70046	1.29805	0.0492234	1.67804	1242.64	1105.81	698.201	1511.95	1153.31	1028.16	1765.45	1555.71	1411.9	1597.97	1390.24	1027.68	1267.75	2136.04	1312.06	1083.94	1565.98	1334.85	2546.19	1820.32	1025.78	1561.07	2218.32	1641.01	1574.97	2037.85	1254.68	1579.3	1776.91	1546.47	1557.29	1648.15	1401.7	1565.86	2058.8
1205	Arachidonic Acid (d8)	5.90_351.2532m/z	351.253	5.90013	POS	LMFA01030003	M+K	C20H24D8O2	39.6	2	-1.23583	1.97972	0.00750685	2.21994	693.541	304.589	168.808	566.369	737.204	312.037	1064.59	928.637	888.945	532.276	1244.04	850.168	500.666	499.508	372.001	320.817	876.809	553.934	868.303	598.294	290.655	598.761	526.043	681.192	1108.55	1515.43	803.312	641.861	680.2	813.511	198.44	71.1908	312.202	123.802	329.218
1251	N-stearoyl glutamic acid	7.79_414.3216m/z	414.322	7.78918	POS	LMFA08020090	M+H	C23H43NO5	39.4		0.427014	1.78269	0.01719	2.16321	941.052	342.823	284.24	842.387	806.199	455.764	1441.87	974.865	1053.07	688.022	1440.73	948.315	779.533	656.332	436.941	216.19	1147.17	479.944	1672	848.399	293.099	1006.93	639.527	606.408	1599.33	1555.38	1274.6	998.998	702.498	1148.8	312.464	83.1078	555.305	181.972	584.071
1268	(23S,24R,25S)-23,24-dihydroxy-spirost-5-en-3beta-yl O-alpha-L-rhamnopyranosyl-(1-2)-beta-D-glucopyranoside	8.17_769.4377m/z	769.438	8.17165	NEG	LMST01080059	M-H	C40H66O14	39.4	12.1	-0.375582	1.29715	0.0280889	1.91596	1060.79	1117.57	1061.16	1663.11	1611.8	1040.71	2038.77	1514.15	1580.11	1507.22	1603.24	1556.67	1800.76	2057.97	1111.77	1225.38	1625.19	1135.24	3099.28	2210.79	1616.52	1827.83	2193.63	2194.47	2541.62	2617.46	1827.26	2324.1	2335.11	1876.71	1760.27	1996.08	2061.29	1569.64	1974.66
1304	6-Acetyldihydrostemonal	3.28_417.1182m/z	417.118	3.28267	POS	LMPK12060054	M+H	C21H20O9	39.2		0.426367	0.370653	0.0119498	2.06288	913.324	636.621	823.918	267.014	218.573	670.947	347.552	167.653	209.618	151.266	260.528	171.936	740.898	586.855	367.106	93.601	645.586	642.055	824.424	1207.34	706.55	1678.87	664.463	2087.49	425.612	1243	816.124	190.423	680.634	205.94	1354.61	677.435	1397.66	908.949	1701.26
1350	10E-heptadecen-8-ynoic acid	8.20_264.2092n	265.216	8.20173	POS	LMFA01030482	M+H, M+Na	C17H28O2	39.1		1.08128	2.19007	0.0369601	8.2653	10036.6	2269.13	4013.65	5198.15	11782.6	3592.44	17260.8	1505.14	12882.9	12722.5	18571.6	17854.3	2066.26	15353	4321.54	13729.6	814.345	7896.44	6120.01	12870.2	15658	6862.23	320.251	34899	3567.9	4652.59	392.555	2271.77	27065.5	8601.17	2030.84	919.558	2363.63	1155.48	2132.47
1359	Scillirosidin	7.34_460.2695m/z	460.27	7.33587	POS	LMST01130002	M+NH4	C26H34O6	39.1		0.309414	0.824832	0.0201162	2.73723	4297.4	4251.51	4441.28	4811.69	3622.35	4292.92	3375.8	3778.05	3432.86	4488.7	3205.19	2931.71	3580.82	3381.46	3964.34	3474.58	4057.91	3681.28	6573.51	6567.11	7498.69	6866.77	6032.04	5304.03	5846.41	14743.9	8745.54	6457.7	4458.17	7511.73	5413.96	6502.19	4873.23	5845.03	4650.85
1400	9-Keto heptadecylic acid	8.49_283.2274m/z	283.227	8.49482	NEG	LMFA01060059	M-H	C17H32O3	39		-1.56303	4.1682	0.0144582	2.26102	260.947	69.6905	101.932	105.97	249.605	70.6329	367.064	73.8537	576.077	916.83	561.019	1084.71	70.1176	835.111	118.209	535.039	41.0288	417.506	133.402	785.531	1645.5	286.366	52.5211	1748.13	116.646	119.598	34.3327	84.8207	1108.45	207.709	161.406	54.1237	243.109	85.3523	94.4332
1449	5-hydroperoxy-7-[3,5-epidioxy-2-(2-octenyl)-cyclopentyl]-6-heptenoic acid	3.23_377.1920m/z	377.192	3.23455	POS	LMFA01040028	M+Na	C19H30O6	38.8		-4.1668	1.85386	0.00351399	1.98232	508.772	574.235	258.846	235.574	489.485	476.308	1116.57	716.181	758.255	862.267	677.324	584.17	215.575	798.628	327.473	469.526	494.881	635.346	737.014	251.51	13.6349	134.307	235.78	141.293	776.519	484.572	296.91	650.073	746.797	278.513	173.857	210.801	342.249	85.8106	109.035
1559	Ceriporic acid C	7.61_353.2684m/z	353.268	7.61038	POS	LMFA01170127	M+H	C21H36O4	38.6		-0.729917	1.49413	0.0239161	4.05713	5063.5	2444.86	1642.56	4810.37	3599.68	2783.46	4698.57	5309.52	4916.41	4505.23	6445.21	4522.24	3828.02	3150.4	2556.39	1822.53	4135.56	4237.34	8379.48	5313.15	2529.21	5390.32	5874.49	4112.13	8669.3	8348.23	6976.8	4631.79	4029.95	5812.13	2949.64	2231.92	3186.53	2319.85	5096.79
1581	Raffinose	0.60_504.1687n	549.167	0.6031	NEG	HMDB03213	M-H, M+FA-H	C18H32O16	38.6	9.09	-0.583401	1.6008	0.016854	3.08171	1039.4	1707.03	1541.69	2195.35	1512.67	2103.58	3894.04	2236.74	2597	1783.77	3225.36	2430.75	3765.8	3003.9	2133.73	2450.81	2924.08	2441.73	3804.92	3493.14	5153.32	3266.43	2284.98	2671.4	1795.23	3511.95	3356.66	2849.92	4115.56	2145.14	3700.04	3750.82	3979.89	3970.18	3500.1
1608	12S-hydroxy-16-heptadecynoic acid	7.59_282.2205n	305.21	7.58977	POS	LMFA01050146	M+Na, M+K	C17H30O3	38.5		3.64807	2.3252	0.0252593	2.29665	703.036	181.981	173.306	361.629	703.894	186.344	898.18	189.756	861.358	941.367	1063.24	1417.75	257.969	1732.41	329.998	1137.24	169.158	524.862	415.482	1227.06	1319.78	440.652	134.966	3784.18	383.679	448.744	213.335	241.82	1815.46	685.11	226.701	134.095	311.809	150.259	284.658
1624	Haplopappin	1.58_434.1395n	433.132	1.58442	NEG	LMPK12112693	M-H, M+FA-H	C25H22O7	38.5	6.8	6.7161	0.34208	0.026208	2.9171	1079.38	2181.3	2627.54	1416.27	535.34	608.978	327.812	446.541	469.468	787.687	238.027	620.63	403.221	262.935	951.334	604.458	105.396	450.651	641.346	1131.13	796.259	1163.9	2106.17	812.552	436.426	642.018	706.845	562.108	640.085	1837.02	1663.39	471.648	201.512	5512.11	1330.97
1689	PI(18:1(11Z)/18:3(6Z,9Z,12Z))	8.11_858.5282n	903.519	8.10978	NEG	HMDB09827	M-H, M+FA-H	C45H79O13P	38.4	1.98	2.73173	1.59662	0.0141324	3.95424	3569.84	2522.96	1626.9	3651.66	2565.74	2071.63	5965.05	3694.06	4105.08	4599.55	4354.28	2841.77	2604.64	5739.89	3053.32	2489.94	5298.68	2678.01	6492.04	4397.91	2336.51	4531.39	5064.13	3302.04	3995.74	5845.19	3726.85	6336.99	3509.5	5240.39	2911.31	2504.69	3108.46	3205.28	3404.97
1924	3,12-Dioxochola-1,4,9(11)-trien-24-oic Acid	7.51_763.4206m/z	763.421	7.51353	NEG	LMST04010325	2M-H	C24H30O4	37.9		-1.22498	2.09207	0.00610584	2.24209	522.554	349.992	172.826	584.463	579.848	394.804	1481.22	703.339	873.113	734.998	927.168	728.937	451.233	1518.41	496.329	421.621	934.396	365.11	1233.97	754.944	356.153	654.682	770.661	727.458	774.282	1283.96	556.201	1257.81	923.961	829.646	383.034	243.826	578.198	348.8	458.519
1950	PI(22:2(13Z,16Z)/22:4(7Z,10Z,13Z,16Z))	11.54_967.6285m/z	967.629	11.5406	POS	LMGP06010754	M+H	C53H91O13P	37.8	19.2	1.58477	2.02713	0.0223899	1.75878	436.505	45.637	126.698	547.487	429.539	335.538	817.899	391.703	622.896	841.542	855.623	365.271	233.694	308.45	279.382	336.653	428.863	341.014	890.521	665.664	361.077	667.14	1064.66	289.214	330.268	432.84	596.984	804.689	627.039	345.6	404.177	255.09	445.266	585.286	381.056
1986	(3'-sulfo)Galbeta-Cer(d18:0/20:0(2OH))	7.97_890.5441m/z	890.544	7.97477	POS	LMSP06020005	M+K	C44H85NO12S	37.7	7.44	2.0223	1.98261	0.00379436	2.11417	535.336	482.146	100.345	465.63	406.261	392.933	1050.69	505.426	758.224	986.966	662.266	760.282	639.386	1393.71	459.262	439.838	1371.92	638.491	1509.98	838.168	260.842	424.003	821.62	1160.06	936.96	1241.69	505.501	942.167	1121.99	1121.6	520.201	280.799	881.322	375.262	954.901
2009	Myricetin 3-(2'',3'',4''-triacetylxyloside)	3.32_621.1083m/z	621.108	3.32005	NEG	LMPK12112467	M+FA-H	C26H24O15	37.7	0.0258	-2.55299	0.311719	6.56479e-05	1.63287	216.575	377.607	270.653	318.77	194.557	322.101	108.467	68.9516	85.4235	114.226	56.3972	96.5381	147.39	229.49	444.361	190.352	167.216	434.316	328.611	416.46	549.637	371.324	265.723	534.333	31.6657	301.345	869.23	259.356	415.022	372.669	423.245	1187.17	290.736	255.044	221.715
2064	Sophoraisoflavanone C	7.38_951.5043m/z	951.504	7.37595	NEG	LMPK12050474	2M-H	C30H36O5	37.6		-1.02197	1.74629	0.0189386	1.74309	761.201	493.697	135.964	337.23	469.207	209.116	915.772	589.68	677.398	689.623	546.639	783.177	326.386	901.977	509.885	506.359	725.651	407.515	1153.27	728.429	308.737	416.43	981.025	748.952	943.12	1539.47	424.24	1200.53	1052.42	557.531	412.493	336.944	873.429	377.403	287.501
2079	PI(12:0/22:4(7Z,10Z,13Z,16Z))	8.45_875.4933m/z	875.493	8.45357	NEG	LMGP06010035	M+FA-H	C43H75O13P	37.6		0.718223	1.7398	0.00513585	1.97583	539.39	503.887	208.439	642.356	481.585	504.973	1107.86	591.827	804.267	1017.61	811.616	678.53	641.738	1073.14	584.04	505.663	1283.1	641.566	1380.41	829.404	386.319	703.219	847.179	796.216	738.993	1009.24	654.756	986.916	910.861	978.393	601.534	510.04	752.415	562.59	911.963
2084	PI(20:5(5Z,8Z,11Z,14Z,17Z)/16:0)	8.23_855.5039m/z	855.504	8.22663	NEG	LMGP06010623	M-H	C45H77O13P	37.6	2.43	1.16383	1.38291	0.0237331	3.41822	3877.38	3289.43	1884.4	4010.91	3178.38	2480.18	5257.3	4067.65	4174.13	5169.73	3658.83	3561.41	4045.81	5724.91	3387.98	2803.97	5311.83	3390.04	6377.56	4830.11	3214.78	4235.31	5018.18	5024.27	4369.51	6674.66	3825.68	6058.22	4961.49	5346.15	4116.11	3855.32	3994.96	3908.85	5804.67
2093	PS(O-18:0/14:0)	8.43_744.5132m/z	744.513	8.42863	POS	LMGP03020020	M+Na	C38H76NO9P	37.5	3.62	-2.53911	1.57923	0.0477939	1.78665	809.989	518.915	281.974	912.786	911.575	473.37	1598.9	721.222	988.58	853.837	1147.03	863.035	737.096	1380.78	491.385	682.792	1032.7	590.593	2287.49	1570.99	1061.01	1296.39	1678.53	1444.54	1685.67	1741.97	866.898	1471.87	1334.89	1203.97	775.913	776.545	1056.09	919.849	739.896
2151	Astaxanthin glucoside	6.82_797.4583m/z	797.458	6.82073	POS	LMPR01070015	M+Na	C47H66O9	37.4		-2.01706	1.29537	0.0295609	6.90805	14271.2	20857.6	14065.9	15636	16632	17230.9	24492.5	15662.6	20604.5	24361.5	17680.5	25042.9	13719	18689.2	17671.9	18231.8	15711.8	14166.4	20733.3	24299.9	22747.2	27164.9	21513.3	27388.8	20880.8	35684.9	21074.1	23654.5	30973.2	31827.3	16944.4	16965.6	18240	17003.1	19259.9
2178	PG(15:1(9Z)/22:2(13Z,16Z))	9.33_831.5385m/z	831.538	9.32532	NEG	LMGP04010189	M+FA-H	C43H79O10P	37.4		-1.01844	1.60574	0.0252755	2.68355	1448.27	1192.87	720.43	1746.5	1712.42	949.732	3150.97	2146.34	2007.05	1960.98	1916.02	1295.63	1359.84	2836.65	1380.96	1284.37	2172.79	1003.66	3084.58	2420.27	1780.17	2361.99	1772.84	2978.79	2287.01	2356.04	1546.61	3274.66	1615.58	1884.63	1679.27	1808.45	2018.98	1609.46	1528.26
2182	PI(18:4(6Z,9Z,12Z,15Z)/20:5(5Z,8Z,11Z,14Z,17Z))	8.59_921.4762m/z	921.476	8.59105	NEG	LMGP06010417	M+FA-H	C47H73O13P	37.4		-1.0414	1.7864	0.00787803	1.6663	501.921	285.969	82.7282	489.441	326.065	241.33	673.898	613.626	556.381	680.01	457.51	461.778	397.304	743.049	421.971	378.1	921.71	430.494	1080.54	623.729	202.576	399.101	808.981	603.116	747.089	816.206	504.956	821.606	679.902	548.723	467.574	317.728	690.807	486.462	590.529
2196	PI(16:0/20:4(5Z,8Z,11Z,14Z))	8.41_881.5144m/z	881.514	8.408	POS	HMDB09789	M+Na	C45H79O13P	37.3		-0.789291	1.94437	0.00786403	3.91769	2067.05	1525.89	583.897	2027.93	1523.7	1498.8	4053.76	1631.77	2869.86	3875.87	3231.04	2278.88	1564.23	4535.64	2006.13	1912.79	4508.52	1962.03	4893.09	3285.74	1588.57	2873.92	3702.73	3203.17	3299.65	3717.14	2191.76	3519.32	3039.69	4271.82	1761.63	1439.33	2632.71	1867.14	1990.17
2366	TG(17:0/18:0/20:0)[iso6]	6.82_943.8096m/z	943.81	6.82073	POS	LMGL03010232	M+K	C58H112O6	36.9		0.603594	1.61215	0.0422411	4.0521	2928.97	2128.01	950.517	4434.38	4607.33	1617.98	4989.18	5784.64	4365.57	3016.87	3787.07	4926.72	2857.78	6011.51	2757.06	5077.21	4533.85	1980.2	6758.01	5850.7	5742.08	2329.62	7192.02	6837.54	6459.9	9268.05	4843.02	6838.76	4521.89	6177.23	3824.89	4388.24	5532.07	2981.54	1857.42
2407	3,7,11-Trimethyldodeca-2E,4E-diene	8.00_231.2110m/z	231.211	7.99538	POS	LMFA11000045	M+Na	C15H28	36.8		12.934	1.95984	0.00291184	1.65319	348.513	192.334	130.808	268.717	295.692	138.398	425.455	272.2	433.976	460.194	516.303	585.595	246.78	479.112	168.541	350.411	294.861	292.618	288.904	440.072	543.827	286.331	158.948	897.844	286.815	269.786	136.907	237.743	593.408	254.507	85.2635	52.9351	138.822	49.0958	102.207
2610	PE(14:1(9Z)/P-18:1(11Z))	8.50_694.4776m/z	694.478	8.49737	POS	HMDB08885	M+Na	C37H70NO7P	36.2	14.2	-0.88353	1.4275	0.0197438	3.24985	2727.21	2323.53	1476.94	3025.44	3185.33	2044.46	4633.22	2568.67	3391.55	3254.03	3673.52	3581.67	3653.78	3572.84	1845.32	2583.97	4084.74	2667.93	5539.05	3559.93	2274.2	2387.93	3410.14	4042.3	6687.52	4980.24	2875.85	4748.27	5401.22	3325.58	2326.36	2036.69	3604.07	1698.96	2754.88
2676	Anandamide 0-phosphate	8.59_853.4907m/z	853.491	8.59105	NEG	LMFA08020002	2M-H	C22H38NO5P	36		0.583293	1.69161	0.00990869	5.48326	6169.75	3459.12	1369.64	5926.22	4680.61	3190.24	9155.95	7454.76	6768.8	6818.23	6184.17	5562.49	4781.73	8679.53	4669.83	4735.75	9725.73	4847.29	10390.2	6762.39	3163.43	4676.56	8799.36	6436.23	8478.18	10657	5990.59	10034.8	7329.63	6140.32	5145.06	4270.13	7472.17	4831.92	5757.79
2766	(3S,4S)-3-hydroxytetradecane-1,3,4-tricarboxylic acid	6.68_691.3862m/z	691.386	6.68345	NEG	LMFA01170075	2M-H	C17H30O7	35.6		-6.98501	1.41497	0.0156898	1.58191	586.949	481.782	580.747	372.195	876.399	582.956	901.454	616.052	793.791	897.003	797.635	919.604	775.548	361.824	922.145	405.563	942.784	1255.35	751.461	878.7	635.372	917.507	645.36	1390.03	884.425	1412.85	1021.56	565.696	1368.33	1141.91	1044.87	536.816	1129.19	498.314	2727.01
2769	PS(17:0/21:0)	8.65_858.5609m/z	858.561	8.65493	POS	LMGP03010243	M+K	C44H86NO10P	35.5	1.42	-1.49482	1.34547	0.0186531	2.57467	2008.14	2126.11	1235.61	2362.22	2053.3	1943.69	3123.64	2226.21	2540.21	3204.37	2572.97	2113.7	2362.46	3549.38	2315.7	2091.21	3600.95	2591.88	4370.53	3014.94	1625.35	2700.05	3196.51	3026.52	2541.24	3541.9	2578.54	2881.79	3585.19	3312.24	2417.05	1930.93	2586.04	2166.87	4038.34
2771	PG(22:6(4Z,7Z,10Z,13Z,16Z,19Z)/22:4(7Z,10Z,13Z,16Z))	8.40_893.5275m/z	893.527	8.40113	POS	LMGP04010845	M+Na	C50H79O10P	35.5		-3.24008	1.77073	0.0136295	1.71005	615.591	260.677	89.6789	478.724	500.185	364.385	960.066	588.122	656.946	669.744	705.272	508.882	409.112	980.304	463.072	468.619	973.3	496.384	1088.81	620.471	217.324	394.77	749.884	629.665	577.343	972.165	405.566	782.172	798.798	569.66	391.163	297.147	641.697	372.336	505.533
2825	PS(O-18:0/18:4(6Z,9Z,12Z,15Z))	8.56_792.5140m/z	792.514	8.5587	POS	LMGP03020031	M+Na	C42H76NO9P	35.2	17.7	-1.28854	1.59273	0.00928863	3.13094	1963.58	1389.5	943.075	2105.24	1866.02	1404.63	3278.76	2167.02	2474.78	2459.33	3215.87	1809.16	1726.49	2891.92	1454.13	1377.58	2840.99	2248.92	4515.19	2538.06	1063.53	2259.26	2719.88	2030.45	2659.08	2756.07	1709.3	2059.13	2458.75	2012.13	1270.87	1029.53	1665.62	1447.85	1593.96
2850	TG(17:0/18:1(9Z)/20:0)[iso6]	7.05_941.7933m/z	941.793	7.05398	POS	LMGL03010264	M+K	C58H110O6	35.1		-0.109449	2.20449	0.0210784	2.83311	657.758	559.237	220.505	772.508	1166.34	234.644	857.521	2071.6	1306.24	1228.91	664.982	1831.16	367.009	1397.08	992.854	1672.68	862.059	514.331	1426.13	2401.45	2738.28	1188.08	2741.14	3710.09	2263.37	4064.59	1293.15	1534.46	1960.23	2531.62	1555.56	1762.05	1994.47	2130.67	764.018
2853	Ophiobolin A	9.32_799.5174m/z	799.517	9.31845	NEG	LMPR0105050001	2M-H	C25H36O4	35.1		2.38536	1.81759	0.0382873	2.70643	1549.47	796.271	541.24	1069.08	1633.15	779.928	3296.13	1773.64	1855.95	2157.35	1476.66	1016.74	911.822	1597.55	1339.91	1049.71	1841.85	1019.87	2696.82	1798.69	899.014	1504.68	2254.05	1537.93	1520.46	2503.33	2248.24	2905.66	1333.74	1551.56	1771.02	2900.51	2340.19	1495.9	943.048
2905	PG(16:0/22:5(4Z,7Z,10Z,13Z,16Z))	8.58_841.5234m/z	841.523	8.5773	NEG	HMDB10582	M+FA-H	C44H77O10P	34.8	0.213	-0.287186	1.4053	0.0455662	1.66697	875.985	868.86	399.59	984.418	752.607	987.444	1384.92	840.313	1099.44	1552	1055.83	909.773	724.709	1328.54	923.079	766.337	1402.23	883.698	1596.48	1070.42	585.542	1162.99	1211.62	729.815	945.446	1439.41	1219.42	1146.64	1300.16	1414.12	961.293	1069.78	959.809	879.535	1248.36
2920	1-(9Z-octadecenoyl)-2-(5Z,8Z,11Z,14Z-eicosatetraenoyl)-3-O-alpha-D-glucuronyl-sn-glycerol	7.86_855.5035m/z	855.504	7.86478	POS	LMGL05010002	M+K	C47H76O11	34.6	34.5	1.98951	1.61932	0.0106645	1.86957	728.26	533.968	262.758	831.168	453.552	418.898	1139.9	874.169	843.031	924.768	743.471	702.812	770.931	1282.27	558.39	677.414	1185.69	761.349	1422.62	814.622	306.007	485.768	981.171	849.065	1028.36	1485.23	431.908	1150.16	1025.13	706.221	761.039	360.337	1144.43	715.704	1123.41
2959	3-demethylubiquinone-9	10.13_819.5711m/z	819.571	10.1252	POS	LMPR02010036	M+K	C53H80O4	34.2		2.86903	1.60505	0.0330248	1.69978	539.277	372.75	294.263	888.605	669.227	445.411	1286.24	712.73	826.384	777.136	937.482	611.472	522.649	1082.95	528.096	501.624	874.051	438.634	1422.69	934.728	795.07	847.706	894.039	658.842	690.292	1105.96	664.906	1574.22	847.363	802.746	629.376	522.025	811.754	741.722	448.918
2986	PA(18:1(9Z)/22:4(7Z,10Z,13Z,16Z))	8.24_773.5087m/z	773.509	8.24298	POS	LMGP10010337	M+Na	C43H75O8P	33.9	9.27	-0.695214	1.57547	0.0485916	1.95533	1152.8	785.018	309.077	932.596	1082.8	660.328	2080.35	1058.09	1243.08	1102.76	1339.6	931.538	957.848	1459.84	790.688	829.182	1561.83	1046.43	2242.14	1314.75	454.625	907.845	1683.2	1231.44	1994.26	2297.74	844.284	1517.78	1521.52	1272.17	724.046	633.449	1024.87	622.715	950.058
3061	PA(12:0/22:4(7Z,10Z,13Z,16Z))	7.88_707.4038m/z	707.404	7.87853	POS	LMGP10010065	M+K	C37H65O8P	32.7		-1.6198	1.77934	0.00320041	3.72815	2058.99	1297.31	864.678	2126.71	1800.06	1479.16	3943.37	2705.07	2756.11	2341.24	3167.31	2216.46	1752.82	3810.7	1956.74	1360.71	4266.27	1865.5	3919.92	2414.07	1335.32	1950.85	2711.58	2035.08	2349.18	3620.27	2441.4	2849.86	2796.77	2873.53	1656.55	1455.2	2219.84	1615.76	1814.37
3076	PA(18:3(6Z,9Z,12Z)/20:5(5Z,8Z,11Z,14Z,17Z))	8.63_715.4346m/z	715.435	8.6324	NEG	LMGP10010388	M-H	C41H65O8P	32.5		0.211707	1.33224	0.0317442	5.01924	9048.32	6757.11	4723.6	10765.3	10189.4	7453.6	12967.2	9640.53	10501.2	10688.6	11982.9	9415.85	9515.2	13476.1	8441.51	7257.1	11104.9	8739.3	16549.7	12315	9451.75	11231.9	12728.3	10837.5	11092.6	16057.7	11927.8	14605.1	14036.6	8929.6	9565	9464.45	11272.1	9957.91	10136.1
3094	PC(18:4(6Z,9Z,12Z,15Z)/22:6(4Z,7Z,10Z,13Z,16Z,19Z))	8.65_870.5270m/z	870.527	8.65302	NEG	HMDB08255	M+FA-H	C48H76NO8P	31.8		-2.44664	1.74867	0.00608286	2.58915	967.492	843.469	302.871	1173.28	759.41	1009.8	1841.22	1255.46	1421.32	1816.72	1522	985.129	931.798	1802.33	1342.55	837.942	2542.28	1353.69	2407.76	1426.15	515.154	1360.26	1544.34	1242.95	1268.02	1869.46	1224.82	1459.99	1361.63	1824.98	895.873	676.592	986.641	904.201	1527.13
3100	bacteriohopane-,32,33,34-triol-35-cyclitolguanine	8.41_772.5421m/z	772.542	8.41488	POS	LMPR04000019	M+Na	C42H75N3O8	31.5	15.1	-3.39547	1.57194	0.0254835	2.30981	1301.82	984.397	463.976	1196.4	1303.53	913.355	2362.33	1143.2	1552.08	1540.31	1855.89	1234.82	1034.83	1622.31	1099.03	1044.86	1882.85	1385.03	2368.52	1610.97	971.506	1392.97	1714.14	1522.13	1950.65	2135.41	1140.79	1691.72	1677.1	1794.09	936.977	934.001	1182.01	866.002	1115.02
3108	PG(21:0/13:0)	8.42_789.5064m/z	789.506	8.42175	POS	LMGP04010854	M+K	C40H79O10P	31.3	0.873	2.86057	1.55022	0.00698846	3.41174	2823.03	1865	955.53	2387.81	2070.18	1779.78	3696.64	2760.38	2965.69	3416.21	3208.71	2371	2145.69	3366.33	2528.06	2085.73	3860.12	2927.7	4421.97	2938.72	1468.44	2475.02	3267.22	2915.7	2991.74	4491.33	2519.85	3154.04	3363.72	2815.51	2148.87	1892.6	2529.57	2029.47	3003.97
3116	PI(18:3(6Z,9Z,12Z)/22:6(4Z,7Z,10Z,13Z,16Z,19Z))	7.94_903.5034m/z	903.503	7.93992	NEG	LMGP06010364	M-H	C49H77O13P	31	0.914	0.578206	1.48058	0.0197882	2.82281	2524.46	1232.09	931.745	2012.42	2141.18	1575.65	3309.02	2342.94	2483.02	2738.84	2525.96	2024.25	1596.57	3354.51	1913.76	1471.38	3096.88	1878.12	4696.3	3041.76	1400.38	2354.53	3852.16	2747.42	2757.77	3776.07	2943.99	3481.95	2788.67	3113.51	1982.33	1881.14	2586.13	2195.78	1742.56
[truncated: 7 more columns]

## Sheet: WD_3_vs_WD_2
ID	Metabolites	Compound	m/z	Retention time (min)	Ion mode	Compound ID	Adducts	Formula	Score	Fragmentation Score	Mass Error (ppm)	FC(WD_3/WD_2)	P	M18.VIPpred	WD_1_1	WD_1_2	WD_1_3	WD_1_4	WD_1_5	WD_1_6	WD_2_1	WD_2_2	WD_2_3	WD_2_4	WD_2_5	WD_2_6	WD_3_1	WD_3_2	WD_3_3	WD_3_4	WD_3_5	WD_3_6	WW_1_1	WW_1_2	WW_1_3	WW_1_4	WW_1_5	WW_1_6	WW_2_1	WW_2_2	WW_2_3	WW_2_4	WW_2_5	WW_2_6	WW_3_1	WW_3_2	WW_3_3	WW_3_4	WW_3_5
label															WD_1	WD_1	WD_1	WD_1	WD_1	WD_1	WD_2	WD_2	WD_2	WD_2	WD_2	WD_2	WD_3	WD_3	WD_3	WD_3	WD_3	WD_3	WW_1	WW_1	WW_1	WW_1	WW_1	WW_1	WW_2	WW_2	WW_2	WW_2	WW_2	WW_2	WW_3	WW_3	WW_3	WW_3	WW_3
12	4alpha-carboxy-4beta-methyl-zymosterol	8.39_442.3453n	443.353	8.38732	POS	LMST01010150	M+H, M+Na	C29H46O3	58.4	98.9	1.39115	0.699961	0.0476203	1.99126	1264.45	589.79	437.659	1352.15	1359.76	607.568	1857.94	1450.73	1268.58	1054.02	1328.67	910.05	815.254	1109.56	689.186	870.858	1362.05	661.776	1904.66	1160.91	736.134	960.475	1029.74	1125.67	1522.25	1555.7	1613.45	1496.27	960.298	1155.62	681.928	615.649	877.493	550.388	732.583
31	Apigenin 7-(2''-acetyl-6''-methylglucuronide)	3.81_503.1182m/z	503.118	3.81153	POS	LMPK12110376	M+H	C24H22O12	57.9	94.8	-0.418874	3.07787	0.010706	2.02724	1243.9	706.83	889.189	306.437	124.129	688.083	178.748	121.5	156.701	157.342	251.449	110.637	416.084	649.185	496.97	68.5582	525.669	848.696	514.673	886.469	407.015	1397.13	413.078	1646.3	382.154	1374.87	981.38	94.3054	399.041	245.328	1244.08	756.459	1194.51	807.652	2630.6
290	Brosimacutin A	3.88_357.1336m/z	357.134	3.88398	NEG	LMPK12140042	M-H	C20H22O6	52.7	70.4	-2.05788	0.503123	0.0261083	4.05008	983.105	2263.6	867.447	1392.28	2328.83	1005.25	4823.36	2527.02	2541.14	1507.68	1923.87	2490.21	928.004	1409.58	914.801	1144.63	2075.64	1483.37	1026.73	2440.81	2746.33	4281.09	2353.59	1495	841.568	4542.51	5049.94	4298.69	3127.2	2728.07	1972.55	3280.89	2101.84	1205.26	2148.49
296	Puerarin	3.21_415.1034m/z	415.103	3.21007	NEG	LMPK12050005	M-H	C21H20O9	52.6	64.9	-0.157148	2.06145	0.0290084	1.92322	1149.14	804.73	961.608	334.15	351.469	942.702	490.911	228.517	289.795	211.32	345.1	243.745	955.358	709.2	411.449	155.394	803.633	694.937	1011.73	1544.49	985.446	2104.62	921.406	2597.12	662.414	1573.15	1009.75	352.333	1019.47	296.594	1664.37	811.567	1769.28	1248.48	1934.84
365	6-deoxyerythronolide B	6.96_409.2565m/z	409.256	6.95828	POS	LMPK04000002	M+Na	C21H38O6	51.1	63.1	1.11978	0.577642	0.0111508	2.35496	1192.7	302.084	263.71	1111.02	883.127	505.184	1096.18	1540.18	1211.16	876.177	1577.88	1161.15	643.27	986.802	419.11	404.249	1193.18	664.169	2036.71	1099.67	374.509	921.117	1138.94	992.173	2275.28	2231.07	1938.16	1301.92	776.515	1274.94	440.117	213.534	825.071	274.875	607.592
405	25-Hydroxyvitamin D2	6.87_413.3401m/z	413.34	6.86893	POS	HMDB01438	M+H	C28H44O2	50	63	-3.25101	0.687582	0.00260248	3.09593	999.142	1754.25	1341.93	2054.53	1719.28	903.948	2599.87	1856.64	1977.28	1684.94	2170.47	1981.07	1677.61	1060.26	1477.71	1194.04	1445.44	1581.76	2485.85	2207.43	2042.52	2688.27	1759.95	1897.92	2189.44	2183.96	2506.24	2227.65	2516.54	2866.69	1900.83	1902.88	2069.71	1952.98	1938.88
439	Maltotetraose	0.64_705.1860m/z	705.186	0.63835	POS	HMDB01296	M+K	C24H42O21	49.3	59.5	1.53731	2.59391	0.00161035	3.68886	343.715	452.698	1059.82	961.078	517.24	476.652	512.032	694.837	598.185	706.069	666.189	513.691	1541.16	2177.74	2361.89	1155.59	1012.45	1325.31	618.511	1194.47	2366.53	889.406	790.999	1177.16	1017.17	626.514	898.497	574.218	756.081	1052.23	2980.18	3834.08	2634.18	2057.25	2344.24
498	methyl 6-hydroperoxy-4,8,11,14,17-eicosapentaenoate	6.97_349.2368m/z	349.237	6.96517	POS	LMFA03070014	M+H	C21H32O4	48	53.9	-1.40698	0.671825	0.0305789	1.8051	684.7	427.87	378.318	893.83	628.13	386.107	972.765	814.072	995.401	913.88	1057.34	1403.73	999.794	821.293	360.121	416.32	876.435	662.587	1817.29	1035.87	562.697	751.93	936.69	1077.36	2525.82	1616.55	1100.68	1391.21	1075.62	976.983	536.615	241.365	947.768	309.913	949.133
501	VD 2728	5.64_453.3362m/z	453.336	5.63888	POS	LMST03020643	M+H	C30H44O3	48	49.7	-0.290915	0.67465	0.0174608	4.95997	5813.06	5916.68	4718.87	5241.19	3237.65	8967.59	6113.03	3620.62	5412.32	8057.47	5422.19	5053.97	3246.81	3592.92	4951.64	3728.96	3737.48	3464.12	6381.98	7490.73	7666.82	10324.9	3709.72	8811.4	5537.66	6530.81	8823.18	10596.2	8754.93	10047	5132.72	5381.42	3106.09	9801.73	4199.97
551	8E,11Z-Hexadecadienal	7.64_281.2113m/z	281.211	7.64413	NEG	LMFA06000204	M+FA-H	C16H28O	47.1	41.8	-3.75416	0.649488	0.00507152	1.77537	586.951	342.668	239.368	488.812	554.044	324.62	837.412	558.454	707.822	672.174	808.36	810.329	408.09	684.01	282.51	555.769	514.128	409.7	695.371	663.17	767.195	488.259	344.732	983.814	752.234	591.07	274.706	504.206	746.975	506.556	233.83	159.95	419.431	119.332	221.509
603	15-methyl-15S-PGE1	6.96_369.2626m/z	369.263	6.95828	POS	LMFA03010056	M+H	C21H36O5	46	56.2	-2.60324	0.640231	0.0104429	2.08456	940.664	435.856	322.637	928.513	863.937	471.476	1274.36	1057.74	1053.49	730.125	1363.83	1050.04	743.112	875.49	393.242	550.668	967.284	650.649	1575.03	876.769	426.968	721.573	918.612	707.241	1458.61	1740.56	1192.19	1197.16	932.338	993.713	417.976	295.469	752.178	270.391	488.407
646	Linoleamide	8.48_280.2636m/z	280.264	8.48362	POS	LMFA08010008	M+H	C18H33NO	45.4	29.7	0.21486	0.665407	0.0394279	1.76639	706.978	1106.37	596.71	1003.91	1108.04	403.658	680.872	1132.88	902.993	1238.86	789.377	810.629	376.585	656.159	375.966	998.221	555.37	734.441	859.823	738.023	675.496	1173.45	485.489	437.645	887.838	470.746	625.507	1059.96	431.318	599.167	1272.91	1659.04	855.592	608.602	1215.02
686	17-hydroxyandrostane-3-glucuronide	3.55_529.2649m/z	529.265	3.55383	NEG	LMST05010036	M+FA-H	C25H40O9	44.7	26.1	-1.17136	0.299456	0.0225361	2.62187	455.721	763.888	2206.89	180.866	891.093	464.152	489.004	1653.13	957.362	736.456	1753.13	284.266	200.744	99.1303	239.668	515.763	385.769	317.733	461.151	995.589	2407.99	262.853	932.326	789.189	984.39	1023.72	642.359	1613.78	394.325	3115.22	860.982	1545.57	623.036	517.863	719.509
705	1alpha-hydroxy-22-(3-methylphenyl)-23,24,25,26,27-pentanorvitamin D3 / 1alpha-hydroxy-22-(3-methylphenyl)-23,24,25,26,27-pentanorcholecalciferol	6.87_421.3102m/z	421.31	6.86893	POS	LMST03020390	M+H	C29H40O2	44.4	28.5	0.267194	0.789532	0.0127985	3.66234	3064.05	4902.53	3796.79	6297.59	5194.6	2246.72	5351.37	5704.39	5024.94	4020.49	5266.25	5643.54	4270.64	3355.79	3792.78	3496.38	4711.37	4857.19	8311.02	6353.18	6201.1	5468.74	5551.4	5831.38	7607.43	6328.98	8074.16	7065.34	5382.11	7522.49	5503.44	5396.08	6516.01	5290.96	5608.84
723	Proline betaine	0.65_143.0947n	144.102	0.645217	POS	HMDB04827	M+H, M+K	C7H13NO2	44.2	22.3	0.817163	0.700633	0.000814843	16.5473	49843.3	40341.3	48688.8	58590.6	61810	102128	67694.2	51222.4	58692.8	63350.6	67660.5	55690.2	35440.1	46591.2	48619.4	45852.1	45949.9	32795.4	109112	74337.3	44736.7	74314	84477.8	54486	78326.2	79385.3	95070.3	86631.8	58132.6	88909.3	28103	24197.7	26594.8	29306.2	34318.5
861	Dehydroepiandrosterone 3-glucuronide	5.51_509.2402m/z	509.24	5.50967	NEG	LMST05010045	M+FA-H	C25H36O8	42.7	29.4	2.20703	0.421985	0.0144146	2.38862	682.527	1245.52	1065.64	448.797	1419.66	440.987	623.447	1488.97	880.85	377.992	1184.44	831.652	219.571	277.567	383.578	687.101	276.303	429.264	1007.14	1480.82	2145.91	1506.79	1394.34	1194.05	616.163	1820.32	1276.14	551.85	766.654	944.812	1129.94	2007.67	778.965	523.429	1115.99
935	11-deoxy-11-methylene-PGD2	7.70_351.2532m/z	351.253	7.69975	POS	LMFA03010103	M+H	C21H34O4	41.9	16.3	0.627674	0.557311	0.00621492	12.9506	27291.5	10421.6	7184.99	25347.4	22342.1	10890.4	36580.2	26984.3	30246.7	23111.8	41764.5	29162.3	19863.8	19034.8	11074.8	9162.5	29129.8	16425	48508.9	25095.1	9255.29	23062.9	21135.6	22888	56281.3	45581.3	36858.1	32383.6	21782.7	35242.8	9862.08	4332.59	17257	5957.02	17391.9
937	Ginkgolide A	4.27_815.2764m/z	815.276	4.26695	NEG	LMPR0104540001	2M-H	C20H24O9	41.9	40.2	-0.440621	0.525359	0.0229428	2.30404	431.389	1987.3	626.27	1087.34	411.351	504.907	691.236	959.595	919.365	829.042	616.616	1625.48	598.013	381.085	528.592	467.842	216.088	772.108	803.366	752.491	761.28	589.863	833.907	715.163	813.733	1218.22	1931.78	961.202	590.125	2101.7	1274.5	1358.11	942.098	1225.18	1321.7
942	4E,6Z-Hexadecadien-1-ol	8.72_256.2638m/z	256.264	8.72375	POS	LMFA05000200	M+NH4	C16H30O	41.8	12.3	1.43769	0.890911	0.0111345	2.96125	6783.08	7867.86	6746.38	8164.82	7759.73	6039.09	6186.98	7196.4	6505.35	7350.76	6263.44	6644.32	5590.65	6495.34	5897.95	6116.59	5901.42	5765.68	8815.39	8418.28	10640.5	9708.27	6018.44	6203.76	9600.82	7462.88	9668.64	10941.4	6428.24	7504.11	9640.23	10184.1	7428.98	7667.64	8058.41
1017	Matteuorienate C	3.90_588.1840n	589.191	3.90093	POS	LMPK12110145	M+H, M+NH4	C29H32O13	41	6.25	-0.496364	0.504157	0.0175648	4.29352	1216	2845.67	1186.4	1505.12	2225.18	1117.88	4926.87	2673.86	2757.94	1739.67	2072.4	2973.68	959.9	1566.9	927.158	1217.24	2218.8	1753.49	1010.1	2599.81	3154.78	4219.56	2551.93	1739.93	696.932	5036.85	5866.91	4274.76	3387.87	3602.14	2186.16	3665.78	2042.1	1528.25	2369.9
1103	PI(20:0/0:0)	5.63_629.3682m/z	629.368	5.632	POS	LMGP06050011	M+H	C29H57O12P	40.3	12.4	3.47312	0.719023	0.0237497	3.28404	3649.98	4150.14	3165.13	2909.04	1770.79	5577.63	3675.21	1812.72	2873.17	3854.83	2943.71	2747.3	1726.44	2465.49	2243.97	2091.63	2133.95	2214.03	3548.95	3923.04	4126.27	5160.15	1907.94	4588.9	3007.21	4044.67	4278.12	6847.86	4290.58	4725.81	3230.28	3412.69	1877.41	6008.45	2816.04
1205	Arachidonic Acid (d8)	5.90_351.2532m/z	351.253	5.90013	POS	LMFA01030003	M+K	C20H24D8O2	39.6	2	-1.23583	0.56706	0.0100609	2.15302	693.541	304.589	168.808	566.369	737.204	312.037	1064.59	928.637	888.945	532.276	1244.04	850.168	500.666	499.508	372.001	320.817	876.809	553.934	868.303	598.294	290.655	598.761	526.043	681.192	1108.55	1515.43	803.312	641.861	680.2	813.511	198.44	71.1908	312.202	123.802	329.218
1251	N-stearoyl glutamic acid	7.79_414.3216m/z	414.322	7.78918	POS	LMFA08020090	M+H	C23H43NO5	39.4		0.427014	0.567616	0.0250764	2.23869	941.052	342.823	284.24	842.387	806.199	455.764	1441.87	974.865	1053.07	688.022	1440.73	948.315	779.533	656.332	436.941	216.19	1147.17	479.944	1672	848.399	293.099	1006.93	639.527	606.408	1599.33	1555.38	1274.6	998.998	702.498	1148.8	312.464	83.1078	555.305	181.972	584.071
1292	1alpha,25-dihydroxy-3-deoxy-3-thiavitamin D3 / 1alpha,25-dihydroxy-3-deoxy-3-thiacholecalciferol	6.66_418.2926n	463.291	6.66283	NEG	LMST03020041	M-H, M+FA-H	C26H42O2S	39.3	13.4	4.94289	0.55494	0.0129025	1.90423	879.789	184.955	120.161	898.583	792.555	167.406	937.741	922.936	713.302	465.642	778.253	590.316	448.858	734.891	209.043	261.154	465.307	327.028	1899.05	847.666	169.961	611.222	895.731	649.882	1363.86	1190.5	799.376	897.751	576.745	678.651	179.715	40.3148	398.596	61.3524	340.606
1304	6-Acetyldihydrostemonal	3.28_417.1182m/z	417.118	3.28267	POS	LMPK12060054	M+H	C21H20O9	39.2		0.426367	2.35076	0.0167334	1.89326	913.324	636.621	823.918	267.014	218.573	670.947	347.552	167.653	209.618	151.266	260.528	171.936	740.898	586.855	367.106	93.601	645.586	642.055	824.424	1207.34	706.55	1678.87	664.463	2087.49	425.612	1243	816.124	190.423	680.634	205.94	1354.61	677.435	1397.66	908.949	1701.26
1385	Pinocembrin 7-O-neohesperidoside 2'''-O-acetate	3.90_606.1947n	624.228	3.90093	POS	LMPK12140139	M+NH4, M+K, M+Na	C29H34O14	39	3.82	-0.319134	0.484352	0.0320646	3.45995	717.801	1833.35	580.88	970.318	1463.28	710.796	3555.67	1695.46	1808.77	1066.94	1324.75	1816.81	576.2	880.756	629.306	702.781	1587.58	1081.25	650.048	1769.57	1978.72	3247.63	1658.64	1090.23	460.505	3677.78	4521.09	2735.07	2290.55	2746.75	1341.36	2285.56	1288.93	813.482	1487
1444	5,7-Diethyl-9-methyl-3E,5E,7E,9E-tridecatetraene	8.77_247.2425m/z	247.243	8.77187	POS	LMFA11000057	M+H	C18H30	38.8		2.09615	0.665801	0.0247256	1.81155	679.429	942.218	593.401	1001.78	1146.54	468.517	697.363	1148.69	911.303	1150.09	918.871	783.449	329.452	690.763	379.716	887.744	661.602	785.71	1030.57	738.755	616.354	983.842	520.839	494.965	1095.16	585.75	809.831	989.354	463.878	650.125	1090.35	1374.49	711.507	559.752	1083.05
1449	5-hydroperoxy-7-[3,5-epidioxy-2-(2-octenyl)-cyclopentyl]-6-heptenoic acid	3.23_377.1920m/z	377.192	3.23455	POS	LMFA01040028	M+Na	C19H30O6	38.8		-4.1668	0.623876	0.0271284	1.87912	508.772	574.235	258.846	235.574	489.485	476.308	1116.57	716.181	758.255	862.267	677.324	584.17	215.575	798.628	327.473	469.526	494.881	635.346	737.014	251.51	13.6349	134.307	235.78	141.293	776.519	484.572	296.91	650.073	746.797	278.513	173.857	210.801	342.249	85.8106	109.035
1559	Ceriporic acid C	7.61_353.2684m/z	353.268	7.61038	POS	LMFA01170127	M+H	C21H36O4	38.6		-0.729917	0.649082	0.00489907	4.66606	5063.5	2444.86	1642.56	4810.37	3599.68	2783.46	4698.57	5309.52	4916.41	4505.23	6445.21	4522.24	3828.02	3150.4	2556.39	1822.53	4135.56	4237.34	8379.48	5313.15	2529.21	5390.32	5874.49	4112.13	8669.3	8348.23	6976.8	4631.79	4029.95	5812.13	2949.64	2231.92	3186.53	2319.85	5096.79
1950	PI(22:2(13Z,16Z)/22:4(7Z,10Z,13Z,16Z))	11.54_967.6285m/z	967.629	11.5406	POS	LMGP06010754	M+H	C53H91O13P	37.8	19.2	1.58477	0.495017	0.00667367	2.09272	436.505	45.637	126.698	547.487	429.539	335.538	817.899	391.703	622.896	841.542	855.623	365.271	233.694	308.45	279.382	336.653	428.863	341.014	890.521	665.664	361.077	667.14	1064.66	289.214	330.268	432.84	596.984	804.689	627.039	345.6	404.177	255.09	445.266	585.286	381.056
2018	Glepidotin C	10.20_297.1523m/z	297.152	10.1972	NEG	LMPK13090037	M-H	C19H22O3	37.7	4.77	8.83569	0.870611	0.0229077	8.12234	47000.9	35166.6	38387.4	57398.5	46524.2	51917.7	49819.2	43790.6	43136.9	45671.6	42924	41732.5	40554.3	46852.6	37070.9	36874.8	35038.2	36127.3	60971.5	60388.2	68099.5	63829.7	54047.7	49930.1	55142	58815.2	75481.4	69967.7	57843.2	53059	57053.7	63849.9	61492.1	53726.4	56466.2
2034	PI(O-16:0/12:0)	6.70_779.4497m/z	779.45	6.70388	POS	LMGP06020002	M+K	C37H73O12P	37.6	2.46	3.42852	0.654087	0.0200517	1.829	565.793	826.916	400.025	544.417	562.748	599.233	866.323	1094.92	793.909	673.127	556.594	894.072	328.425	692.512	575.414	742.977	440.506	411.421	990.499	949.033	894.689	602.432	1107.03	1080.98	782.117	1967.31	702.458	960.26	923.428	798.92	652.707	592.871	909.002	653.988	552.819
2151	Astaxanthin glucoside	6.82_797.4583m/z	797.458	6.82073	POS	LMPR01070015	M+Na	C47H66O9	37.4		-2.01706	0.768043	0.0229705	7.98299	14271.2	20857.6	14065.9	15636	16632	17230.9	24492.5	15662.6	20604.5	24361.5	17680.5	25042.9	13719	18689.2	17671.9	18231.8	15711.8	14166.4	20733.3	24299.9	22747.2	27164.9	21513.3	27388.8	20880.8	35684.9	21074.1	23654.5	30973.2	31827.3	16944.4	16965.6	18240	17003.1	19259.9
2157	PE(14:0/18:1(11Z))	8.98_690.5073m/z	690.507	8.97838	POS	HMDB08827	M+H	C37H72NO8P	37.4	1.12	0.731229	0.805009	0.0291567	2.44121	2980.5	1902.12	1610.82	3093.23	2862.13	2045.22	3446.23	2803.95	2816.03	2710.65	3384.16	2311.37	2388.14	2542.45	2194.81	2214.17	2854.25	1871.64	3976.67	3280.41	2458.12	3519.03	3055.81	3177.16	3437.92	3838.82	4812.13	3065.13	2756.28	3633.88	2287.89	2304.09	2338.04	2288.32	2460.82
2221	DG(18:1(11Z)/24:1(15Z)/0:0)	6.92_749.6278m/z	749.628	6.91725	NEG	HMDB07210	M+FA-H	C45H84O5	37.3	0.00157	-3.19179	0.753425	0.0248728	2.86356	1637.95	2547.02	1820.49	3741.38	2985.03	998.199	2906.03	3191.76	2683.79	2073.03	2638.29	3054.93	2024.17	1457.83	1963.76	1753.77	2428.64	2839.37	5107.71	3511.48	3235.91	2934.27	3383.15	2680.7	4510.31	3293.97	4438.99	4249.36	2573.81	3816.06	3066.95	2694.69	4124.84	3005.48	3452.81
2254	3-oxohexacosanoic acid	9.34_449.3394m/z	449.339	9.3354	POS	LMFA01060181	M+K	C26H50O3	37.2		0.657054	0.720482	0.040533	1.58756	927.18	467.319	387.759	1067.52	946.647	619.03	1034.26	1152.35	845.476	764.598	756.115	662.441	546.571	661.234	546.111	568.42	953.963	481.189	1301.47	918.166	610.057	785.545	839.79	1008.66	1377.06	1081.21	1926.38	1039.64	601.927	1199.9	602.845	519.75	755.928	506.643	647.422
2375	PE(P-16:0/0:0)	7.62_436.2813m/z	436.281	7.62352	NEG	LMGP02070001	M-H	C21H44NO6P	36.9		-4.64122	0.495718	0.0277125	1.75445	568.462	500.099	1154.67	608.992	1198.91	245.233	545.882	527.098	542.232	290.447	456.386	975.623	324.951	134.075	253.561	275.249	519.25	147.456	1639.56	846.501	483.125	1131.65	744.133	191.631	464.119	2056.76	1246.75	971.042	212.475	575.343	417.765	302.32	573.912	384.68	457.787
2388	1-tetradecanyl-2-(8-[3]-ladderane-octanyl)-sn-glycerophosphoethanolamine	8.86_706.5129m/z	706.513	8.86122	POS	LMGP02040015	M+Na	C39H74NO6P	36.8	2.71	-2.55486	0.744485	0.0428743	3.45755	4154.8	2631.18	2091.88	4404.19	4609.47	2729.6	6313.24	3593.31	4349.76	4149.35	5053.55	3635.84	3699.77	3982.92	2726.56	3320.36	3988.53	2453.72	5860.71	4445.56	3479.27	4433.82	4148.54	4028.25	5292.14	5829.79	5175.15	5545.36	4373.43	4612.97	3027.7	2996	3490.5	2730.8	3224.22
2945	N-palmitoyl taurine	8.71_725.4801m/z	725.48	8.70802	NEG	LMFA08020080	2M-H	C18H37NO4S	34.4		-1.76779	0.724027	0.0205392	3.52016	3772.75	2318.21	1100.19	3554.2	3674.92	2343.99	5017.3	3003.39	3759.11	3915.3	4699.43	3019.97	2805.53	3140.25	2421.94	2567.61	3610.8	2406.6	6719.77	4200.93	2437.87	3861.34	4785.79	2968.61	5489.37	7404.22	4043.07	5200.24	3168.17	4112.75	2684.29	3113.31	3225.61	2513.09	2887.91
[truncated: 7 more columns]

## Sheet: WW_2_vs_WW_1
ID	Metabolites	Compound	m/z	Retention time (min)	Ion mode	Compound ID	Adducts	Formula	Score	Fragmentation Score	Mass Error (ppm)	FC(WW_2/WW_1)	P	M21.VIPpred	WD_1_1	WD_1_2	WD_1_3	WD_1_4	WD_1_5	WD_1_6	WD_2_1	WD_2_2	WD_2_3	WD_2_4	WD_2_5	WD_2_6	WD_3_1	WD_3_2	WD_3_3	WD_3_4	WD_3_5	WD_3_6	WW_1_1	WW_1_2	WW_1_3	WW_1_4	WW_1_5	WW_1_6	WW_2_1	WW_2_2	WW_2_3	WW_2_4	WW_2_5	WW_2_6	WW_3_1	WW_3_2	WW_3_3	WW_3_4	WW_3_5
label															WD_1	WD_1	WD_1	WD_1	WD_1	WD_1	WD_2	WD_2	WD_2	WD_2	WD_2	WD_2	WD_3	WD_3	WD_3	WD_3	WD_3	WD_3	WW_1	WW_1	WW_1	WW_1	WW_1	WW_1	WW_2	WW_2	WW_2	WW_2	WW_2	WW_2	WW_3	WW_3	WW_3	WW_3	WW_3
26	LysoPC(18:2(9Z,12Z))	7.82_520.3396m/z	520.34	7.81667	POS	HMDB10386	M+H	C26H50NO7P	58	96.1	-0.350886	1.48121	0.0270334	1.80463	1023.76	1058.54	1366.34	636.855	664.316	937.044	895.026	1079.67	924.497	646.561	856.508	1285.62	811.968	931.304	1072.07	951.552	2389.79	879.361	1171.13	841.469	899.56	845.636	612.475	624.9	851.732	1363.87	1473.62	962.511	1669.19	1077.97	1117.76	780.763	1449.94	1309.44	1197.35
56	19-Norandrosterone	8.48_277.2164m/z	277.216	8.47673	POS	HMDB02697	M+H	C18H28O2	57.6	94	0.758332	1.92712	0.0104414	5.02105	5500.99	2507.23	1774.74	4875.63	4056.9	3256.45	4568.01	3088.31	3813.63	2991.06	5334.18	3908.37	3511.09	1691.23	2864.62	2192.58	4272.97	2948.98	5197.78	2976.66	1526.13	3318.34	2503.63	2213.12	6228.68	6913.57	7407.84	4002.91	3122.5	6503.23	2290.3	1525.96	3078.04	1931.68	3587.82
69	PA(20:0/0:0)	3.86_467.3154m/z	467.315	3.85968	POS	LMGP10050018	M+H	C23H47O7P	57.3	96.4	4.611	0.306074	0.014804	1.59869	53.9313	241.867	381.473	6.65142e-09	106.996	224.102	302.073	57.0717	214.295	106.492	183.592	470.02	36.3473	49.7089	140.24	180.44	88.2504	404.304	532.425	403.548	461.271	220.3	115.668	675.539	73.4656	313.509	149.233	6.65142e-09	142.781	58.2673	111.475	23.796	137.043	15.4377	275.567
92	LysoPC(16:0)	8.03_540.3306m/z	540.331	8.03417	NEG	HMDB10382	M+FA-H	C24H50NO7P	57.1	86.6	-0.226563	2.14021	0.0299671	2.59157	1156.02	1380.59	1155.81	799.98	716.404	1110.55	1266.07	989.635	1049.55	816.368	986.093	1385.12	1165.25	1064.42	796.472	1419.27	2670.96	787.188	835.131	684.505	742.599	612.598	392.313	801.151	921.868	1142.99	1068.27	1483.03	2895.88	1194.97	885.494	814.282	1616.12	614.756	726.065
171	Strobopinin	5.63_269.0812m/z	269.081	5.62652	NEG	LMPK12140187	M-H	C16H14O4	55.6	82.5	-2.79109	0.482081	0.0331813	3.66698	1083.18	942.424	2340.62	2410.01	1339.71	2471.72	1583.97	521.925	863.607	1645.76	292.653	501.724	437.39	3208.42	1737.86	668.454	1324.67	911.679	2987.96	2916.24	5213.65	1644.4	2214.26	2263.32	874.124	2711.52	1713.55	427.926	1416.07	1167.8	2795.08	2921.54	2799.25	1340.93	2082.55
318	Lethedioside B	3.24_697.1992m/z	697.199	3.24443	NEG	LMPK12111068	M+FA-H	C30H36O16	52.1	64.2	1.04379	0.687885	0.0381784	2.27563	1356.41	2737.11	2274.92	1996.43	1525.52	1327.9	1411.69	980.167	1555.25	988.21	1123.39	3525.86	1456.15	868.46	2396.38	1647.19	736.656	2180.36	916.59	2101.93	2228.58	2511.86	2518.74	2098.81	1108.07	1146.24	1359.89	1386.29	1642.64	1870.48	1727.32	1491.1	1355.13	2801.74	1538.54
391	15-Deoxy-d-12,14-PGJ2	8.76_316.2024n	339.183	8.76498	POS	HMDB05079	M+H, M+Na	C20H28O3	50.4	62	-4.51069	0.581053	0.0247346	1.93382	539.565	379.476	412.399	567.166	435.744	416.915	360.85	460.657	445.065	442.032	514.453	522.385	374.508	358.852	324.14	330.387	370.934	391.02	723.262	923.872	1427.3	989.651	408.802	991.531	557.457	402.796	566.888	417.827	530.102	700.049	325.951	293.039	405.341	305.874	396.27
398	28:5(10Z,13Z,16Z,19Z,22Z)	7.03_437.3415m/z	437.341	7.03337	POS	LMFA01030846	M+Na	C28H46O2	50.3	62.4	5.98213	1.83981	0.0112139	5.62554	2206.66	12144	5923.28	8410.55	4077.64	4661.6	4670.07	1315.82	4787.36	5935.48	5537.46	7576.77	7483.03	1311.66	4002.96	2078.16	7424.32	6042.49	3159.29	4154.35	5295.7	3560.68	5109.7	3213.22	7672.94	4827.62	12015.1	7649.46	5343.78	7553.48	3978.67	7073.84	3115.02	839.452	7162.44
477	Maltotriose	0.63_504.1692n	543.132	0.631467	POS	HMDB01262	M+H, M+Na, M+K	C18H32O16	48.5	47.6	0.34296	0.561923	0.0406251	7.53483	2851.45	5796.95	8000.12	11372.7	4991.94	5326.28	6190.22	6079.66	5707.83	4778.02	7588.54	4997.85	9669.65	8592.66	9103.16	5478.24	5951.9	5673.99	9836.34	14490.2	26356	12617.7	9679.39	12468.1	7988.07	8740.14	8806.26	4572.42	7574.18	10334	13654.4	16934.3	11048.1	14166.7	12723.2
495	Dihydroformononetin	5.65_271.0967m/z	271.097	5.64575	POS	LMPK12050448	M+H	C16H14O4	48.1	45.1	0.819586	0.508892	0.0388719	3.15856	746.546	824.24	1885.14	1562.7	834.73	2411.52	1034.85	302.409	701.331	1688.28	189.881	472.859	284.302	2087.64	1638.75	533.325	949.603	788.756	2105.14	2287.16	4072.16	1694.59	1424.51	1934.03	547.233	2002.98	1405.97	235.023	1388.63	1299.17	1861.69	1808.83	1803.79	994.242	1541.61
574	Resolvin E1	6.97_351.2145m/z	351.214	6.97203	POS	HMDB10410	M+H	C20H30O5	46.6	48.5	-6.09149	1.34018	0.0279909	2.08419	1220.99	2845.41	2597.41	2057.22	3331.55	2580.82	3854.8	1121.58	1906.3	1100.96	2413.24	1571.42	1639.37	1155.13	942.992	1909.04	2634.98	1291.37	1272.48	1504.77	1450.04	1688.06	1001.67	2004.33	1433.05	2194.15	1911.99	1998.94	1965.4	2452.64	790.235	1012.72	513.254	882.86	457.956
644	Medicarpin 3-O-(6'-malonylgluclside)	5.65_518.1424n	519.15	5.64575	POS	LMPK12070006	M+H, M+NH4, M+Na, M+K	C25H26O12	45.4	30.7	-0.00112391	0.500969	0.0381099	6.65571	3294.16	3537.03	8294.76	6956.97	3591.1	10221.1	4650.62	1387.17	3031.25	7273.44	829.771	1809.84	1243.89	8969.67	6939.81	2257.14	4130.17	3332.99	9101.94	9937.09	17929.6	7411.68	6188.54	8148.44	2429.22	8638.15	5937.59	1026.91	5801.5	5582.21	8286.26	8178.05	7810.41	4487.25	6901.72
652	3-(3-Methylbutyl)tricetin 5-neohesperidoside	4.38_679.2253m/z	679.225	4.38392	NEG	LMPK12110838	M-H	C32H40O16	45.3	31.2	1.3557	0.653933	0.0185432	3.95112	736.252	1957.09	2094.31	5187.74	1253.04	1188.07	10910.5	955.816	2902.25	1372.32	1152.83	1230.12	2320.48	712.675	1613.5	1795.73	1151.02	1974.3	5052.2	4633.11	3940.44	5248.04	4282.82	4298.11	1567.27	3008	3360.74	3878.18	1437.27	4702.08	2206.04	1238.29	688.669	5526.58	2466.31
660	Adipaldehyde	6.96_227.1279m/z	227.128	6.9586	NEG	LMFA06000008	2M-H	C6H10O2	45.2	36.9	-4.13663	1.42932	0.0203882	1.53702	657.959	979.191	1106.58	953.315	1552.27	1241.57	1775.87	679.472	817.331	428.691	1019.52	407.851	744.942	372.325	399.95	637.066	1171.46	428.636	781.745	631.515	498.45	838.442	550.83	442.02	842.454	1205.7	835.989	985.383	735.366	745.038	372.978	420.662	281.892	421.321	269.877
736	D-Glucose	0.64_179.0552m/z	179.055	0.637467	NEG	HMDB00122	M-H	C6H12O6	44.1	26.3	-4.80401	1.23035	0.00704156	1.66652	958.592	1042.38	819.141	1221.77	1135.67	1060.74	1474.42	1572.18	1343.94	1307.22	1403.59	1201.79	1438.87	1327.35	1128.5	1356.82	1503.86	1436.07	1190.14	1256.84	1352.9	1383.2	1109.68	1142.95	1498.58	1466.04	1606.71	1813.72	1473.22	1290.26	1513.97	1400.24	1872.35	1397.95	1497.48
753	Indoleacetic acid	1.61_220.0605m/z	220.06	1.60503	NEG	HMDB00197	M+FA-H	C10H9NO2	43.9	27.2	-5.89521	1.50084	0.0398074	2.69899	969.768	1704.86	3056.67	2138.06	1700.03	1233.7	1865.48	1631.94	1632.61	1571.77	1650.65	1750.97	2890.33	1566.52	2186.27	1353.21	1345.89	2156.49	2697.26	1820.7	1193.77	1464.04	2131.35	1511.21	3577.43	2407.82	3657.31	2369.88	1703.54	2520.63	2321.45	1895.81	2704.95	2952	2273.3
816	Kaplanin	4.65_430.1260n	475.124	4.6452	NEG	LMPK12110143	M-H, M+FA-H	C22H22O9	43.2	21.3	-0.985276	0.426914	0.0125203	4.1892	1201.15	760.604	2539.19	878.829	508.216	1990.44	1316.18	413.421	1002.99	2549.17	514.298	486.468	538.189	2395.04	1762.42	604.576	979.464	1128.12	2807.09	3191.96	4175.91	3058.62	1123.41	4588.07	962.422	2577.97	1962.34	424.186	721.482	1439.52	4060.3	2321.6	2025.64	2315.37	6395.44
821	spinosic acid A	8.70_472.3543n	495.344	8.70312	POS	LMPR0106150005	M+Na, M+K	C30H48O4	43.1	26.1	-2.02296	1.51656	0.0298531	2.50228	1786.07	742.942	734.89	2225.58	2127.72	1097.04	3162.28	2411.3	1977.94	1518.13	1769.45	1425.54	1413.3	1935.99	1210.3	1408.55	2054.48	852.632	2155.51	1465	1008.98	1247.4	1308.4	1534.18	2411.97	2163.32	3118.68	2181.44	1207.1	2141.05	1225.74	997.248	1605.88	900.151	968.987
824	PA(17:2(9Z,12Z)/0:0)	7.44_465.2258m/z	465.226	7.44478	NEG	LMGP10050022	M+FA-H	C20H37O7P	43.1	22	-0.119302	2.31231	0.0139822	3.54258	3667.26	585.299	181.036	1236.61	934.069	1032.9	2739.12	648.446	1317.38	839.838	1266.53	1454.91	869.701	1023.58	668.369	1171.42	1414.3	354.703	2314.45	1031.28	321.365	915.959	1041.95	538.803	2123.83	3083.46	3159.48	3096.37	1128.89	1660.63	619.74	421.572	868.717	479.461	923.592
832	PS(12:0/0:0)	6.25_881.4174m/z	881.417	6.25033	NEG	LMGP03050008	2M-H	C18H36NO9P	43	46.2	-1.0139	2.16645	0.0263571	15.5046	42765.6	42984	26064.9	16878.9	19144.2	19299.9	33630	32424.5	32041.6	23765.8	18666.9	56568	28780.8	14743.9	33161.1	21883.3	31762.3	82049.7	34029.7	24958.4	20020.9	24265.4	26726.8	18051.5	65246.3	17151.2	91706.2	33529.1	65889.8	47225.4	30564	28783	39520.9	28447.3	43220.4
873	Nigrescin	3.00_349.0587m/z	349.059	2.99893	NEG	LMPK12130067	M+FA-H	C15H12O7	42.6	26.1	7.16505	0.409171	0.0424925	2.3886	182.917	565.931	593.313	1210.35	646.43	949.149	213.789	374.933	456.181	673.895	628.687	472.059	391.34	365.055	452.046	352.061	511.895	455.093	1094.73	1137.97	1673.83	621.951	1910.94	252.556	550.38	82.407	372.852	148.149	757.317	827.062	417.667	655.335	410.721	308.173	206.128
890	2'-Hydroxy-5'-methoxybiochanin A	4.21_375.0742m/z	375.074	4.21197	NEG	LMPK12050334	M+FA-H	C17H14O7	42.4	29.4	6.16876	0.317059	0.0327261	1.6297	76.4179	207.938	47.0604	94.1884	494.277	183.02	127.24	339.878	224.562	313.49	328.081	48.7766	57.9957	83.4995	53.9545	914.547	345.181	63.2787	91.3394	459.773	663.879	451.643	319.311	725.97	34.672	70.3222	31.2423	121.943	57.3841	544.275	98.3747	114.892	38.743	119.472	38.3117
929	3-C-Methylapigenin 5-rhamnoside	4.66_430.1264n	431.134	4.66302	POS	LMPK12110331	M+H, M+Na	C22H22O9	41.9	12.7	0.0103179	0.408768	0.016029	4.35208	1333.86	759.678	2766.2	898.568	439.882	2206.27	1302.15	427.267	1030.02	2748.79	536.844	407.818	537.962	2412.92	1949.78	576.858	951.108	1117.68	2781.59	3401.64	4720.26	3326.55	1060.35	4887.46	860.717	2687.47	2183.33	270.314	689.944	1556.28	4107.26	2312.1	1895.73	2456.97	5937.84
986	Hippurin-1	8.56_521.3477m/z	521.348	8.5587	POS	LMST01090003	M+H	C30H48O7	41.3	37.2	0.888955	1.31386	0.0467183	2.70817	2818.28	1770.79	1392.89	2842.19	3287.34	1919.76	4608.02	2726.83	3060.3	2263.17	3801.75	2594.62	2363.46	3174.02	1678.49	2000.61	3469.91	1705.58	4398.98	2898.89	2012.06	2382.87	2897.87	2653.29	4360.88	4477.72	3381.96	3734.8	3224.47	3476.39	1760.58	1657.88	2410.04	1479.5	1621.46
1024	3-hydroxymethyl-glutaric acid	0.60_162.0520n	161.045	0.596233	NEG	LMFA01170091	M-H, 2M-H	C6H10O5	41	12	-5.04595	1.75533	0.00137786	2.09627	376.976	460.886	202.182	422.885	443.205	479.792	948.599	426.86	576.26	601.784	607.767	438.532	675.461	484.813	335.527	614.128	761.811	626.187	688.715	526.18	449.851	498.108	444.692	518.129	875.741	692.678	847.396	1135.62	1183.03	752.14	892.712	785.55	1283.2	895.315	680.326
1025	5,7-Dihydroxy-3,8,3'-trimethoxy-4'-prenyloxyflavone	5.63_473.1449m/z	473.145	5.62652	NEG	LMPK12113226	M+FA-H	C23H24O8	41	7.87	-1.01189	0.459615	0.0483799	1.61111	207.52	199.036	485.113	452.638	247.508	512.644	304.255	92.3102	160.972	311.767	51.1812	88.8255	85.8702	586.27	333.178	126.133	269.938	178.754	547.935	568.227	1108.47	304.149	412.272	414.895	149.16	535.147	328.264	65.1876	255.727	208.958	520.426	554.809	531.159	225.19	405.742
1072	Glycyl-glycine	0.60_132.0528n	131.046	0.596233	NEG	HMDB11733	M-H, 2M-H	C4H8N2O3	40.6	9.84	-5.02456	2.13054	0.00175918	3.43316	1315.23	1039.64	638.46	866.805	1069.8	1144.07	1795.34	1973.16	1544.72	1837.48	898.732	1470.08	689.209	1472	1029.45	1219.5	1325.15	1663.34	1614.99	949.455	280.419	1051.4	771.537	998.941	1770.55	1679.85	2525.47	2575.66	1990.49	1531.19	1710.86	1609.24	2013.58	1608.94	1494.05
1090	4Z,7-octadienoic acid	0.82_158.1175m/z	158.118	0.817117	POS	LMFA01030441	M+NH4	C8H12O2	40.4	3.58	-0.370574	2.09056	0.0222065	5.59029	2827.95	3259.74	2564.27	1419.53	3363.82	3470.84	3571.1	1188.28	1843.83	1597.93	2039.45	1322.13	1555.52	773.465	1458.94	2416.72	1638.19	1275.4	5452.11	3346.12	1533.95	3186.13	3907.08	2478.4	8228.91	8711.18	9845.39	4654.11	1955.09	8215.42	1200.18	942.109	1327.44	1015.17	2322.09
1105	Formononetin 7-O-glucoside-6''-malonate	5.12_516.1268n	517.134	5.1231	POS	LMPK12050020	M+H, M+Na, M+K	C25H24O12	40.3	4.1	0.0597326	0.429137	0.0293203	9.07495	6608.77	4963.8	12384.1	3271.97	2084.42	11259.1	6467.35	1828.47	4849.16	12382.6	2797.12	2084.02	2211.54	11218.6	9358.78	2678.3	4972.54	5849.79	12429.6	17034.8	22541.6	15521.9	5742.89	27813	4508.19	14992.9	10618.6	1078.45	3546.9	8633.8	18149.8	10382.4	7643.55	10778.6	28365.7
1117	Puerarin 4',6''-diacetate	5.65_500.1322n	501.139	5.64575	POS	LMPK12050007	M+H, M+NH4	C25H24O11	40.2	7.7	0.69126	0.455985	0.0452881	1.87619	246.588	273.555	633.081	514.823	276.066	721.771	358.354	103.814	221.244	504.457	56.6939	141.129	88.8073	758.851	516.145	191.698	284.593	253.811	636.22	750.327	1470.66	532.509	494.948	542.461	146.232	682.074	371.654	64.8464	420.906	332.989	655.916	608.926	593.978	329.129	539.61
1276	bacteriohopane-31,32,33,34-tetrol-35-cyclitol	8.74_724.5333m/z	724.533	8.74437	POS	LMPR04000008	M+H	C41H73NO9	39.3	12.3	-3.53727	1.59837	0.0137486	3.66924	2719.3	1675.28	569.023	2023.2	2565.62	1423.39	5338.77	1372.7	2820.57	2648.31	3318.85	2218.83	1914.62	2316.79	1391.51	1873.03	2563.6	1108.42	3219.7	2406.95	1636.78	2604.58	2364.36	2058.06	4060.58	5093.7	2438.29	4411.22	2651.46	4186.09	1390.51	1637.83	1853.45	1297.78	1380.49
1352	10-oxo-nonadecanoic acid	8.84_313.2739m/z	313.274	8.8406	POS	LMFA01060128	M+H	C19H36O3	39.1		0.62817	0.81115	0.00131976	3.42661	3173.69	2506.48	5149.7	5395.46	4374.24	2701.27	4046.56	3344.62	3638.45	3615.83	4084.96	3816.57	3953.25	4986.36	2747.28	2594.81	3204.37	2735.94	5833.81	5510.33	5467.22	5680.06	5425.18	4702.7	4927.63	4496.75	3969.07	4637.45	4579.8	3848.46	3426.34	3670.98	3909.82	2854.14	3263.15
1448	Phosphoric acid	0.63_98.9846m/z	98.9846	0.631467	POS	HMDB02142	M+H	H3O4P	38.8		4.13838	0.712381	0.00423099	2.22505	597.247	687.717	634.6	1254.54	546.464	498.167	800.902	323.025	424.989	280.264	330.222	491.337	557.688	565.369	442.208	615.953	294.36	240.984	1734.02	1492.97	1561.15	1609.29	1135.93	1317.71	1123.3	819.874	1069.73	1243.28	839.674	1209.47	626.234	846.799	499.152	597.458	565.838
1513	PA(14:1(9Z)/0:0)	1.62_398.2286m/z	398.229	1.62042	POS	LMGP10050038	M+NH4	C17H33O7P	38.7	0.0153	-4.34995	1.70337	0.0484503	1.81963	301.597	725.723	1231.8	801.067	562.899	389.57	653.59	552.658	576.666	567.432	565.733	652.999	1074.04	542.804	830.895	498.44	464.073	758.257	1037	610.086	305.991	398.576	765.605	515.314	1450.99	894.244	1486.55	738.295	545.914	1071.61	796.372	568.461	872.74	1075.7	820.336
1662	9,12,13-TriHOME	6.62_353.2301m/z	353.23	6.6214	POS	HMDB04708	M+Na	C18H34O5	38.4		0.664719	1.51587	0.00702395	3.49052	2357.05	4172.78	2745.31	2751.82	4922.12	4340.64	6350.35	2446.59	3179.37	1423.06	4287.07	2237.03	2950.29	2563.23	1251.83	2952.1	5632.94	2166.57	3514.49	2468.94	2036.01	2115	2302.79	2235.44	2788.1	4490.13	3200.73	3841.1	3313.6	4608.22	1372.3	1603.59	1459.46	1240.5	578.699
1955	L-Cystathionine	4.65_267.0654m/z	267.065	4.6452	NEG	HMDB00099	M+FA-H	C7H14N2O4S	37.8		-1.06936	0.403383	0.0158281	2.31868	362.989	210.534	759.011	249.237	139.609	624.308	377.738	120.065	285.854	737.423	149.64	120.452	148.268	749.054	504.595	166.827	277.839	352.354	797.128	975.324	1308.49	888.5	328.702	1490.34	271.816	808.98	552.997	71.8358	214.674	414.673	1209	666.705	602.742	659.194	1854.8
2117	Tacrolimus	8.03_804.4881m/z	804.488	8.02923	POS	LMPK04000003	M+H	C44H69NO12	37.5	0.0189	-1.42383	1.51037	0.0193823	2.02007	1161.91	448.707	413.9	955.604	486.12	2596.14	749.726	631.51	661.315	688.111	683.663	681.863	471.15	1210.27	481.267	494.467	630.84	441.895	933.088	960.266	1504.75	726.511	851.166	696.8	1061.75	1585.15	1952.43	1317.4	1367.17	1283.78	883.271	948.685	1116.67	840.293	838.634
2226	SQMG(16:1(9Z)/0:0)	5.48_599.2732m/z	599.273	5.48205	NEG	LMGL04010002	M+FA-H	C25H46O11S	37.3		-1.89885	0.356686	0.0363789	1.90532	149.545	2247.2	209.804	94.3765	67.1057	56.7775	136.703	82.8694	207.48	179.521	551.92	140.189	77.7902	88.9053	113.195	283.056	89.7956	52.6285	287.101	628.441	988.128	639.205	741.224	407.035	76.0731	98.8624	93.8768	99.6823	84.0362	864.044	151.495	271.201	93.7698	215.467	83.9543
2229	Scopolamine	1.61_605.2820m/z	605.282	1.60503	NEG	HMDB03573	2M-H	C17H21NO4	37.3	6.99	-7.98648	2.26182	0.0460112	1.51016	83.6752	365.305	1096.42	383.381	239.512	144.268	297.033	228.139	263.235	223.86	271.47	345.996	991.559	231.745	525.528	195.331	178.187	520.421	448.245	228.278	83.1933	117.69	335.045	148.107	924.836	417.063	764.519	338.289	206.254	426.374	433.547	225.973	524.65	788.267	403.409
2377	Cycloheterophyllin	0.60_547.1993m/z	547.199	0.596233	NEG	LMPK12110921	M+FA-H	C30H30O7	36.9	0.0413	3.86756	2.26288	0.00969589	1.54572	317.257	59.0168	39.142	125.353	132.34	98.1758	314.401	116.578	177.563	146.718	129.978	222.256	107.727	141.264	116.717	214.28	166.432	226.115	380.087	189.622	23.0456	165.533	223.102	151.196	413.45	496.735	538.215	592.68	277.743	244.079	314.891	349.973	512.772	248.03	226.044
2634	Thermozeaxanthin-15/ Zeaxanthin glucoside ester	9.14_993.6581m/z	993.658	9.13595	POS	LMPR01070108	M+K	C61H94O8	36.1	16.8	0.103021	1.55793	0.0409418	7.2786	10413.3	7104.97	3262.81	8774.79	11911.4	8876.35	16053.8	12191.4	10500.4	10214.1	11122.9	5163.24	6488.94	8565.84	7218.51	9928.81	13415.9	5150.12	16316.3	10761.2	4725.52	9121.48	13726.4	9328.75	18926.9	23772.7	11318.4	18915.1	14165.8	12577.2	7085.31	7815.19	9456.46	6937.78	4329.83
2878	PE(18:3(6Z,9Z,12Z)/P-18:0)	8.87_726.5453m/z	726.545	8.8681	POS	HMDB09148	M+H	C41H76NO7P	34.9	3.91	2.8679	1.33879	0.0240716	1.92108	1256.34	1028.78	510.069	1213.14	1404.21	895.261	1912.54	927.523	1338.32	1302.22	1601.56	1264.34	1216.85	1367.11	829.994	1022.88	1066.72	731.071	1414.91	1241.64	1098.76	1431.01	1148.09	1021.74	1746.05	2219.4	1233.09	1735.3	1415.49	1499.02	997.695	1436.55	1032.96	843.233	932.008
2885	N-docosahexaenoyl GABA	10.95_825.5733m/z	825.573	10.9468	NEG	LMFA08020105	2M-H	C26H39NO3	34.9		-6.57232	0.295037	0.00951178	4.83626	721.943	157.206	2717.46	2639.71	927.278	1222.17	1530.49	1130.72	1837.67	4263.14	2372.86	343.361	704.009	1242.88	1469.73	664.593	1585.9	2018.65	4887.03	3331.48	1049.47	4714.68	4470.66	1291.05	940.781	612.992	1029.59	469.648	1557.45	1214.86	1204.96	202.618	410.337	2956.54	1277.79
2911	PA(13:0/22:2(13Z,16Z))	8.68_725.4490m/z	725.449	8.6825	POS	LMGP10010088	M+K	C38H71O8P	34.7	0.469	-4.16002	0.316408	0.000195158	1.70951	17.9561	28.8294	91.8747	213.321	66.6634	51.9254	69.0847	126.403	73.5998	72.283	68.5303	41.4333	80.6929	356.058	70.8786	64.1314	76.5859	80.9737	502.352	364.968	316.499	210.652	389.18	385.548	179.297	69.2653	116.826	151.406	104.941	64.6156	195.558	173.532	204.13	280.146	132.191
2944	Tephrowatsin B	9.02_381.1736m/z	381.174	9.02233	NEG	LMPK12020283	M+FA-H	C22H24O3	34.4		8.51816	0.595591	0.0386716	1.65678	438.527	393.904	1037.56	843.324	509.748	400.82	440.319	581.787	414.883	409.029	463.974	248.834	482.638	293.859	291.973	305.419	288.788	297.972	1150.17	748.253	588.132	815.081	848.82	285.931	401.684	383.785	658.305	429.062	371.221	398.214	447.02	417.217	309.634	542.3	486.123
3136	Valtratum	8.41_843.3845m/z	843.385	8.41233	NEG	LMPR0102070015	2M-H	C22H30O8	30		4.35605	0.177134	5.86164e-07	1.52034	32.6557	1.60021	6.65142e-09	7.37215	16.2167	0.631768	11.3228	1.21725	22.3922	31.8691	28.5396	43.8473	9.51693	81.2871	6.65142e-09	31.1466	7.17532	22.7025	238.317	215.624	209.865	178.102	183.79	254.026	73.3717	22.6408	21.699	7.60385	54.9941	46.3724	31.9782	20.6927	40.804	93.4653	5.79698
[truncated: 7 more columns]

## Sheet: WW_3_vs_WW_2
ID	Metabolites	Compound	m/z	Retention time (min)	Ion mode	Compound ID	Adducts	Formula	Score	Fragmentation Score	Mass Error (ppm)	FC(WW_3/WW_2)	P	M24.VIPpred	WD_1_1	WD_1_2	WD_1_3	WD_1_4	WD_1_5	WD_1_6	WD_2_1	WD_2_2	WD_2_3	WD_2_4	WD_2_5	WD_2_6	WD_3_1	WD_3_2	WD_3_3	WD_3_4	WD_3_5	WD_3_6	WW_1_1	WW_1_2	WW_1_3	WW_1_4	WW_1_5	WW_1_6	WW_2_1	WW_2_2	WW_2_3	WW_2_4	WW_2_5	WW_2_6	WW_3_1	WW_3_2	WW_3_3	WW_3_4	WW_3_5
label															WD_1	WD_1	WD_1	WD_1	WD_1	WD_1	WD_2	WD_2	WD_2	WD_2	WD_2	WD_2	WD_3	WD_3	WD_3	WD_3	WD_3	WD_3	WW_1	WW_1	WW_1	WW_1	WW_1	WW_1	WW_2	WW_2	WW_2	WW_2	WW_2	WW_2	WW_3	WW_3	WW_3	WW_3	WW_3
10	9-oxo-12,13-epoxy-10-octadecenoic acid	7.20_309.2063m/z	309.206	7.19723	NEG	LMFA02000247	M-H	C18H30O4	58.5	98.4	-2.58332	0.428518	0.00639663	6.23448	10842.2	9405.62	7886.16	15196.1	12398.4	9003.8	15774.1	12970.2	11882.2	9703.28	11552.6	11684.1	18709	11054.8	4974.29	9577.51	13586	8106.99	27089.9	15908.8	10865.2	10931	14689	15350	27485.8	15731.1	11760.2	19295	14507.9	12104.8	6977.14	4235.06	13010.3	3769.79	9343.02
12	4alpha-carboxy-4beta-methyl-zymosterol	8.39_442.3453n	443.353	8.38732	POS	LMST01010150	M+H, M+Na	C29H46O3	58.4	98.9	1.39115	0.506499	0.000163646	1.82311	1264.45	589.79	437.659	1352.15	1359.76	607.568	1857.94	1450.73	1268.58	1054.02	1328.67	910.05	815.254	1109.56	689.186	870.858	1362.05	661.776	1904.66	1160.91	736.134	960.475	1029.74	1125.67	1522.25	1555.7	1613.45	1496.27	960.298	1155.62	681.928	615.649	877.493	550.388	732.583
19	9S,12S,13S-trihydroxy-10E,15Z-octadecadienoic acid	5.85_327.2171m/z	327.217	5.85347	NEG	LMFA02000022	M-H	C18H32O5	58.2	96.8	-1.88773	0.511004	0.0106078	3.70648	3905.05	5012.82	4109.95	9786.06	6610.63	4707.17	6075.08	7320.88	4549.81	2721.7	3562.62	3743.06	10888.1	6052.36	1669.66	4034.89	5933.08	2590.84	11689.8	6518.05	4288.73	3708.45	8683.16	3884.69	10134.2	6598.73	6460.96	11484.6	4525.08	6591.5	3802.34	3930.08	5306.73	2052.24	2988.77
29	13S-hydroxyoctadecadienoic acid	7.82_295.2270m/z	295.227	7.82297	NEG	HMDB04667	M-H	C18H32O3	58	95.8	-3.0516	0.457607	0.00038779	9.96348	34300.3	29800.3	19113.2	35896.5	31636.3	26088	33342.2	39773.4	27710.3	17404.9	33096.1	19594	28001.2	18561.5	15347.8	17628.1	29864.7	18858	57303.6	36060.4	18571	36492.5	48060.6	17530.7	51426	43309.2	40759.4	37225	25555.6	31878.7	17081.9	18749.9	23348.3	12782.9	18698.9
38	9,10-DHOME	7.33_313.2373m/z	313.237	7.32783	NEG	HMDB04704	M-H	C18H34O4	57.9	95.1	-3.52495	0.566681	0.0210849	2.39436	2744.87	3238.41	3521.15	3024.84	3894.81	3835.46	3309.65	3126.26	2351.74	1347.43	2607.38	1799.62	2797.54	1530.28	1506.16	1801.67	2996.48	2015.14	3023.03	2414.98	1834.77	2970.96	2960.39	1080.59	2497.26	4388.7	5322.34	3314.13	2004.19	3482.89	1943.1	3137.97	1824.16	1712.77	1332.04
41	4alpha-formyl-4beta-methyl-5alpha-cholesta-8,24-dien-3beta-ol	9.13_471.3472m/z	471.347	9.12588	NEG	LMST01010229	M+FA-H	C29H46O2	57.9	92.4	-1.79833	0.281067	0.0285519	2.43434	2960.12	855.66	1123.98	1957.9	865.858	3.33576	1477.38	43.6441	1118.85	3499.55	190.5	704.886	1454.12	529.003	2301.09	9.55893	627.278	2710.32	456.022	1900.7	2558.88	4584.86	732.195	920.518	1745.61	552.358	4284.89	1072.46	3004.81	3028.8	614.708	173.588	93.454	1144.04	1805.02
52	8Z-decen-4,6-diynoic acid	6.90_343.2484m/z	343.248	6.89663	NEG	LMFA01050421	M+FA-H	C18H34O3	57.7	92	-2.04344	0.321489	0.000956035	4.59902	7790.83	2940.29	1757.71	7133.04	6214.21	3368.23	7202.88	7762.78	4814.77	2679.22	4987.97	2268.56	4629.95	3335.69	1895.12	3517.14	4602.21	1965.2	13229.8	6306.88	1733.49	5008.3	8450.75	2878.77	10605.8	8017.95	6504.49	6190.91	4592.31	4789.8	2116.23	1376.37	3910.23	1383.07	2469.47
56	19-Norandrosterone	8.48_277.2164m/z	277.216	8.47673	POS	HMDB02697	M+H	C18H28O2	57.6	94	0.758332	0.415422	0.00158605	3.93047	5500.99	2507.23	1774.74	4875.63	4056.9	3256.45	4568.01	3088.31	3813.63	2991.06	5334.18	3908.37	3511.09	1691.23	2864.62	2192.58	4272.97	2948.98	5197.78	2976.66	1526.13	3318.34	2503.63	2213.12	6228.68	6913.57	7407.84	4002.91	3122.5	6503.23	2290.3	1525.96	3078.04	1931.68	3587.82
77	Alpha-dimorphecolic	6.75_341.2326m/z	341.233	6.74542	NEG	HMDB04670	M+FA-H	C18H32O3	57.3	95.1	-2.69249	0.364697	0.0215006	2.57444	2246.55	1272.08	952.195	2882.3	2128.36	1217.73	2556.95	2396.39	1849.11	1598.75	1282.18	1731.35	3316.05	2365.41	566.932	1739.31	1847.43	1219.44	7128.12	3317.45	1431.48	1704.96	3097.81	3180.37	5674.74	2083.75	1802.87	2903.39	3284.42	1754.46	1025.81	458.423	2236.97	355.729	1711.31
171	Strobopinin	5.63_269.0812m/z	269.081	5.62652	NEG	LMPK12140187	M-H	C16H14O4	55.6	82.5	-2.79109	2.06903	0.0395987	2.30196	1083.18	942.424	2340.62	2410.01	1339.71	2471.72	1583.97	521.925	863.607	1645.76	292.653	501.724	437.39	3208.42	1737.86	668.454	1324.67	911.679	2987.96	2916.24	5213.65	1644.4	2214.26	2263.32	874.124	2711.52	1713.55	427.926	1416.07	1167.8	2795.08	2921.54	2799.25	1340.93	2082.55
172	Traumatic acid	4.91_227.1279m/z	227.128	4.90653	NEG	LMFA01170002	M-H	C12H20O4	55.6	85	-4.33017	0.610183	0.0223868	2.14919	1724.61	1518.45	1372.78	2170.25	2674.25	1087.49	2289.78	1626.98	1698.15	1498.43	1896.59	1534.5	1893.89	3207.23	950.642	1889.95	1284.88	1991.26	4425.08	3326.27	2714.74	2060.01	3518.25	3726.21	3779.77	3731.1	1780.47	2781.71	3161.26	2776.98	1796.98	2675.7	2455	1316.32	630.931
174	7-Hydroxy-3',4'-methylenedioxyflavan	5.29_271.0967m/z	271.097	5.2888	POS	LMPK12020248	M+H	C16H14O4	55.5	82.4	0.875212	2.03331	0.0391353	1.62359	415.749	497.687	1242.75	1055.66	564.789	1689.87	685.471	217.594	451.607	985.61	141.709	342.278	228.021	1205.45	1206.53	338.405	747.764	476.198	1224.06	1423.23	2891.81	978.607	800.95	1082.41	324.144	1194.05	953.704	171.427	867.379	768.97	1413.89	1296.11	1320.39	843.438	1109.37
222	3-oxoglycyrrhetinic acid	5.41_469.3314m/z	469.331	5.4057	POS	LMPR0106150012	M+H	C30H44O4	54.5	81.5	0.277025	0.23627	0.00550539	3.04541	1647.32	1094.04	4249.32	377.067	755.58	6076.73	1142.23	973.958	1376.08	3293.5	1125.22	648.559	637.864	479.803	2015.38	1618.04	581.358	1784.43	2248.57	4273.75	7074.59	5344.34	2051.74	4207.65	3753.33	1764.21	4292.03	652.772	4140.87	2264.86	649.369	586.342	732.786	1052.56	550.443
225	Orotidine	0.60_333.0586m/z	333.059	0.6031	NEG	HMDB00788	M+FA-H	C10H12N2O8	54.5	79.8	3.54989	0.26204	0.00144761	2.67609	2125.82	2142.46	3712.08	3587.46	1403.51	1827.87	2710.48	358.066	916.998	310.809	763.017	747.475	1150.77	880.929	863.244	1268.64	396.067	172.433	6456.35	3674.76	4108.75	4485.04	766.309	2405.9	2472.52	2445.29	978.444	3583.05	2073.87	1513.13	554.011	498.802	580.227	386.993	706.199
227	lokundjoside	7.23_553.2994m/z	553.299	7.23277	POS	LMST01120014	M+H	C29H44O10	54.4	99	-2.43479	0.356539	0.000406993	1.72061	723.758	398.558	170.356	736.576	502.388	378.155	1124.46	519.382	732.994	608.595	989.161	604.106	482.347	882.344	442.062	385.087	979.171	690.481	1290.92	667.195	209.9	599.051	659.554	557.347	779.047	1250.92	658.139	898.538	731.139	1046.5	308.003	135.929	492.061	281.378	514.768
237	Fructose 6-phosphate	0.61_259.0214m/z	259.021	0.609983	NEG	HMDB00124	M-H	C6H13O9P	54.1	81.7	-4.14979	0.680379	0.0494749	1.73421	1512.22	1085.81	1019.99	1860.98	1181.91	891.556	2224.92	1208.42	1401.57	1071.71	1299.63	1511	2316.77	2518.36	1590.07	2046.34	1489.28	1498.11	2811.24	2429.76	2388.85	3056.55	1776.82	1935.98	2777.48	2767.56	3459.15	5045.74	2446.49	2829.01	2125.95	2560.99	2094.27	1260.45	3076.51
267	5,8-heptadecadiynoic acid	6.74_307.1907m/z	307.191	6.73853	NEG	LMFA01030476	M+FA-H	C17H26O2	53.4	72.9	-3.15479	0.446109	0.00374643	2.46859	1675.84	2053.75	1954.3	2667.94	2219.95	1854.86	3028.53	2090.44	1908.07	1395.55	1880.44	1544.82	3913.1	1801.57	876.565	1722.25	2660.27	1200.78	4044.05	2294.86	1570.85	1673.54	2110.61	1985.58	4169.32	2456.03	1975.61	3221.4	2294.27	1890.47	1154.45	815.284	1807.61	704.589	1421.48
269	12-oxo-PDA	7.65_293.2113m/z	293.211	7.65163	POS	LMFA02010001	M+H	C18H28O3	53.3	70.4	0.740731	0.295254	0.00314934	10.3418	24235.9	24546.3	16165.5	33667.9	29561.4	22213.7	45763.8	34276.9	27838.7	14357.4	35007	15709.4	33521.3	14002.4	10023.6	15836.3	43315.1	11437.9	61233.8	26638.7	11167.9	20064.3	26515.5	13645.6	63212.4	41832.5	26218.4	36965.9	21641.4	25285.3	10270	7131.27	18078.4	6169.96	12453.5
277	19-HOME(9Z)	6.96_343.2484m/z	343.248	6.9586	NEG	LMFA02000181	M+FA-H	C18H34O3	52.9	69.3	-1.97116	0.287555	0.000429498	5.95328	11192.6	4516.54	2857.42	10101	10850.5	6057.06	12645.7	10810.6	7889.31	4524.39	8032.06	4952.31	7125.54	8415.88	2471.83	6205.95	7259.49	3550.12	21101.2	9926.51	3427.8	6785.85	11117.9	6951.15	15323.2	12288.8	7677.09	9572.52	9995.77	6678.14	2861.78	2001.19	5649	1627.29	3287.24
281	Moronic acid	6.00_455.3519m/z	455.352	5.99637	POS	LMPR0106150002	M+H	C30H46O3	52.8	71.5	-0.267075	0.58319	0.0293206	4.20533	6509.56	9910.21	12125	3631.67	5617.99	11802.2	7027.2	3343.58	8860.98	21076.2	6210.05	8667.13	5799.3	2572.32	12515.7	5576.18	4824.09	7735.95	6083.03	10790.1	10836.2	16720.7	6384.52	12952.6	6131.85	11892.6	8483.6	8126.65	14500.5	11856.1	5757.99	4127.21	6028.72	9096.61	8548.19
296	Puerarin	3.21_415.1034m/z	415.103	3.21007	NEG	LMPK12050005	M-H	C21H20O9	52.6	64.9	-0.157148	2.09411	0.0264787	1.86325	1149.14	804.73	961.608	334.15	351.469	942.702	490.911	228.517	289.795	211.32	345.1	243.745	955.358	709.2	411.449	155.394	803.633	694.937	1011.73	1544.49	985.446	2104.62	921.406	2597.12	662.414	1573.15	1009.75	352.333	1019.47	296.594	1664.37	811.567	1769.28	1248.48	1934.84
308	Nandrolone	5.82_275.2010m/z	275.201	5.81765	POS	HMDB02725	M+H	C18H26O2	52.3	69.2	1.51113	0.494313	0.000249532	2.46644	1290.06	2795.52	2110.18	1571.68	1666.46	2283.38	1968.61	1436.68	1479.73	1420.3	1224.03	1638.54	3261.01	844.37	968.464	1555.66	2062.42	1478.37	2529.84	1993.42	1877.62	1516.78	1713.61	2212.84	2604.58	2097.83	2355.65	1612.42	2514.77	2964.73	1130.93	882.437	1366.22	892.583	1508.37
323	Dioscin	7.11_929.5139m/z	929.514	7.10785	NEG	LMST01080053	M+FA-H	C46H76O16	52	78	2.63887	0.543615	0.00394162	2.99818	1949.48	3365.34	2473.47	2122.4	2723.73	1035.67	3638.48	2394.87	2697.29	3072.87	2111.55	2823.22	2170.55	2403.88	2729.42	3216.78	2559.09	3035.89	3477.43	4106.97	4271.34	5314.51	2595.13	4551.94	3158.28	4443.83	2989.54	3051.67	5249.73	4938.98	2106.45	1656.82	2482.61	3159.76	2077.63
326	6-O-(Glcb)-(25R)-5alpha-spirostan-3beta,6alpha-diol	8.24_633.3971m/z	633.397	8.2361	POS	LMST01080087	M+Na	C34H58O9	51.9	85.4	-0.304064	0.389892	0.00101589	3.64232	3137.26	1288.29	788.086	2604.08	3457.94	1128.25	4617.74	2650.35	2809.02	2430.33	2981.89	2011.4	1953.86	4131.15	1391.25	1939.98	2433.65	1791.62	6761.14	3639.2	1242.73	2171.91	4652.28	3241.26	5623.54	6530.03	3300.09	4551	3824.69	3225.33	1715.27	1764.07	2970.62	1383.29	1340.82
355	Trihydroxycoprostanoic acid	5.57_487.3416m/z	487.342	5.57015	POS	HMDB02163	M+Na	C28H48O5	51.2	67.7	4.69082	0.407746	0.0432882	4.15932	5229.33	3129	5493.99	1390.33	2196.47	10706.6	5308.27	2714.43	4336.11	5896.96	3457.76	5247.2	1479.82	851.222	6222.66	5882.06	2109.1	5207.84	3019.99	7588.88	8544.56	10574.8	3053.85	12111.8	3589.72	7233.95	13771.7	1813.56	12109.5	9052.44	3141.54	1133.65	2501.1	5867.02	4408.27
365	6-deoxyerythronolide B	6.96_409.2565m/z	409.256	6.95828	POS	LMPK04000002	M+Na	C21H38O6	51.1	63.1	1.11978	0.278475	0.00121597	2.32358	1192.7	302.084	263.71	1111.02	883.127	505.184	1096.18	1540.18	1211.16	876.177	1577.88	1161.15	643.27	986.802	419.11	404.249	1193.18	664.169	2036.71	1099.67	374.509	921.117	1138.94	992.173	2275.28	2231.07	1938.16	1301.92	776.515	1274.94	440.117	213.534	825.071	274.875	607.592
381	Stoloniferone Q	5.40_441.3368m/z	441.337	5.39877	POS	LMST01060016	M+H	C29H44O3	50.5	60.2	0.98744	0.380734	0.0131992	2.56837	1365.61	1092.78	2803.99	553.198	958.753	4631.62	1457.92	754.256	1630.9	3391.27	1336.41	1584.42	693.048	463.042	1973.72	1510.4	600.864	1870.41	1373.47	3192.18	4154.65	5205.68	1440.86	3460.81	2002.93	2153.8	3240.82	658.124	4198.43	2838.86	928.926	571.566	713.853	1394.48	1470.85
398	28:5(10Z,13Z,16Z,19Z,22Z)	7.03_437.3415m/z	437.341	7.03337	POS	LMFA01030846	M+Na	C28H46O2	50.3	62.4	5.98213	0.547294	0.0430609	3.24234	2206.66	12144	5923.28	8410.55	4077.64	4661.6	4670.07	1315.82	4787.36	5935.48	5537.46	7576.77	7483.03	1311.66	4002.96	2078.16	7424.32	6042.49	3159.29	4154.35	5295.7	3560.68	5109.7	3213.22	7672.94	4827.62	12015.1	7649.46	5343.78	7553.48	3978.67	7073.84	3115.02	839.452	7162.44
405	25-Hydroxyvitamin D2	6.87_413.3401m/z	413.34	6.86893	POS	HMDB01438	M+H	C28H44O2	50	63	-3.25101	0.807662	0.00207551	1.50997	999.142	1754.25	1341.93	2054.53	1719.28	903.948	2599.87	1856.64	1977.28	1684.94	2170.47	1981.07	1677.61	1060.26	1477.71	1194.04	1445.44	1581.76	2485.85	2207.43	2042.52	2688.27	1759.95	1897.92	2189.44	2183.96	2506.24	2227.65	2516.54	2866.69	1900.83	1902.88	2069.71	1952.98	1938.88
411	15,16-EpODE	7.64_310.2138n	309.207	7.64413	NEG	LMFA02000030	M-H, 2M-H	C18H30O4	50	55	-1.94539	0.348645	0.00131645	8.8206	23815.3	14528.9	10642.1	26764.2	30317.8	16950.8	42361.3	26674.6	25886.4	13992.7	34505.8	17774.5	20360.7	15717.7	8963.58	18174.8	26061.4	14654.6	43839.8	21850.1	11458.6	18025.6	18756.7	16565.5	39372.2	31411.1	16370.9	27900.2	24283.8	17796	8859.79	5554.24	15722.5	4979.92	10023.6
419	L-Aspartic acid	0.60_132.0296m/z	132.03	0.6031	NEG	HMDB00191	M-H	C4H7NO4	49.9	56.4	-4.75312	0.273337	2.95942e-06	1.87613	424.769	281.943	109.342	350.809	308.498	306.346	790.758	738.967	697.844	550.56	955.749	590.184	609.161	369.72	404.391	552.739	623.464	692.118	706.528	647.345	461.718	934.243	380.063	713.386	704.896	945.997	1043.61	968.51	867.113	770.186	233.518	132.557	392.46	161.719	358.578
439	Maltotetraose	0.64_705.1860m/z	705.186	0.63835	POS	HMDB01296	M+K	C24H42O21	49.3	59.5	1.53731	3.71811	0.000177359	3.4166	343.715	452.698	1059.82	961.078	517.24	476.652	512.032	694.837	598.185	706.069	666.189	513.691	1541.16	2177.74	2361.89	1155.59	1012.45	1325.31	618.511	1194.47	2366.53	889.406	790.999	1177.16	1017.17	626.514	898.497	574.218	756.081	1052.23	2980.18	3834.08	2634.18	2057.25	2344.24
446	DG(14:1(9Z)/18:3(6Z,9Z,12Z)/0:0)	8.75_605.4417m/z	605.442	8.74925	NEG	HMDB07046	M+FA-H	C35H60O5	49.2	49.5	-1.00194	0.333053	0.0135602	4.33155	5595.57	8965.58	5379.32	6724.8	10103.5	10496.1	12657.2	6765.56	8490.61	4668.58	12133.9	8202.24	8440.72	4901.99	3487.28	5380.87	10269.6	6716.52	8085.45	6498.53	5514.88	7240	3958	7335.13	10332.9	6654.3	4018.65	4658.78	12724.1	4609.46	2290.02	1438.09	2415.01	912.156	5439.28
449	Estriol	6.93_289.1803m/z	289.18	6.9308	POS	HMDB00153	M+H	C18H24O3	49.1	52.5	1.65059	0.330952	0.0280739	2.22783	1007.35	756.412	529.333	1568.4	1185.92	611.076	1625.55	1237.32	1354.48	991.06	1329.48	1843.3	2533.29	1303.03	420.265	970.214	2024.99	679.853	3382.36	1583.08	880.533	684.384	1077.48	1884.25	4529.83	1507.81	1695.87	2257.54	2037.18	995.223	695.213	261.06	1904.26	223.432	821.52
456	cis-Jasmone	7.49_209.1174m/z	209.117	7.48603	NEG	LMFA02020009	M+FA-H	C11H16O	49	52.5	-5.54721	0.325526	0.011631	3.83659	3407.8	2603.58	1447.44	4342.73	3652.4	2043.92	6692.76	3594.03	3972.1	2271.22	5143.78	3098.27	5102.86	3357.86	1123.44	2274.32	5287.18	1231.3	9942.57	4613.63	2154.13	3667.1	4681.62	2490.73	10362.5	5985.55	3774.85	7571.83	3719.69	3095.24	1813.96	1055.23	4198.11	882.886	2229.24
477	Maltotriose	0.63_504.1692n	543.132	0.631467	POS	HMDB01262	M+H, M+Na, M+K	C18H32O16	48.5	47.6	0.34296	1.7477	0.000396912	5.41102	2851.45	5796.95	8000.12	11372.7	4991.94	5326.28	6190.22	6079.66	5707.83	4778.02	7588.54	4997.85	9669.65	8592.66	9103.16	5478.24	5951.9	5673.99	9836.34	14490.2	26356	12617.7	9679.39	12468.1	7988.07	8740.14	8806.26	4572.42	7574.18	10334	13654.4	16934.3	11048.1	14166.7	12723.2
489	(22Z)-1alpha,25-dihydroxy-20-epivitamin D2 / (22Z)-1alpha,25-dihydroxy-20-epiergocalciferol	5.41_451.3206m/z	451.321	5.4057	POS	LMST03010033	M+Na	C28H44O3	48.2	54.9	5.44136	0.261128	0.00623798	2.02533	757.245	516.136	2041.79	197.37	354.845	2916.67	541.337	434.351	648.565	1536.48	530.961	343.499	295.994	228.945	953.846	749.6	257.186	837.883	956.377	1954.34	3239.62	2553.03	922.011	1893.91	1575.71	837.832	1864.57	315.967	2033.8	1034.65	326.006	282.991	405.72	517.194	267.001
498	methyl 6-hydroperoxy-4,8,11,14,17-eicosapentaenoate	6.97_349.2368m/z	349.237	6.96517	POS	LMFA03070014	M+H	C21H32O4	48	53.9	-1.40698	0.384373	0.00795901	1.877	684.7	427.87	378.318	893.83	628.13	386.107	972.765	814.072	995.401	913.88	1057.34	1403.73	999.794	821.293	360.121	416.32	876.435	662.587	1817.29	1035.87	562.697	751.93	936.69	1077.36	2525.82	1616.55	1100.68	1391.21	1075.62	976.983	536.615	241.365	947.768	309.913	949.133
499	PI(18:2(9Z,12Z)/20:5(5Z,8Z,11Z,14Z,17Z))	8.13_881.5182m/z	881.518	8.133	POS	LMGP06010328	M+H	C47H77O13P	48	55.7	0.84593	0.420934	0.00144533	2.22766	1146.65	728.744	275.818	1022.67	734.763	712.088	2423.73	1238.63	1635.61	1839.15	1891.7	1178.83	692.944	2894.93	1041.15	766.489	2992.11	1367.38	2672.3	1444.25	469.791	1069.93	1670.97	1289.88	1458.26	2428.49	1039.48	1869.51	1495.51	2038.82	703.074	438.609	1115.55	720.013	940.7
501	VD 2728	5.64_453.3362m/z	453.336	5.63888	POS	LMST03020643	M+H	C30H44O3	48	49.7	-0.290915	0.62512	0.0323635	3.40837	5813.06	5916.68	4718.87	5241.19	3237.65	8967.59	6113.03	3620.62	5412.32	8057.47	5422.19	5053.97	3246.81	3592.92	4951.64	3728.96	3737.48	3464.12	6381.98	7490.73	7666.82	10324.9	3709.72	8811.4	5537.66	6530.81	8823.18	10596.2	8754.93	10047	5132.72	5381.42	3106.09	9801.73	4199.97
527	4,2'-Dihydroxy-4',6'-dimethoxychalcone 4-apiosyl-(1->2)-glucoside	4.60_593.1871m/z	593.187	4.60397	NEG	LMPK12120316	M-H	C28H34O14	47.5	40.1	-0.761575	1.46484	0.0369278	2.47898	3352.92	4227.62	5354.07	2186.14	2373.11	2967.22	2751.16	3001.9	3769.59	3074.27	4218.93	6428.4	3338.98	3110	5712.22	2960.86	2879.15	4881.21	3186.95	4765.64	4731.82	5051.1	7073.46	3245.33	4202.69	2337.23	4218.25	2774.24	5763.92	4803.58	5715.2	4492.77	8004.07	4216.51	6663.04
554	Alpha-Linolenic acid	7.84_279.2319m/z	279.232	7.84417	POS	HMDB01388	M+H	C18H30O2	46.9	36.9	0.155841	0.451017	0.000159993	5.97038	11380.3	10564.1	7545.25	11760.2	10451.9	9756.32	11838.8	11767.9	9418.26	6383.66	11747.9	7108.11	10415.6	6309.72	5105.64	6221.48	10728.5	5933.67	17617.8	11401.4	6967.74	11696.7	13664.1	6329.8	16197.6	14669.4	15430.7	11947.6	8472.1	12130.8	5773.88	6751.33	7160.28	4610.08	5960.1
574	Resolvin E1	6.97_351.2145m/z	351.214	6.97203	POS	HMDB10410	M+H	C20H30O5	46.6	48.5	-6.09149	0.404706	6.08821e-05	2.50346	1220.99	2845.41	2597.41	2057.22	3331.55	2580.82	3854.8	1121.58	1906.3	1100.96	2413.24	1571.42	1639.37	1155.13	942.992	1909.04	2634.98	1291.37	1272.48	1504.77	1450.04	1688.06	1001.67	2004.33	1433.05	2194.15	1911.99	1998.94	1965.4	2452.64	790.235	1012.72	513.254	882.86	457.956
586	Pikromycin	8.24_543.3660m/z	543.366	8.2361	POS	LMPK04000038	M+NH4	C28H47NO8	46.3	45.6	3.91019	0.474144	0.000728458	2.29818	1367.8	784.781	557.493	1321.97	1356.81	787.185	1962.79	1207.54	1347.54	1311.76	1431.92	1122.44	1083.43	1751.87	724.962	987.959	1330.21	959.121	2809.27	1712.97	888.886	1206.64	1898.59	1688.62	2385.94	2781.09	1424.59	2106.32	1971.84	1584.45	942.787	895.635	1389.57	841.776	974.821
598	13-OxoODE	7.93_295.2271m/z	295.227	7.93352	POS	HMDB04668	M+H	C18H30O3	46.1	33.2	1.10264	0.423347	0.00122953	3.43241	3745.61	3713.21	2595.24	4988.57	3830.49	3148.55	4860.17	4450.62	3546.15	2289.03	4587.5	2239.25	4566.73	1867.29	1890.68	2186.43	4894.21	1825.33	6393.71	3662.86	1943.85	3972.37	4162.34	1638.16	6385.3	4798.4	5090.19	5053	2484.54	3722.47	1886.25	1626.48	2908.87	1291.39	2299.98
599	Zeaxanthin	11.27_607.3910m/z	607.391	11.2731	POS	HMDB02789	M+K	C40H56O2	46.1	37.1	-0.342136	0.786601	0.0470114	1.9181	3461.66	2340.7	2843.6	3645.33	3794.31	3442.53	3043.13	3671.76	3250.28	3774.11	3492.36	2841.18	2860.74	3369.55	2874.89	2689.44	3697.7	3218.39	5664.17	5172.14	4445.35	4286.51	5424.23	5679.45	5854.09	4278.17	7109.85	4863.62	4244.54	6083.93	4148.26	4913.74	4564.78	3578.91	3774.18
603	15-methyl-15S-PGE1	6.96_369.2626m/z	369.263	6.95828	POS	LMFA03010056	M+H	C21H36O5	46	56.2	-2.60324	0.343853	0.000185158	2.03987	940.664	435.856	322.637	928.513	863.937	471.476	1274.36	1057.74	1053.49	730.125	1363.83	1050.04	743.112	875.49	393.242	550.668	967.284	650.649	1575.03	876.769	426.968	721.573	918.612	707.241	1458.61	1740.56	1192.19	1197.16	932.338	993.713	417.976	295.469	752.178	270.391	488.407
616	Gibberellin A14	6.49_349.1988m/z	349.199	6.49113	POS	LMPR0104170015	M+H	C20H28O5	45.8	40	-6.15888	0.363284	0.00294642	2.19886	1066.07	1181.36	718.398	1360.52	1423.12	1058.82	1579.66	1375.92	1235.36	893.666	1287.77	1270.16	2348.62	1193.63	537.867	1213.84	1888.44	920.14	2403.29	1340.03	710.283	635.125	1337.31	1578.61	2980.14	1628.75	1255.11	1774.46	1688.27	1263.62	621.317	426.795	1162.77	281.394	787.697
641	6,4'-Dihydroxy-7-methylaurone 6-rhamnoside	3.34_459.1290m/z	459.129	3.34075	NEG	LMPK12130002	M+FA-H	C22H22O8	45.5	30.9	-1.53956	1.50155	0.0060961	2.41734	1711.4	3024.63	5416.71	1395.67	1301.74	2596.84	982.553	1203.27	1514.01	2137.31	2162.02	1382.52	532.781	4215.48	2660.14	671.897	2099.04	947.928	3571.95	3994.22	7130.35	2786.54	3394.01	2689.23	3291.29	3553.77	1752.75	2413.07	2622.58	2635.8	3975.43	5337.67	3155.81	3987.6	3776.69
646	Linoleamide	8.48_280.2636m/z	280.264	8.48362	POS	LMFA08010008	M+H	C18H33NO	45.4	29.7	0.21486	1.92345	0.0345083	1.61706	706.978	1106.37	596.71	1003.91	1108.04	403.658	680.872	1132.88	902.993	1238.86	789.377	810.629	376.585	656.159	375.966	998.221	555.37	734.441	859.823	738.023	675.496	1173.45	485.489	437.645	887.838	470.746	625.507	1059.96	431.318	599.167	1272.91	1659.04	855.592	608.602	1215.02
654	Falcarindiol	7.10_305.1751m/z	305.175	7.10097	NEG	LMFA05000005	M+FA-H	C17H24O2	45.3	31.9	-2.74922	0.41108	0.0231786	2.09894	1126.64	1104.65	869.79	1685.87	1537.31	847.205	2345.25	889.544	1367.4	1111.39	1379.21	1448.47	2818.49	1170.31	386.723	1110.39	1976.58	672.327	3843.33	1906.97	1347.91	1262.96	1419.82	1614.65	3965.92	1604.34	1429.29	2598.04	1921.03	1321.78	850.19	405.408	1823.06	403.676	1250.96
660	Adipaldehyde	6.96_227.1279m/z	227.128	6.9586	NEG	LMFA06000008	2M-H	C6H10O2	45.2	36.9	-4.13663	0.427687	0.000102989	1.6003	657.959	979.191	1106.58	953.315	1552.27	1241.57	1775.87	679.472	817.331	428.691	1019.52	407.851	744.942	372.325	399.95	637.066	1171.46	428.636	781.745	631.515	498.45	838.442	550.83	442.02	842.454	1205.7	835.989	985.383	735.366	745.038	372.978	420.662	281.892	421.321	269.877
682	11-acetoxy-3beta,6alpha-dihydroxy-24-methylene-9,11-seco-5alpha-cholesta-7,22E-dien-9-one.	8.82_489.3564m/z	489.356	8.81998	POS	LMST01031103	M+H	C30H48O5	44.7	31.9	-2.21855	0.622112	0.00044992	2.42055	2186.07	1884.12	1240.66	2171.66	2312.46	1953.01	2834.16	2013.68	2323.55	2177.47	2831.1	2251.24	2347.87	2215.67	1761.9	1836.95	2734.82	1987.37	3429.6	2670.44	2213.34	2406.61	2487.32	2650.86	3694.39	3516.5	2827.64	2444.17	3457.72	2839.96	1892.63	1922.38	2165.17	1560	2342.88
696	Pandaroside D	8.29_601.3721m/z	601.372	8.2911	POS	LMST05050006	M+Na	C33H54O8	44.5	51.2	1.66554	0.336127	0.00189395	3.19269	2490.8	907.445	427.91	2513.55	2170.35	910.848	2741.83	1797.83	1829.8	1265.49	2531.7	1226.47	1377.5	2743.25	703.14	1249.1	1792.58	754.714	5516.69	3034.12	1380.4	1553.75	3861.78	2744.85	4012.91	4956.93	2355.81	4325.82	2046.57	2406.3	1099.17	1040.99	1987.11	982.734	819.659
705	1alpha-hydroxy-22-(3-methylphenyl)-23,24,25,26,27-pentanorvitamin D3 / 1alpha-hydroxy-22-(3-methylphenyl)-23,24,25,26,27-pentanorcholecalciferol	6.87_421.3102m/z	421.31	6.86893	POS	LMST03020390	M+H	C29H40O2	44.4	28.5	0.267194	0.807428	0.0121674	2.28402	3064.05	4902.53	3796.79	6297.59	5194.6	2246.72	5351.37	5704.39	5024.94	4020.49	5266.25	5643.54	4270.64	3355.79	3792.78	3496.38	4711.37	4857.19	8311.02	6353.18	6201.1	5468.74	5551.4	5831.38	7607.43	6328.98	8074.16	7065.34	5382.11	7522.49	5503.44	5396.08	6516.01	5290.96	5608.84
723	Proline betaine	0.65_143.0947n	144.102	0.645217	POS	HMDB04827	M+H, M+K	C7H13NO2	44.2	22.3	0.817163	0.356482	2.31189e-06	16.6965	49843.3	40341.3	48688.8	58590.6	61810	102128	67694.2	51222.4	58692.8	63350.6	67660.5	55690.2	35440.1	46591.2	48619.4	45852.1	45949.9	32795.4	109112	74337.3	44736.7	74314	84477.8	54486	78326.2	79385.3	95070.3	86631.8	58132.6	88909.3	28103	24197.7	26594.8	29306.2	34318.5
726	9S,11R,15S-trihydroxy-2,3-dinor-13E-prostaenoic acid-cyclo[8S,12R]	6.58_327.2170m/z	327.217	6.58035	NEG	LMFA03010154	M-H	C18H32O5	44.2	26.4	-2.14919	0.479454	2.10526e-06	6.82123	12089.4	19244	17291.9	18119.4	20686.6	18949	25573.9	13276.6	14360.8	8730.4	17195	10468.6	18427.2	11425	7687.54	12576.5	19387.4	10421.4	20170.7	14651.6	12617.1	14887.6	12287.6	12405.3	17268.8	17928.4	14416.5	19456.5	15602.9	15402.1	7799.05	8011.25	8494.46	6838.6	6913.68
740	DG(14:1(9Z)/22:6(4Z,7Z,10Z,13Z,16Z,19Z)/0:0)	8.48_611.4656m/z	611.466	8.48362	POS	HMDB07063	M+H	C39H62O5	44	40.1	-2.23471	0.625218	0.00216655	2.245	2570.7	1470.02	588.264	1699.39	1698.31	1386.22	2722.67	2152.1	2339.01	2831.83	2677.95	1801.24	1404.9	2198.51	2329.69	1733.76	3353.67	2594.97	3261.32	2315.59	1113.37	2041.06	2743.96	2289.85	2886.84	3919.31	2355.43	2372.29	2581.75	2737.85	1707.51	1610.96	2040.68	1611.34	2070.65
754	Norlinolenic acid	7.49_309.2065m/z	309.207	7.4929	NEG	LMFA01030756	M+FA-H	C17H28O2	43.9	25.1	-2.27517	0.351583	0.00136055	7.65475	15632.4	7760.06	4560.15	13604.4	14740.5	7162.97	25175	11268.5	17793.8	13190.4	22220.4	21256.8	12084.1	19465.1	5324.31	15132.4	14318.2	10008.3	27759.2	18755.5	13514.8	13225.8	13885.5	24700.8	28341.1	19848.4	12503.7	22501.8	20986	13157	6678.06	4115.65	14159.5	3663.46	6660.14
789	4-Hydroxynonenal	8.67_311.2222m/z	311.222	8.66677	NEG	HMDB04362	2M-H	C9H16O2	43.6	27	-1.91558	0.121511	0.00328678	2.21525	955.25	847.185	369.034	1107.69	1977.99	1475.4	2568.37	1167.9	1487.68	525.499	2312.59	1237.52	1118.5	879.868	225.864	693.65	1748.75	657.071	1614.35	830.63	468.035	507.75	618.837	929.524	2199.92	1433.13	486.379	980.541	1925.49	603.086	148.594	43.7895	335.545	1.70619	260.026
792	11-deoxy-PGF1a	7.40_358.2953m/z	358.295	7.39773	POS	LMFA03010068	M+NH4	C20H36O4	43.5	23.2	0.362245	0.339531	0.000363519	1.67941	788.056	556.043	333.449	957.95	866.89	470.917	1091.71	1041.76	786.577	473.569	980.828	494.596	766.117	554.871	331.057	506.091	858.45	343.329	1285.34	725.13	336.969	611.946	928.162	426.501	1171.92	1090.48	668.497	1011.98	681.834	658.884	290.33	187.773	540.264	177.425	311.629
796	cholestan-6-oxo-3,5-diol	6.88_441.3337m/z	441.334	6.87582	POS	LMST01010126	M+Na	C27H46O3	43.5	30.3	-0.495481	0.600704	0.0039504	3.3934	2059.15	2736.25	1972.11	4029.89	4664.49	2500.55	5217.38	3601.71	3756.93	2743.32	3568.59	4400.47	2528.57	5962.49	2827.39	3520.09	3477.24	2052.18	6860.08	5568.27	5453.23	4413.04	5233.77	5515.07	5731.49	8377.72	4578.2	6460.43	4629.26	7236.98	3619.86	3647.32	4650.64	3725.97	2708.25
803	DG(14:1(9Z)/14:1(9Z)/0:0)	9.59_531.4036m/z	531.404	9.5894	POS	HMDB07038	M+Na	C31H56O5	43.4	28.1	3.0768	0.472068	0.0337423	1.8717	968.127	698.29	425.889	714.521	728.889	1084.61	915.341	575.82	822.292	1123.23	919.577	759.434	636.525	610.97	789.603	670.253	1273.5	578.409	1580.87	1352.66	1075.94	1381.24	1279.45	1354.69	3005.73	1414.61	1729.88	1032.35	938.832	3070.71	860.953	1342.02	897.184	756.057	713.841
804	L-Arginine	0.57_173.1035m/z	173.104	0.568617	NEG	HMDB00517	M-H	C6H14N4O2	43.4	23.3	-5.04283	0.152999	0.0420727	1.84995	819.365	300.138	26.57	107.383	1246.89	835.186	1205.24	260.802	436.758	406.642	197.661	248.229	67.9528	160.22	329.739	1108.86	1079.86	707.332	842.665	317.238	22.6653	191.023	363.156	166.426	559.688	405.425	1621.85	3465.1	1093.58	637.474	191.473	51.1816	251.324	202.515	352.727
816	Kaplanin	4.65_430.1260n	475.124	4.6452	NEG	LMPK12110143	M-H, M+FA-H	C22H22O9	43.2	21.3	-0.985276	3.11527	0.0247044	3.45543	1201.15	760.604	2539.19	878.829	508.216	1990.44	1316.18	413.421	1002.99	2549.17	514.298	486.468	538.189	2395.04	1762.42	604.576	979.464	1128.12	2807.09	3191.96	4175.91	3058.62	1123.41	4588.07	962.422	2577.97	1962.34	424.186	721.482	1439.52	4060.3	2321.6	2025.64	2315.37	6395.44
819	PI(O-16:0/20:5(5Z,8Z,11Z,14Z,17Z))	8.41_865.5207m/z	865.521	8.408	POS	LMGP06020075	M+Na	C45H79O12P	43.1	25.3	0.677111	0.578084	0.0054411	4.30029	7240.59	4627.29	2233.47	6177.07	4593.03	5273.62	10329.2	7735.93	8939.34	11401.7	10056.9	7079.37	4384.24	14024.8	7649.36	5230.67	15460.5	8893.13	12867.5	8778.45	4787.75	7176.52	9257.43	9376.55	6721.85	12523.7	6366.91	9382.02	9335.99	11068.1	5184.31	4205.67	7001.87	5080.54	6622.61
821	spinosic acid A	8.70_472.3543n	495.344	8.70312	POS	LMPR0106150005	M+Na, M+K	C30H48O4	43.1	26.1	-2.02296	0.570571	0.00953239	1.89856	1786.07	742.942	734.89	2225.58	2127.72	1097.04	3162.28	2411.3	1977.94	1518.13	1769.45	1425.54	1413.3	1935.99	1210.3	1408.55	2054.48	852.632	2155.51	1465	1008.98	1247.4	1308.4	1534.18	2411.97	2163.32	3118.68	2181.44	1207.1	2141.05	1225.74	997.248	1605.88	900.151	968.987
824	PA(17:2(9Z,12Z)/0:0)	7.44_465.2258m/z	465.226	7.44478	NEG	LMGP10050022	M+FA-H	C20H37O7P	43.1	22	-0.119302	0.269441	0.000765577	2.82874	3667.26	585.299	181.036	1236.61	934.069	1032.9	2739.12	648.446	1317.38	839.838	1266.53	1454.91	869.701	1023.58	668.369	1171.42	1414.3	354.703	2314.45	1031.28	321.365	915.959	1041.95	538.803	2123.83	3083.46	3159.48	3096.37	1128.89	1660.63	619.74	421.572	868.717	479.461	923.592
883	PE(18:1(11Z)/22:2(13Z,16Z))	9.33_836.5560m/z	836.556	9.32852	POS	HMDB09041	M+K	C45H84NO8P	42.4	23.3	-0.752404	0.74012	0.00884555	1.75385	1986.21	1819.05	2051.2	4297.52	2521.74	1809.29	3847.97	3407.07	3238.02	4058.98	4072.76	1490.18	1833.16	3913.04	2562.83	2033.19	4321.73	2759.85	9529.51	4903.54	1910.57	4962.94	5158.71	2765.01	2878.21	3027.55	2567.53	2383.39	2869.5	2981.7	2007.73	1408.69	1832.79	2880.34	2204.64
888	DG(14:1(9Z)/18:0/0:0)	9.67_566.4914n	589.481	9.67188	POS	HMDB07042	M+Na, M+K	C35H66O5	42.4	32.5	0.665762	0.646815	0.0131181	3.9383	6819.65	4158.16	3736.05	7040.2	6725.05	5926.46	8918.13	6795.65	7117.21	7856.89	6988.71	6472.7	6481.33	9394.38	5267.37	5304.09	12981.2	4465.81	13918.7	9927.9	6750.35	6928.77	9520.47	12055.5	16133	9188.33	12406.5	9890.14	8002.29	12740.5	7194.32	8242.29	9487.87	6044.77	5745.01
899	PI(P-18:0/18:4(6Z,9Z,12Z,15Z))	8.37_842.5294n	887.53	8.37108	NEG	LMGP06030044	M-H, M+FA-H	C45H79O12P	42.3	21.9	-1.81522	0.642539	0.00328065	3.27172	4030.16	3746.27	1652.32	4817.8	3362.95	3777.54	7126.19	4800.81	5433.97	6844.15	5617.89	3974.17	3353.11	6948.36	4572.13	3421.86	8537.39	4566.7	9772.31	5845.01	2248.16	5773	6921.21	4220.1	5521.56	7831.76	5338.92	6967.26	5330.43	7603.68	4012.29	3229.91	4504.49	4331.18	5544.46
913	1-tetradecanoyl-2-(8-[3]-ladderane-octanyl)-sn-glycero-3-phospho-(1'-sn-glycerol)	8.21_746.5306m/z	746.531	8.20862	POS	LMGP04110001	M+NH4	C40H73O9P	42.1	26.1	-3.31977	0.38044	7.66162e-05	1.82986	732.401	522.448	327.708	660.548	1006.83	458.93	1702.65	580.205	842.783	553.229	999.51	607.441	547.104	812.057	383.982	537.467	734.993	393.82	1307	816.025	459.552	657.879	837.598	781.473	1225.85	1355.63	711.2	1079.45	882.524	980.346	385.212	384.641	534.853	303.377	356.554
914	Xeniasterol-b	8.33_491.3717m/z	491.372	8.33233	POS	LMST01031063	M+H	C30H50O5	42.1	25.5	-2.81562	0.67937	0.00110926	1.77866	2134.38	983.767	655.07	1491.6	1433.81	1101.51	2217.13	1510.56	1718.8	1623.29	2168.28	1449.73	1136.27	1718.26	1457.29	1317.59	2211.34	1381.22	2451.02	1766.09	1110.97	1652.51	2060.92	1443.15	1597.39	2463.37	2097.4	1959.94	2032.86	1728.2	1310.91	1166.75	1644.57	1357.67	1252.5
919	20-Hydroxy-leukotriene B4	6.24_352.2220n	397.22	6.24345	NEG	HMDB01509	M-H, M+FA-H	C20H32O5	42.1	24.5	-8.39107	0.484732	0.000351901	1.99014	1334.89	1253.22	956.838	1769.19	2022.91	1407.24	1980.77	1756.08	1309.05	688.315	1630.38	746.844	1352.68	989.264	637.013	1017.8	1535.63	691.606	2027.91	1379.1	910.726	1256.84	1561.31	1055.26	1753.27	2105.33	1397.9	1664.32	1179.6	1437.37	752.987	852.532	817.512	611.986	513.922
929	3-C-Methylapigenin 5-rhamnoside	4.66_430.1264n	431.134	4.66302	POS	LMPK12110331	M+H, M+Na	C22H22O9	41.9	12.7	0.0103179	3.08631	0.032266	3.40938	1333.86	759.678	2766.2	898.568	439.882	2206.27	1302.15	427.267	1030.02	2748.79	536.844	407.818	537.962	2412.92	1949.78	576.858	951.108	1117.68	2781.59	3401.64	4720.26	3326.55	1060.35	4887.46	860.717	2687.47	2183.33	270.314	689.944	1556.28	4107.26	2312.1	1895.73	2456.97	5937.84
935	11-deoxy-11-methylene-PGD2	7.70_351.2532m/z	351.253	7.69975	POS	LMFA03010103	M+H	C21H34O4	41.9	16.3	0.627674	0.268964	0.000410721	11.5463	27291.5	10421.6	7184.99	25347.4	22342.1	10890.4	36580.2	26984.3	30246.7	23111.8	41764.5	29162.3	19863.8	19034.8	11074.8	9162.5	29129.8	16425	48508.9	25095.1	9255.29	23062.9	21135.6	22888	56281.3	45581.3	36858.1	32383.6	21782.7	35242.8	9862.08	4332.59	17257	5957.02	17391.9
941	PA(16:0/18:2(9Z,12Z))	8.12_671.4631m/z	671.463	8.12353	NEG	HMDB07860	M-H	C37H69O8P	41.9	26.2	-3.97638	0.695488	0.0294337	2.52606	3243.78	4466.53	3929.2	6092.8	3961.09	4003.39	6207.45	3132.69	3598.9	3735.68	3061.67	2706.65	3828.08	3984.06	2409.28	4302.64	4372.33	2687.01	7122.16	6140.31	4132.95	7356.54	5208.77	6489.51	7626.01	4502.69	8074.26	5041.83	4273.88	7003.95	4115.66	3525.06	5080.45	3940.08	4912.79
953	6,5'-Dihydroxy-3,5,7,2',4'-pentamethoxyflavone	2.88_449.1086m/z	449.109	2.87512	NEG	LMPK12113059	M+FA-H	C20H20O9	41.7	11.7	-0.832344	2.25353	0.00309374	3.11699	709.862	1814.69	2236.2	1305.09	812.144	3756.49	1152.32	605.842	855.743	1069.44	479.638	1149.06	318.581	3093.98	1778.7	1329.05	943.394	1236.7	2623.73	3280.45	6946.43	1497.03	1580.72	3458.82	1601.07	2418.61	1913.09	1407.27	915.17	1898.23	3688.93	2894.43	4231.36	2298.77	5900.38
986	Hippurin-1	8.56_521.3477m/z	521.348	8.5587	POS	LMST01090003	M+H	C30H48O7	41.3	37.2	0.888955	0.478499	1.516e-05	3.24128	2818.28	1770.79	1392.89	2842.19	3287.34	1919.76	4608.02	2726.83	3060.3	2263.17	3801.75	2594.62	2363.46	3174.02	1678.49	2000.61	3469.91	1705.58	4398.98	2898.89	2012.06	2382.87	2897.87	2653.29	4360.88	4477.72	3381.96	3734.8	3224.47	3476.39	1760.58	1657.88	2410.04	1479.5	1621.46
1036	L-Gulonolactone	0.64_223.0451m/z	223.045	0.644333	NEG	HMDB03466	M+FA-H	C6H10O6	40.9	11.3	-4.82986	0.656539	0.00899246	1.96175	1790.15	1424.74	3144.85	1638.97	973.714	2298.95	1360.42	2232.58	1646.67	1569.08	1759.43	1554.94	1208.87	1215.44	2031.89	1944.5	1523.92	1601.62	2252.13	2649.85	2587.46	3188.33	2261.47	2738.28	2315.17	2749.19	3260.94	2169.06	3627.04	2084.24	1731	2233.3	1278.45	1930.24	1732.59
1043	PI(P-16:0/20:5(5Z,8Z,11Z,14Z,17Z))	8.24_840.5179n	863.507	8.24298	POS	LMGP06030023	M+Na, M+K, M+NH4	C45H77O12P	40.8	12.6	3.10297	0.591434	0.00889087	4.14413	6394.92	5306.01	2154.35	6290.36	4331.92	4447.42	11998.8	8670.78	9036.36	10951.1	8874.16	6609.4	5023.4	13977.1	6613.54	4557.61	17941.7	8391.88	15562.9	8254.98	2822.71	5889.46	9073.01	7680.98	8514	12523.5	6333.92	9272.58	9157.9	10855.7	5406.27	3845.61	7129.91	5147.09	8681.42
1053	(E,E)-3,7,11-Trimethyl-2,6,10-dodecatrienyl dodecanoate	8.85_427.3555m/z	427.355	8.84748	POS	LMFA07010540	M+Na	C27H48O2	40.7	7.36	2.07595	0.614057	0.000716318	2.5863	3040.8	1726.47	1304.99	3492.63	3215.58	1875.22	3780.51	3944.04	3108.72	2749.27	3204.16	2421.23	2224.62	3214.73	2305.35	2335.9	3444.11	1940.13	4727.21	3267.69	2337.57	2930.25	3044.55	3124.89	4077.08	4465.48	4458.84	3763.1	2647.88	3361.28	2270.19	2198.4	2445.66	2023.84	2289.76
1080	2,6-nonadienoic acid	7.29_307.1907m/z	307.191	7.29347	NEG	LMFA01030447	2M-H	C9H14O2	40.5	14.4	-2.56829	0.398766	0.0201636	3.76991	3800.04	2565.29	1842.43	4277.96	3902.41	2080.5	6551.81	2799.49	4970.15	4629.77	4585.24	7374.32	6034.23	5511.09	1443.86	4596.04	4215.85	3153.91	10074	6909.28	6494.54	3949.89	3813.05	9986.28	11498.4	4619.76	3333.23	6976.93	7453.5	4546.87	2469.98	1112.74	5610.95	1083.29	3360.35
1082	DG(14:0/18:3(6Z,9Z,12Z)/0:0)	8.32_607.4565m/z	607.456	8.316	NEG	HMDB07017	M+FA-H	C35H62O5	40.5	16.7	-2.60769	0.10113	0.0297662	1.916	747.207	808.929	304.673	735.197	2878.9	1083.56	2366.9	682.826	1114.66	430.229	1411.29	992.214	914.727	1751.32	228.561	695.708	1414.56	510.713	1451.75	731.044	342.126	502.733	395.029	959.548	2495.43	1029.59	210.79	620.602	2286.8	319.702	110.996	1.38403	190.265	0.596578	396.934
1090	4Z,7-octadienoic acid	0.82_158.1175m/z	158.118	0.817117	POS	LMFA01030441	M+NH4	C8H12O2	40.4	3.58	-0.370574	0.179301	0.00103183	5.14858	2827.95	3259.74	2564.27	1419.53	3363.82	3470.84	3571.1	1188.28	1843.83	1597.93	2039.45	1322.13	1555.52	773.465	1458.94	2416.72	1638.19	1275.4	5452.11	3346.12	1533.95	3186.13	3907.08	2478.4	8228.91	8711.18	9845.39	4654.11	1955.09	8215.42	1200.18	942.109	1327.44	1015.17	2322.09
1096	9S,10S,11R-trihydroxy-12Z,15Z-octadecadienoic acid	6.59_328.2253n	351.215	6.5939	POS	LMFA02000021	M+Na, M+K	C18H32O5	40.4	7.89	0.940922	0.422657	4.42459e-06	1.85205	796.189	1461.88	1706.16	1231.61	1470.83	1511.87	1770.85	946.68	969.098	544.551	1215.08	602.616	1093.39	544.214	630.708	756.669	1525.23	672.06	1200.13	905.584	694.63	1077.79	754.996	742.807	1101.51	1224.11	1005.27	1045.87	866.561	1319.62	451.182	471.997	407.796	466.173	400.165
1120	PE(20:5(5Z,8Z,11Z,14Z,17Z)/P-16:0)	8.50_722.5140m/z	722.514	8.49737	POS	HMDB09477	M+H	C41H72NO7P	40.2	14.5	2.8317	0.456349	0.00141893	3.41584	2546.64	1916.94	1151.66	2641.72	3045.99	1743.26	4490.49	2234.24	3225.8	3349.98	3616.27	3187.08	2712.97	3226.61	1659.66	2476.13	4420.94	2360.09	5337.54	3540.07	2325.45	2316.76	3170.01	4411.81	6786.53	4489.86	3029	4823.56	4616.82	4003.62	2053.56	1838.95	3432.12	1513.46	2071.67
1205	Arachidonic Acid (d8)	5.90_351.2532m/z	351.253	5.90013	POS	LMFA01030003	M+K	C20H24D8O2	39.6	2	-1.23583	0.221769	0.000465853	1.88762	693.541	304.589	168.808	566.369	737.204	312.037	1064.59	928.637	888.945	532.276	1244.04	850.168	500.666	499.508	372.001	320.817	876.809	553.934	868.303	598.294	290.655	598.761	526.043	681.192	1108.55	1515.43	803.312	641.861	680.2	813.511	198.44	71.1908	312.202	123.802	329.218
1206	PE(16:1(9Z)/P-18:1(11Z))	8.65_722.5113m/z	722.511	8.64807	POS	HMDB08984	M+Na	C39H74NO7P	39.6	20.1	2.51957	0.617764	0.000393375	4.07906	5180.92	4448.11	3412.37	6015.19	5635.59	4646.95	7577.99	4820.81	5718.06	6193.89	5950.65	5286.7	5396.77	6330.82	4045.87	4655.96	6468.83	3981.21	10274.9	7727.51	6070.11	6622.72	7231.03	7994.87	11490.1	8357.4	8613.21	8672.4	7220.8	9460.35	5397.8	5631.4	6904.78	4700.74	5410.65
1232	1-(O-alpha-D-glucopyranosyl)-27-keto-(1,3R,29R)-triacontanetriol	8.81_685.4640m/z	685.464	8.80623	POS	LMFA13010029	M+K	C36H70O9	39.5	7.25	-1.83415	0.463982	0.000577243	12.7582	44126	28577.4	14773.6	42080.6	42046	31223.7	50496.2	43937.7	42056.1	39806.7	51154.5	33314.6	30940.5	31635.7	30801.2	28577.9	52508.1	31870.3	66430.6	46124.3	25472.4	40065.3	47805.9	48526.3	83343.8	72883.8	62225.6	49119.4	39363.2	70463.9	28426.9	32838.6	33644.3	24414.5	30324.2
1236	9,10-dihydroxy-Octadecanedioic acid	6.53_345.2277m/z	345.228	6.53223	NEG	LMFA01170030	M-H	C18H34O6	39.5		-1.74519	0.344043	0.000196709	4.64389	4216.88	4147.88	1980.51	6159.92	7984.58	4246.42	12495.1	3276.6	5633.87	2649.72	7995.56	3431	7534.09	3584.45	2099.05	4117.68	7200.15	2404.81	8241.47	5504.16	4399.46	5027.06	4926.17	4625.55	8279.13	7200.91	4657.19	9308.2	5565.99	5539.9	2269.1	2073.63	3129.45	1853.67	1663.51
1248	(-)-menthyl beta-D-glucoside	5.88_341.1938m/z	341.194	5.87952	POS	LMPR0102090060	M+Na	C16H30O6	39.4	1.35	0.918146	0.337033	0.000415773	2.74207	1622.9	733.232	838.555	1792.43	2213.68	950.067	1588.48	1155.86	1493.07	986.47	2621.63	1441.38	591.076	2107.85	778.03	1228.84	1840.58	1213.16	2826.7	1928.96	669.507	1287.79	2926.94	1824.1	2572.48	2690.82	1823.55	3252.53	1810.41	1734.87	764.137	1001.73	1401.46	587.958	316.565
1251	N-stearoyl glutamic acid	7.79_414.3216m/z	414.322	7.78918	POS	LMFA08020090	M+H	C23H43NO5	39.4		0.427014	0.267498	0.000269262	2.08939	941.052	342.823	284.24	842.387	806.199	455.764	1441.87	974.865	1053.07	688.022	1440.73	948.315	779.533	656.332	436.941	216.19	1147.17	479.944	1672	848.399	293.099	1006.93	639.527	606.408	1599.33	1555.38	1274.6	998.998	702.498	1148.8	312.464	83.1078	555.305	181.972	584.071
1254	PS(13:0/18:2(9Z,12Z))	8.27_735.4916m/z	735.492	8.27047	POS	LMGP03010078	M+NH4	C37H68NO10P	39.4	5.48	-0.493695	0.245271	0.00232191	3.58563	2795.45	1291.97	477.773	2089.99	3173.89	1076.96	5225.25	2483.36	2827.26	1826.88	3305.28	1994.62	1638.89	3028.71	1150.12	1644.67	3324.47	1411.49	4917.03	2556.3	679.074	1354.43	3355.03	2400.62	4801.67	6268.35	1679.03	3633.65	3034.55	2699.54	878.817	633.965	1686.49	669.927	916.858
1276	bacteriohopane-31,32,33,34-tetrol-35-cyclitol	8.74_724.5333m/z	724.533	8.74437	POS	LMPR04000008	M+H	C41H73NO9	39.3	12.3	-3.53727	0.374644	0.000308925	3.47614	2719.3	1675.28	569.023	2023.2	2565.62	1423.39	5338.77	1372.7	2820.57	2648.31	3318.85	2218.83	1914.62	2316.79	1391.51	1873.03	2563.6	1108.42	3219.7	2406.95	1636.78	2604.58	2364.36	2058.06	4060.58	5093.7	2438.29	4411.22	2651.46	4186.09	1390.51	1637.83	1853.45	1297.78	1380.49
1291	3,5,6,7,3',4',5'-Heptamethoxyflavone	5.27_432.1414n	477.14	5.26897	NEG	LMPK12110625	M-H, M+FA-H	C22H24O9	39.3		-1.47863	2.17944	0.0151863	3.89504	1993.97	1988.71	4988.34	5117.07	2960.17	6845.98	3203.45	1043.05	2015.07	4165.27	670.04	1506.39	1198.02	5803.14	4965.8	1758.23	3319.71	2318.03	5833.88	6216.71	11989	4310.89	3863.43	4501.13	1824.37	5417.23	4129.7	1088.21	3783.55	2954.91	6796.96	6391.18	6887.12	4091.63	5535.57
1292	1alpha,25-dihydroxy-3-deoxy-3-thiavitamin D3 / 1alpha,25-dihydroxy-3-deoxy-3-thiacholecalciferol	6.66_418.2926n	463.291	6.66283	NEG	LMST03020041	M-H, M+FA-H	C26H42O2S	39.3	13.4	4.94289	0.203664	0.000356575	1.87544	879.789	184.955	120.161	898.583	792.555	167.406	937.741	922.936	713.302	465.642	778.253	590.316	448.858	734.891	209.043	261.154	465.307	327.028	1899.05	847.666	169.961	611.222	895.731	649.882	1363.86	1190.5	799.376	897.751	576.745	678.651	179.715	40.3148	398.596	61.3524	340.606
1304	6-Acetyldihydrostemonal	3.28_417.1182m/z	417.118	3.28267	POS	LMPK12060054	M+H	C21H20O9	39.2		0.426367	2.35376	0.0205594	1.7962	913.324	636.621	823.918	267.014	218.573	670.947	347.552	167.653	209.618	151.266	260.528	171.936	740.898	586.855	367.106	93.601	645.586	642.055	824.424	1207.34	706.55	1678.87	664.463	2087.49	425.612	1243	816.124	190.423	680.634	205.94	1354.61	677.435	1397.66	908.949	1701.26
1314	N-(1,1-dimethyl-2-hydroxy-ethyl) arachidonoyl amine	8.45_376.3189m/z	376.319	8.44925	POS	LMFA08020019	M+H	C24H41NO2	39.2	4.11	-5.71912	1.4931	0.0428078	1.92936	2091.27	1605.62	2556.13	2813.36	1363.91	1212.37	1064	2261.73	1545.7	2282.07	1085.75	1238.6	1427.87	1413.81	1381.98	1439.26	1241.3	1742	3543.26	2871.51	3173.97	2745.75	2885.1	1779.57	1942.19	879.483	3017.82	2281.37	1516.12	2272.35	2897.23	3826.73	2351.99	2606.48	2214.6
1315	Traumatin	4.55_213.1487m/z	213.149	4.54618	POS	LMFA01060093	M+H	C12H20O3	39.2		1.07524	0.103983	0.0223642	2.8603	1036.53	3350.23	278.546	1831.14	521.839	2666.82	902.643	752.679	864.034	101.748	2529.22	251.873	1051.42	874.669	119.645	1853.95	1215.75	149.253	2702.51	1814.66	1639.22	698.981	2230.88	1698.62	1123.42	3037.02	1461.08	6073.07	361.473	3063.12	257.596	465.794	191.021	234.43	90.3953
1349	(1R,2R)-3-oxo-2-pentyl-cyclopentanehexanoic acid	6.75_291.1958m/z	291.196	6.74512	POS	LMFA02010014	M+Na	C16H28O3	39.1	8.8	10.2045	0.432814	0.00251735	2.80217	1795.66	3186.23	2551.5	2682.24	2467.74	2165.77	3437.2	2423.47	2357.52	1712.13	2281.46	2408.31	4833.47	1737.14	1149.31	2278.94	3534.15	1815.71	4331.41	2506.9	1802.78	1621.2	2255.14	2430.21	5039.59	3173.84	2174.35	3285.82	3139.96	2489.02	1347.66	869.372	1969.05	785.914	1952.11
1352	10-oxo-nonadecanoic acid	8.84_313.2739m/z	313.274	8.8406	POS	LMFA01060128	M+H	C19H36O3	39.1		0.62817	0.797164	0.00414979	1.93715	3173.69	2506.48	5149.7	5395.46	4374.24	2701.27	4046.56	3344.62	3638.45	3615.83	4084.96	3816.57	3953.25	4986.36	2747.28	2594.81	3204.37	2735.94	5833.81	5510.33	5467.22	5680.06	5425.18	4702.7	4927.63	4496.75	3969.07	4637.45	4579.8	3848.46	3426.34	3670.98	3909.82	2854.14	3263.15
1356	Galactosylhydroxylysine	4.64_325.1600m/z	325.16	4.6424	POS	HMDB00600	M+H	C12H24N2O8	39.1	0.102	-1.52017	0.507863	0.0229558	2.32833	2148	1272.17	1502.3	1871.65	1675.95	1736.85	2002.21	1000.43	1731.75	861.567	2884.75	2303.07	1986.98	1900.05	425.373	1417.77	1511.61	1574.3	4128.7	2937.5	2474.46	1668.81	2770.87	3502	3623.41	3462.96	1543.3	2749.14	1558	4576.92	1448.47	2447.01	968.221	1208.01	1386.02
1385	Pinocembrin 7-O-neohesperidoside 2'''-O-acetate	3.90_606.1947n	624.228	3.90093	POS	LMPK12140139	M+NH4, M+K, M+Na	C29H34O14	39	3.82	-0.319134	0.502393	0.0458768	2.19802	717.801	1833.35	580.88	970.318	1463.28	710.796	3555.67	1695.46	1808.77	1066.94	1324.75	1816.81	576.2	880.756	629.306	702.781	1587.58	1081.25	650.048	1769.57	1978.72	3247.63	1658.64	1090.23	460.505	3677.78	4521.09	2735.07	2290.55	2746.75	1341.36	2285.56	1288.93	813.482	1487
1432	3,5,8,3'-Tetramethoxy-6,7:4',5'-bis(methylenedioxy)flavone	3.18_430.0895n	429.082	3.1757	NEG	LMPK12113373	M-H, 2M-H	C21H18O10	38.9		-1.13163	2.77241	0.0313835	2.79478	6055.75	2079.91	1399.6	212.676	74.7573	1058.35	223.073	356.513	586.432	1303.75	103.043	1034.71	778.969	10374.5	914.393	159.935	2868.27	168.56	1251.01	2878.55	916.161	1183.66	4086.15	6775.5	2881.25	2047.93	216.038	721.318	261.143	236.075	2867.78	2662.14	1202.89	2696.45	2585.72
1528	1-(O-alpha-D-glucopyranosyl)-(1,3R,27S,29R)-triacontanetetrol	8.76_687.4783m/z	687.478	8.76498	POS	LMFA13010013	M+K	C36H72O9	38.7	4.09	-3.81272	0.511889	0.00298044	7.19952	18509.7	11266	6247.62	17434.6	15531.2	12616.7	15597.7	21606.9	16106.2	14530.5	19458.8	11991	11888.1	12838.4	15203.6	11164.4	18948.6	13879	25648.7	18968.4	9304.42	18314.8	23135.9	17269.4	27690.3	31881.6	26842.6	15979.6	13527.3	25875.8	11791.2	13338.6	12282.4	11560.2	12219.2
1559	Ceriporic acid C	7.61_353.2684m/z	353.268	7.61038	POS	LMFA01170127	M+H	C21H36O4	38.6		-0.729917	0.475918	0.00377368	3.77103	5063.5	2444.86	1642.56	4810.37	3599.68	2783.46	4698.57	5309.52	4916.41	4505.23	6445.21	4522.24	3828.02	3150.4	2556.39	1822.53	4135.56	4237.34	8379.48	5313.15	2529.21	5390.32	5874.49	4112.13	8669.3	8348.23	6976.8	4631.79	4029.95	5812.13	2949.64	2231.92	3186.53	2319.85	5096.79
1581	Raffinose	0.60_504.1687n	549.167	0.6031	NEG	HMDB03213	M-H, M+FA-H	C18H32O16	38.6	9.09	-0.583401	1.28056	0.0460201	1.59331	1039.4	1707.03	1541.69	2195.35	1512.67	2103.58	3894.04	2236.74	2597	1783.77	3225.36	2430.75	3765.8	3003.9	2133.73	2450.81	2924.08	2441.73	3804.92	3493.14	5153.32	3266.43	2284.98	2671.4	1795.23	3511.95	3356.66	2849.92	4115.56	2145.14	3700.04	3750.82	3979.89	3970.18	3500.1
1653	PI(17:0/20:4(5Z,8Z,11Z,14Z))	8.57_895.5321m/z	895.532	8.57245	POS	LMGP06010004	M+Na	C46H81O13P	38.4	10.6	1.55912	0.569566	0.00678971	1.65355	932.718	568.074	269.199	996.108	976.044	581.15	1626.34	783.547	1032.34	1131.3	1089.95	780.577	819.308	1629.11	728.225	939.883	1385.43	789.415	2037.55	1325.56	597.139	940.707	1703.45	1282.28	1391.65	1814.21	892.328	1714.58	1567.39	1117.8	784.608	583.597	1267.52	794.096	859.507
1662	9,12,13-TriHOME	6.62_353.2301m/z	353.23	6.6214	POS	HMDB04708	M+Na	C18H34O5	38.4		0.664719	0.377764	8.74772e-05	3.49634	2357.05	4172.78	2745.31	2751.82	4922.12	4340.64	6350.35	2446.59	3179.37	1423.06	4287.07	2237.03	2950.29	2563.23	1251.83	2952.1	5632.94	2166.57	3514.49	2468.94	2036.01	2115	2302.79	2235.44	2788.1	4490.13	3200.73	3841.1	3313.6	4608.22	1372.3	1603.59	1459.46	1240.5	578.699
1689	PI(18:1(11Z)/18:3(6Z,9Z,12Z))	8.11_858.5282n	903.519	8.10978	NEG	HMDB09827	M-H, M+FA-H	C45H79O13P	38.4	1.98	2.73173	0.626554	0.0053522	2.77588	3569.84	2522.96	1626.9	3651.66	2565.74	2071.63	5965.05	3694.06	4105.08	4599.55	4354.28	2841.77	2604.64	5739.89	3053.32	2489.94	5298.68	2678.01	6492.04	4397.91	2336.51	4531.39	5064.13	3302.04	3995.74	5845.19	3726.85	6336.99	3509.5	5240.39	2911.31	2504.69	3108.46	3205.28	3404.97
1693	10S,11R-epoxy-punaglandin 4	3.43_532.2306m/z	532.231	3.434	POS	LMFA03120040	M+NH4	C25H35ClO9	38.3	18.2	-0.40713	0.189107	0.0397009	1.95772	1522.92	3412.89	1303.87	1253.36	1299.97	3775.43	1333.9	524.728	1425.12	211.987	5288.5	207.555	2251.51	712.137	304.326	747.638	1340.43	221.925	883.94	1199.1	676.757	661.661	2053.99	1615.67	84.7777	1783	833.614	1417.58	401.048	2954	230.359	309.602	188.911	272.463	195.064
1716	Cholesterol glucuronide	8.92_585.3769m/z	585.377	8.91622	POS	LMST05010043	M+Na	C33H54O7	38.3	1.78	1.34484	0.659484	0.0377197	1.6005	1398.71	752.922	1029.08	1693.16	1866.05	1022.22	1466.97	1214.78	1375.83	1251.49	2051.75	1183.62	1287.32	1807.65	815.99	1133.39	1444.22	1094.02	4249.07	2754.72	2328.17	1753.39	2591.38	2718.74	2491.63	1521.89	2874.34	2077.59	1576.37	2038.93	1355.82	1651.28	2080.88	1559.81	613.88
1744	19'-Hexanoyloxyisomytiloxanthin	8.45_757.4676m/z	757.468	8.4467	NEG	LMPR01070058	M+FA-H	C46H64O6	38.3	3.97	-1.22035	0.529102	0.000750669	3.39955	3088.6	2173.13	1737.66	3235.7	4258.96	2539.53	6323.32	3286.99	3894.03	3364.05	4471.15	2951.26	2579.82	4028.95	2355.77	2417.16	3577.4	2405.1	6197.09	4240.21	2458.86	4060.57	4541.52	3706	5630.16	6637.54	3660.45	5724.2	3819.37	4943.58	2614.12	2911.42	3306.96	2194.94	2534.38
1788	PG(P-16:0/12:0)	9.56_651.4590m/z	651.459	9.5619	POS	LMGP04030001	M+H	C34H67O9P	38.1		-0.856622	0.622565	0.00558973	3.85076	5123.71	4605.22	3018.04	5695.2	5465.34	6091.06	5242.76	3778.82	5011.7	5799.71	5006.36	6232.09	8775.78	4040.6	4069.15	6740.8	6261.61	4211.49	10191.3	9027.67	7997.73	8371.21	5469.69	12634.7	11310.1	6206.47	11805.6	9600.55	9490.84	9179.04	5793.97	4828.83	7626.21	4609.03	8215.89
1809	Caproic acid	4.35_231.1593m/z	231.159	4.34955	NEG	HMDB00535	2M-H	C6H12O2	38.1		-3.99798	30.2841	0.0236382	1.67745	34.1079	39.6786	107.608	36.3962	47.4584	48.2796	22.9851	31.5113	18.8115	11.3255	17.8926	13.0576	52.88	31.3803	7.26925	30.6795	40.9105	8.71495	58.5544	52.1226	72.7979	40.8962	30.6391	54.1344	16.7369	28.1917	21.2285	41.8472	36.7224	31.4452	870.074	817.931	2405.1	350.558	188.47
1851	Estradiol-17beta 3-sulfate	7.93_353.1429m/z	353.143	7.92665	POS	LMST05020005	M+H	C18H24O5S	38	1.68	3.28692	0.404845	0.000138075	1.78826	1048.69	988.523	701.513	1299.26	1091.43	796.161	1485.59	1146.85	1000.31	607.738	1331.96	640.876	1170.51	573.54	472.538	638.828	1131.59	485.953	1458.55	884.717	519.009	999.085	1000.64	392.011	1276.53	1295.04	1068.79	1273.66	792.362	827.653	427.906	333.316	650.182	290.187	523.569
1897	PA(17:1(9Z)/22:6(4Z,7Z,10Z,13Z,16Z,19Z))	8.60_733.4810m/z	733.481	8.59995	POS	LMGP10010275	M+H	C42H69O8P	37.9		1.03955	0.517341	0.000232922	5.12325	6980.82	4726.72	3698.21	7404.74	8071.51	5651.38	11344	5927.71	7491.67	6264.63	9088.21	6588.36	6078.87	7115.05	4641.07	5077.31	8334.4	3907.33	12876.4	8764.57	5991.15	7445.89	8212.07	8859.12	13041.9	11430.9	11040.2	10102.2	7014.09	12288.4	5457.84	5769.16	7249.94	5032.73	5056.03
1900	PE(13:0/18:4(6Z,9Z,12Z,15Z))	9.41_687.4716m/z	687.472	9.41102	POS	LMGP02010394	M+NH4	C36H64NO8P	37.9		1.2007	0.502948	0.000613905	8.79691	22880.7	14108.5	9352.2	21998.9	23740.2	16208.9	25338.3	17360.6	20963.8	21567.9	26783.9	18341.4	17155.7	17448.6	14305.4	18181.5	24975.1	12626.7	40193.8	29685.9	21884.4	29905.6	25708	29051.5	39735.8	29762.8	41019.4	26861.4	21076.3	37571.3	16026.2	17114.7	18346.9	16818.4	15392.1
1905	PA(O-16:0/17:1(9Z))	8.96_685.4587m/z	685.459	8.95777	POS	LMGP10020009	M+K	C36H71O7P	37.9		2.724	0.56709	0.00705249	9.9227	31153.5	25350.3	15574.6	31347.8	31322.5	31629.1	35758.2	24193.8	30788	34486.6	34444.7	31581.8	32214.9	24559.1	22864.3	27955.4	38658.1	22118.4	58491.4	46693	40263.9	42199.8	36647.1	53214	77286.2	45806.4	65864	42204.8	34764.7	66802.5	30639.4	36571.9	36591	26256.4	32258
1915	31-hydroxy-32,35-anhydrobacteriohopanetetrol	8.85_589.4467m/z	589.447	8.85237	NEG	LMPR04000027	M+FA-H	C35H60O4	37.9		-1.24057	0.161163	0.00947347	1.98006	866.601	786.003	419.885	898.638	2204.94	1080.42	2000.58	864.08	1137.76	495.955	1532.56	1077.25	998.126	1383.86	276.281	588.447	1287.74	500.86	1535.92	844.043	655.169	665.769	498.256	841.293	2067.99	1106.84	479.564	870.692	2005.36	451.627	178.556	20.6751	332.752	8.97949	511.763
1924	3,12-Dioxochola-1,4,9(11)-trien-24-oic Acid	7.51_763.4206m/z	763.421	7.51353	NEG	LMST04010325	2M-H	C24H30O4	37.9		-1.22498	0.420678	0.00147603	1.61176	522.554	349.992	172.826	584.463	579.848	394.804	1481.22	703.339	873.113	734.998	927.168	728.937	451.233	1518.41	496.329	421.621	934.396	365.11	1233.97	754.944	356.153	654.682	770.661	727.458	774.282	1283.96	556.201	1257.81	923.961	829.646	383.034	243.826	578.198	348.8	458.519
1935	3,12-dihydroxy palmitic acid	6.59_311.2222m/z	311.222	6.5939	POS	LMFA01050083	M+Na	C16H32O4	37.8	2.18	10.1805	0.415031	2.17902e-05	1.78627	811.983	1313.61	1300.36	1113.17	1405.8	1080.09	1995.27	815.132	1037.18	553.272	1309.64	780.81	1048.58	727.871	508.074	866.855	1285.47	659.38	1097.49	877.962	794.176	940.49	678.441	823.082	898.736	1316.35	783.983	1046.8	962.655	1085.72	411.265	421.712	382.556	392.778	363.643
1955	L-Cystathionine	4.65_267.0654m/z	267.065	4.6452	NEG	HMDB00099	M+FA-H	C7H14N2O4S	37.8		-1.06936	3.2124	0.0286424	1.87965	362.989	210.534	759.011	249.237	139.609	624.308	377.738	120.065	285.854	737.423	149.64	120.452	148.268	749.054	504.595	166.827	277.839	352.354	797.128	975.324	1308.49	888.5	328.702	1490.34	271.816	808.98	552.997	71.8358	214.674	414.673	1209	666.705	602.742	659.194	1854.8
1984	PG(20:1(11Z)/22:2(13Z,16Z))	9.03_895.5804m/z	895.58	9.03283	POS	LMGP04010555	M+K	C48H89O10P	37.7	4.32	-2.41954	0.479554	0.00600516	1.63657	700.484	374.522	138.007	756.17	1006.52	426.131	1229.01	703.082	693.351	540.849	740.629	415.493	482.936	1056.04	397.227	704.992	775.435	285.422	1500.6	927.538	426.596	552.208	1214.47	900.951	1422.62	1633.4	744.207	1558.75	1012.12	806.634	562.207	586.262	866.065	632.019	239.593
2035	PA(13:0/18:3(6Z,9Z,12Z))	7.84_651.3988m/z	651.399	7.8373	POS	LMGP10010077	M+Na	C34H61O8P	37.6		-1.34633	0.317222	0.00409243	3.51025	2454.52	1156.3	513.22	2115.87	2474.61	984.597	4071.56	2313.29	2469.31	1813.61	2804.96	1910.97	1622.34	4114.08	1027.93	1573.13	2392.39	1213.34	5906.56	3138.56	1025.75	1760.89	4196.1	2692.89	5299.75	6568.38	2083.05	4196.72	3201.64	2766.01	1243.51	1008.67	2640.79	988.819	880.583
2039	PA(17:0/21:0)	9.16_771.5293m/z	771.529	9.16343	POS	LMGP10010241	M+K	C41H81O8P	37.6		-1.03981	0.368958	0.0058538	1.73364	565.494	348.763	208.178	738.851	866.782	343.066	889.967	738.672	705.099	562.446	738.169	731.21	537.358	1098.9	258.461	425.413	709.717	279.443	1653.23	927.18	581.219	405.576	876.711	1094.02	1814.81	1521.06	651.955	1234.39	782.587	790.508	407.63	281.704	770.8	394.999	290.578
2060	15-deoxy-delta-12,14-PGJ2-d4	8.14_639.4525m/z	639.453	8.13728	NEG	LMFA03010177	2M-H	C20H24D4O3	37.6		2.9795	0.186892	0.0042127	2.70441	1373.99	1606.65	738.244	1580.7	3448.19	1754.37	3591.8	1517.33	1873.34	772.246	2440.24	1521.89	1710.77	1830.07	522.885	1352.96	2303.5	994.679	2606.18	1481.68	776.027	1035.75	1234.33	1716.22	3492.66	2517.88	730.656	1652.72	2951.79	1053.29	373.341	261.875	718.844	155.082	568.554
2093	PS(O-18:0/14:0)	8.43_744.5132m/z	744.513	8.42863	POS	LMGP03020020	M+Na	C38H76NO9P	37.5	3.62	-2.53911	0.574633	0.00320482	1.65735	809.989	518.915	281.974	912.786	911.575	473.37	1598.9	721.222	988.58	853.837	1147.03	863.035	737.096	1380.78	491.385	682.792	1032.7	590.593	2287.49	1570.99	1061.01	1296.39	1678.53	1444.54	1685.67	1741.97	866.898	1471.87	1334.89	1203.97	775.913	776.545	1056.09	919.849	739.896
2117	Tacrolimus	8.03_804.4881m/z	804.488	8.02923	POS	LMPK04000003	M+H	C44H69NO12	37.5	0.0189	-1.42383	0.63439	0.00293038	1.56085	1161.91	448.707	413.9	955.604	486.12	2596.14	749.726	631.51	661.315	688.111	683.663	681.863	471.15	1210.27	481.267	494.467	630.84	441.895	933.088	960.266	1504.75	726.511	851.166	696.8	1061.75	1585.15	1952.43	1317.4	1367.17	1283.78	883.271	948.685	1116.67	840.293	838.634
2133	13-sophorosyloxydocosanoate 6',6''-diacetate	8.76_763.4479m/z	763.448	8.75613	NEG	LMFA13020003	M-H	C38H68O15	37.5		-0.842055	0.437137	0.00256465	1.82888	865.729	770.136	359.241	1235.62	1536.12	824.305	2033.23	1040.78	1268.22	894.057	1671.91	1005.85	1052.13	1607.86	535.426	1083.7	1301.54	723.134	2494.36	1454.29	854.899	1238.47	1322.35	1303.74	1718.85	1515.66	659.002	1288.93	1671.97	954.942	552.012	499.954	706.946	514.505	787.668
2147	PI(19:0/20:5(5Z,8Z,11Z,14Z,17Z))	8.63_916.5924m/z	916.592	8.63432	POS	LMGP06010441	M+NH4	C48H83O13P	37.4	24	1.63794	0.532129	0.0110272	2.17619	1609.12	983.527	395.643	1553.77	2036.01	1025.05	2775.71	1472.47	1648.02	1460.8	1759.38	1162.39	1234.74	2309.61	1007.01	1700.94	1654.13	966.95	2810.42	1924.02	1010.46	1287.9	2531.59	1873.68	2695.68	3329.36	1324.09	3065.98	2604.67	1581.98	1264.25	1231.9	2035.43	1069.46	900.847
2151	Astaxanthin glucoside	6.82_797.4583m/z	797.458	6.82073	POS	LMPR01070015	M+Na	C47H66O9	37.4		-2.01706	0.636485	0.00342201	6.97054	14271.2	20857.6	14065.9	15636	16632	17230.9	24492.5	15662.6	20604.5	24361.5	17680.5	25042.9	13719	18689.2	17671.9	18231.8	15711.8	14166.4	20733.3	24299.9	22747.2	27164.9	21513.3	27388.8	20880.8	35684.9	21074.1	23654.5	30973.2	31827.3	16944.4	16965.6	18240	17003.1	19259.9
2157	PE(14:0/18:1(11Z))	8.98_690.5073m/z	690.507	8.97838	POS	HMDB08827	M+H	C37H72NO8P	37.4	1.12	0.731229	0.654198	0.00172714	2.36926	2980.5	1902.12	1610.82	3093.23	2862.13	2045.22	3446.23	2803.95	2816.03	2710.65	3384.16	2311.37	2388.14	2542.45	2194.81	2214.17	2854.25	1871.64	3976.67	3280.41	2458.12	3519.03	3055.81	3177.16	3437.92	3838.82	4812.13	3065.13	2756.28	3633.88	2287.89	2304.09	2338.04	2288.32	2460.82
2174	PA(22:6(4Z,7Z,10Z,13Z,16Z,19Z)/0:0)	7.05_963.4781m/z	963.478	7.05285	NEG	LMGP10050019	2M-H	C25H39O7P	37.4	2.71	-1.35733	0.568498	0.0270184	1.55785	994.369	966.89	547.636	753.772	1104.05	459.54	1199.6	860.345	903.3	871.234	856.104	912.192	495.795	1258.49	867.818	878.463	1123.42	736.887	1701.4	1355	1218.41	911.986	1361.4	1499.57	1838.41	1955.29	820.169	1731.82	1613.8	811.457	812.813	769.014	1338.66	996.47	518.649
2175	6'''-(3-Hydroxy-3-methylglutaroyl)isoviolanthin	0.63_721.2003m/z	721.2	0.6306	NEG	LMPK12110232	M-H	C33H38O18	37.4	0.0684	2.50075	1.65989	0.0225732	2.66728	1066.41	2963.41	5333.92	2231.55	2486.05	2221.49	1693.37	3286.34	2751.78	1931.69	4888.49	2414.12	3686.35	2881.5	3780.21	1512.28	1650.34	3674.16	1097.5	3013.54	5719.23	2488.14	1452.15	4002.43	2518.87	1482.58	4314.47	2246.84	2013.98	2394.17	4031.46	3302.61	2983.69	3959.83	4321.05
2196	PI(16:0/20:4(5Z,8Z,11Z,14Z))	8.41_881.5144m/z	881.514	8.408	POS	HMDB09789	M+Na	C45H79O13P	37.3		-0.789291	0.542196	0.00144735	2.77388	2067.05	1525.89	583.897	2027.93	1523.7	1498.8	4053.76	1631.77	2869.86	3875.87	3231.04	2278.88	1564.23	4535.64	2006.13	1912.79	4508.52	1962.03	4893.09	3285.74	1588.57	2873.92	3702.73	3203.17	3299.65	3717.14	2191.76	3519.32	3039.69	4271.82	1761.63	1439.33	2632.71	1867.14	1990.17
2243	1-(6-[5]-ladderane-hexanoyl)-2-(8-[3]-ladderane-octanyl)-sn-glycerophosphoethanolamine	8.54_744.4983m/z	744.498	8.54495	POS	LMGP02080001	M+H	C43H70NO7P	37.2	0.098	2.69371	0.509249	0.000161521	1.76586	891.032	537.626	358.779	1359.98	741.635	465.302	1276.17	779.975	881.508	762.854	1158.22	633.229	717.251	1421.28	444.461	580.578	1103.24	530.418	2456.7	1366.47	712.472	1004.44	1688.66	906.32	1362.19	1490.75	1025.64	1394.91	938.17	1228.43	614.135	576.419	839.492	576.559	719.03
2253	PG(14:0/14:0)	9.30_667.4524m/z	667.452	9.30102	POS	LMGP04010005	M+H	C34H67O10P	37.2		-3.1444	0.633026	0.0150483	4.13574	6254.94	6613.36	4441.05	7055.33	6496.11	6341.12	6337.86	4911.37	6423.59	8356.2	6543.21	7258.14	8405.46	5298.01	4550.99	6830.81	8145.82	5566.47	15409.7	12873.5	11554.8	11831.2	7674.14	17242.8	17246.8	7991.12	15095.2	9917.49	10968.3	13154.4	7620.13	6373.96	9529.6	7535.29	10028.6
2254	3-oxohexacosanoic acid	9.34_449.3394m/z	449.339	9.3354	POS	LMFA01060181	M+K	C26H50O3	37.2		0.657054	0.514535	0.00953311	1.50077	927.18	467.319	387.759	1067.52	946.647	619.03	1034.26	1152.35	845.476	764.598	756.115	662.441	546.571	661.234	546.111	568.42	953.963	481.189	1301.47	918.166	610.057	785.545	839.79	1008.66	1377.06	1081.21	1926.38	1039.64	601.927	1199.9	602.845	519.75	755.928	506.643	647.422
2321	Glucosylceramide (d18:1/12:0)	8.57_666.4936m/z	666.494	8.56558	POS	HMDB04969	M+Na	C36H69NO8	37		3.23827	0.404495	0.0322519	1.66186	900.55	1270.22	823.608	1185.31	1295.78	968.983	1647.04	868.959	1179.42	1029.6	1171.35	1437.31	1920.46	853.077	429.212	1081.65	1939.22	1174.43	1784.96	1207.51	1126.15	737.16	809.404	1532.26	2531.36	853.588	773.99	1141.16	2021.53	849.673	531.038	283.571	904.386	221.725	944.172
2366	TG(17:0/18:0/20:0)[iso6]	6.82_943.8096m/z	943.81	6.82073	POS	LMGL03010232	M+K	C58H112O6	36.9		0.603594	0.615292	0.0196202	3.11408	2928.97	2128.01	950.517	4434.38	4607.33	1617.98	4989.18	5784.64	4365.57	3016.87	3787.07	4926.72	2857.78	6011.51	2757.06	5077.21	4533.85	1980.2	6758.01	5850.7	5742.08	2329.62	7192.02	6837.54	6459.9	9268.05	4843.02	6838.76	4521.89	6177.23	3824.89	4388.24	5532.07	2981.54	1857.42
2369	Ketospirilloxanthin	9.37_611.4481m/z	611.448	9.36977	POS	LMPR01070153	M+H	C42H58O3	36.9		3.62963	0.571864	0.0351495	2.20047	1610.97	1376.06	907.986	1517.13	1526.86	1913.23	1228	1202.5	1416.49	1790.79	1346.53	1772.58	1718.11	1132.49	1336.6	1516.04	2184.96	1441.7	3104.64	2639.26	1993.66	2271.43	1829.96	3870.69	4647.44	2076	4817.13	2077	2257.62	4235.45	1857.61	1583.99	2294.78	1554.55	2776.99
2370	15-Keto-13,14-dihydroprostaglandin A2	7.38_379.2097m/z	379.21	7.38283	NEG	HMDB01244	M+FA-H	C20H30O4	36.9	4.57	-8.64733	0.352913	0.000200225	2.81708	2171.18	1396.31	1081.44	2542.44	2372.6	1614.06	2850.37	2537.08	2025.9	1258.93	2457.8	1419.11	1886.65	1574.42	851.145	1339.25	2138.83	1066.69	3486.36	2088.21	1072.49	1825.57	2407.71	1544.88	3372.69	3015.38	2187.41	2638.73	1897.54	1846.33	855.167	711.426	1449.22	536.303	902.2
2388	1-tetradecanyl-2-(8-[3]-ladderane-octanyl)-sn-glycerophosphoethanolamine	8.86_706.5129m/z	706.513	8.86122	POS	LMGP02040015	M+Na	C39H74NO6P	36.8	2.71	-2.55486	0.605227	9.98553e-06	3.26828	4154.8	2631.18	2091.88	4404.19	4609.47	2729.6	6313.24	3593.31	4349.76	4149.35	5053.55	3635.84	3699.77	3982.92	2726.56	3320.36	3988.53	2453.72	5860.71	4445.56	3479.27	4433.82	4148.54	4028.25	5292.14	5829.79	5175.15	5545.36	4373.43	4612.97	3027.7	2996	3490.5	2730.8	3224.22
2413	Rhodoxanthin	9.14_563.3910m/z	563.391	9.13595	POS	LMPR01070280	M+H	C40H50O2	36.8		4.61901	0.522034	0.0194916	2.5572	2727.01	1029.29	1199.35	4475.02	2573.37	1246.82	2625.39	1972.96	1773.8	1269.58	2328.86	1054.79	1962.09	3840.43	751.614	1237.03	1800.67	560.551	7214.29	4508.91	3881.53	2443.92	5327.72	3424.63	4825.96	2963.58	4249.14	5466.85	1667.46	3588.39	1941.69	2591.19	3110.63	1551.05	710.613
2443	PS(O-16:0/15:0)	8.81_708.5180m/z	708.518	8.80623	POS	LMGP03020005	M+H	C37H74NO9P	36.7		0.885469	0.752987	0.000284362	5.93419	21199.1	16405.4	15495.4	22206.9	20793.5	16477.3	28331.7	20823.9	21087.6	21709.8	21641.3	17322.2	18523.8	20597.3	19620.8	17823.2	19849.2	16769.2	30824.4	26961.9	21774.9	28437.9	25844	26035.4	26850.2	32658.1	30760	26555.3	24537.8	27847.1	20701.1	22207.9	22398.6	20064	20458.2
2484	PI(15:0/18:1(9Z))	9.11_840.5602m/z	840.56	9.10845	POS	LMGP06010113	M+NH4	C42H79O13P	36.6	29	0.715889	0.658031	0.00302719	2.07535	1689.12	1474.74	875.942	2179.21	2119.39	1478.75	3162.1	2219.59	2076.75	2000.31	2055.64	1390.74	1554.92	3174.23	1605.61	1762.23	2409.03	1277.8	3193.13	2310.48	1575.88	1912.57	2685.45	2042.73	2604.05	3467.79	2165.26	3262.2	2338.79	2543.35	1754.67	1736.24	2205.6	1856.42	1350.9
2539	PI(18:0/22:4(10Z,13Z,16Z,19Z))	8.38_937.5762m/z	937.576	8.38045	POS	HMDB09817	M+Na	C49H87O13P	36.4	34.6	-1.5883	0.514294	0.00278896	1.88445	1493.12	461.818	145.697	946.424	866.624	644.254	1320.83	1123.26	1053.51	1270.93	1035.78	728.746	581.92	1240.91	911.642	807.713	1198.51	1051.69	2849.89	1610.23	336.734	1081.23	2502.84	1205.27	1517.93	2129	1181.78	1420.18	1507.84	1227.06	751.478	628.996	1327.61	830.935	593.216
2544	1-(8-[3]-ladderane-octanoyl-2-(8-[3]-ladderane-octanyl)-sn-glycerol	9.64_689.4905m/z	689.491	9.64438	POS	LMGL02070009	M+K	C43H70O4	36.4		-0.0929578	0.38319	1.09279e-05	4.12574	4493.2	1653.58	1555.27	4320.83	5195.21	2385.76	8602.48	3079.62	5107.14	5551.32	7095.05	2612.12	2721.03	4419.64	2159.58	3214.96	5196.88	1835.32	10364.7	5470.04	2595.17	4686.15	5502.57	4005.11	6984.48	5483.99	5012.14	4365.06	4526.69	5004.5	1956.21	1801.46	2177.88	2241.33	1633.36
2573	di-trans,poly-cis-decaprenyl diphosphate	8.86_881.5556m/z	881.556	8.86122	POS	LMPR03030009	M+Na	C50H84O7P2	36.3	0.113	-3.33723	0.551089	8.23073e-05	2.15559	1141.99	1093.18	747.176	1382.65	1252.58	1024.67	1899.96	1170.61	1297.24	1441.64	1346.61	920.161	1014.11	1851.35	1075.77	1104.6	1621.64	1007.23	3293.82	2036.34	962.724	1863.37	2128.9	1840.47	1890.19	2076.92	1494.15	1988.04	1743.2	2290.67	1027.04	831.995	1341.34	1152.38	1077.93
2610	PE(14:1(9Z)/P-18:1(11Z))	8.50_694.4776m/z	694.478	8.49737	POS	HMDB08885	M+Na	C37H70NO7P	36.2	14.2	-0.88353	0.512828	0.00504637	3.1268	2727.21	2323.53	1476.94	3025.44	3185.33	2044.46	4633.22	2568.67	3391.55	3254.03	3673.52	3581.67	3653.78	3572.84	1845.32	2583.97	4084.74	2667.93	5539.05	3559.93	2274.2	2387.93	3410.14	4042.3	6687.52	4980.24	2875.85	4748.27	5401.22	3325.58	2326.36	2036.69	3604.07	1698.96	2754.88
2634	Thermozeaxanthin-15/ Zeaxanthin glucoside ester	9.14_993.6581m/z	993.658	9.13595	POS	LMPR01070108	M+K	C61H94O8	36.1	16.8	0.103021	0.436012	0.0010351	6.68056	10413.3	7104.97	3262.81	8774.79	11911.4	8876.35	16053.8	12191.4	10500.4	10214.1	11122.9	5163.24	6488.94	8565.84	7218.51	9928.81	13415.9	5150.12	16316.3	10761.2	4725.52	9121.48	13726.4	9328.75	18926.9	23772.7	11318.4	18915.1	14165.8	12577.2	7085.31	7815.19	9456.46	6937.78	4329.83
2676	Anandamide 0-phosphate	8.59_853.4907m/z	853.491	8.59105	NEG	LMFA08020002	2M-H	C22H38NO5P	36		0.583293	0.652703	0.0136041	3.37994	6169.75	3459.12	1369.64	5926.22	4680.61	3190.24	9155.95	7454.76	6768.8	6818.23	6184.17	5562.49	4781.73	8679.53	4669.83	4735.75	9725.73	4847.29	10390.2	6762.39	3163.43	4676.56	8799.36	6436.23	8478.18	10657	5990.59	10034.8	7329.63	6140.32	5145.06	4270.13	7472.17	4831.92	5757.79
2712	PS(P-16:0/13:0)	9.45_695.4950m/z	695.495	9.45232	POS	LMGP03030002	M+NH4	C35H68NO9P	35.8		-2.98741	0.490499	8.0828e-06	2.45882	1767.58	1134.65	730.156	1353.83	1993.9	1025.99	3024.73	1214.89	1615.66	1369.51	1514.94	1360.31	1373.5	2242.85	987.18	1132.1	1691.48	625.143	2981.36	2029.17	1327.69	1600.55	1915.46	2225.55	2545.12	2167.84	1972.05	2155.06	1868.22	2367.8	1043.26	1106.68	1446.82	914.833	840.645
2733	Erythromycin C	7.97_737.4787m/z	737.479	7.96788	POS	LMPK04000009	M+NH4	C36H65NO13	35.7		-0.930655	0.292422	0.00372933	1.74249	556.849	341.205	143.596	477.698	732.058	326.901	1363.85	506.445	742.977	499.271	961.584	579.505	442.051	828.12	286.446	408.016	984.217	332.4	1080.31	610.993	217.439	387.726	784.401	561.369	1174.37	1652.94	454.916	1034.23	680.35	740.617	272.001	222.331	493.168	203.212	272.588
2770	PS(21:0/0:0)	8.74_585.3897m/z	585.39	8.7375	POS	LMGP03050026	M+NH4	C27H54NO9P	35.5		3.94607	0.662339	0.00349788	1.97371	1623.36	1064.34	858.355	2436.85	1637.52	1118.53	1769.25	1334.08	1511.34	1560.39	1658.24	1542.28	1863.18	1874.79	1054.16	1285.37	1699.91	1189.96	4180.44	3255.92	3294.86	2060.93	3198.13	3341.59	2881.79	2312.56	3417.42	2488.53	2219.92	2341.7	1685.37	1774.65	2371.56	1500.77	1578.78
2825	PS(O-18:0/18:4(6Z,9Z,12Z,15Z))	8.56_792.5140m/z	792.514	8.5587	POS	LMGP03020031	M+Na	C42H76NO9P	35.2	17.7	-1.28854	0.574503	0.00111354	2.18586	1963.58	1389.5	943.075	2105.24	1866.02	1404.63	3278.76	2167.02	2474.78	2459.33	3215.87	1809.16	1726.49	2891.92	1454.13	1377.58	2840.99	2248.92	4515.19	2538.06	1063.53	2259.26	2719.88	2030.45	2659.08	2756.07	1709.3	2059.13	2458.75	2012.13	1270.87	1029.53	1665.62	1447.85	1593.96
2833	5-Methoxytryptamine	7.87_379.2095m/z	379.209	7.87108	NEG	HMDB04095	2M-H	C11H14N2O	35.2		-11.831	0.463029	0.00344436	2.31181	1758.29	1462.06	689.279	1915.49	1450.3	1230.24	2022.86	1359.7	1490.75	1121.23	2003.55	1272.9	1753.14	967.584	766.711	972.7	1814.53	786.406	3102.16	2061.58	1395.72	2372.42	2270.5	1027.91	3187.68	2219.89	2823.05	2655.51	1119.6	2094.17	1057.65	1079.04	1715.97	739.486	1227.98
2876	DG(13:0/18:3(9Z,12Z,15Z)/0:0)[iso2]	8.23_587.4048m/z	587.405	8.22923	POS	LMGL02010362	M+K	C34H60O5	34.9	30.4	-4.45377	0.425553	0.00414261	1.61395	605.978	465.455	176.699	652.245	785.029	359.497	975.628	712.806	723.651	593.134	848.405	639.146	600.077	1092.36	451.341	494.577	883.596	497.29	1264.44	695.12	308.768	395.485	802.43	681.461	1198.6	1542.97	568.403	985.382	1065.73	675.341	415.634	339.35	676.503	309.498	512.592
2878	PE(18:3(6Z,9Z,12Z)/P-18:0)	8.87_726.5453m/z	726.545	8.8681	POS	HMDB09148	M+H	C41H76NO7P	34.9	3.91	2.8679	0.622619	0.00383451	1.66783	1256.34	1028.78	510.069	1213.14	1404.21	895.261	1912.54	927.523	1338.32	1302.22	1601.56	1264.34	1216.85	1367.11	829.994	1022.88	1066.72	731.071	1414.91	1241.64	1098.76	1431.01	1148.09	1021.74	1746.05	2219.4	1233.09	1735.3	1415.49	1499.02	997.695	1436.55	1032.96	843.233	932.008
2945	N-palmitoyl taurine	8.71_725.4801m/z	725.48	8.70802	NEG	LMFA08020080	2M-H	C18H37NO4S	34.4		-1.76779	0.561964	0.0066776	3.02471	3772.75	2318.21	1100.19	3554.2	3674.92	2343.99	5017.3	3003.39	3759.11	3915.3	4699.43	3019.97	2805.53	3140.25	2421.94	2567.61	3610.8	2406.6	6719.77	4200.93	2437.87	3861.34	4785.79	2968.61	5489.37	7404.22	4043.07	5200.24	3168.17	4112.75	2684.29	3113.31	3225.61	2513.09	2887.91
2956	Sulfate	11.71_96.9613m/z	96.9613	11.7056	POS	HMDB01448	M+H	O4S-2	34.2		24.3379	0.823563	0.0496162	1.78663	3512.46	3084.36	3380.41	4190.42	4049.24	3963.18	3877.65	3957.65	3627.15	4032.33	3639.34	3292.29	3494.34	3934.08	3582.42	3016.83	3892.19	3343.34	6440.6	5570.96	5143.78	5208.58	5175.32	5500.26	5580.28	5102.67	7342.55	4895.83	4607.25	6195.47	4515.15	4976.57	4829.46	4196.21	4159.33
2986	PA(18:1(9Z)/22:4(7Z,10Z,13Z,16Z))	8.24_773.5087m/z	773.509	8.24298	POS	LMGP10010337	M+Na	C43H75O8P	33.9	9.27	-0.695214	0.473652	0.0043072	1.9257	1152.8	785.018	309.077	932.596	1082.8	660.328	2080.35	1058.09	1243.08	1102.76	1339.6	931.538	957.848	1459.84	790.688	829.182	1561.83	1046.43	2242.14	1314.75	454.625	907.845	1683.2	1231.44	1994.26	2297.74	844.284	1517.78	1521.52	1272.17	724.046	633.449	1024.87	622.715	950.058
3061	PA(12:0/22:4(7Z,10Z,13Z,16Z))	7.88_707.4038m/z	707.404	7.87853	POS	LMGP10010065	M+K	C37H65O8P	32.7		-1.6198	0.603266	0.000437936	2.42547	2058.99	1297.31	864.678	2126.71	1800.06	1479.16	3943.37	2705.07	2756.11	2341.24	3167.31	2216.46	1752.82	3810.7	1956.74	1360.71	4266.27	1865.5	3919.92	2414.07	1335.32	1950.85	2711.58	2035.08	2349.18	3620.27	2441.4	2849.86	2796.77	2873.53	1656.55	1455.2	2219.84	1615.76	1814.37
3066	PI(12:0/20:4(5Z,8Z,11Z,14Z))	8.41_820.4974m/z	820.497	8.408	POS	LMGP06010030	M+NH4	C41H71O13P	32.6		0.442934	0.633109	0.042334	1.73974	1799.5	881.661	423.906	1564.18	1274.63	2044.13	2235.25	2477.56	1880.78	1792.53	1685.01	1532.9	1200.96	3027.38	1213.89	1250.87	2039.35	1397.99	2349.53	1960.16	1267.42	995.722	1771.83	3337.47	1602.82	3406.85	1603.47	2357.27	2461.18	1662.04	1339.96	1122.91	1987.71	1107.21	1862.56
3074	4-Oxomytiloxanthin	7.64_657.3818m/z	657.382	7.64413	NEG	LMPR01070066	M+FA-H	C40H52O5	32.6	3.41	3.44162	0.400665	0.00221202	3.346	2548.54	1358.35	923.581	2706.18	3194.57	1381.86	4293.47	2833.7	2859.7	2078.04	3311.09	2400.73	2373.62	3846.07	1253.83	1700.01	2536.66	1586.58	5563.99	3377.1	1797.63	2032.6	3847.13	3506.28	5485.57	5626.24	2592.77	4925.38	3220.1	2904.3	1610.64	1540.58	2774.77	1192.65	1411.64
3076	PA(18:3(6Z,9Z,12Z)/20:5(5Z,8Z,11Z,14Z,17Z))	8.63_715.4346m/z	715.435	8.6324	NEG	LMGP10010388	M-H	C41H65O8P	32.5		0.211707	0.768629	0.0255698	3.37028	9048.32	6757.11	4723.6	10765.3	10189.4	7453.6	12967.2	9640.53	10501.2	10688.6	11982.9	9415.85	9515.2	13476.1	8441.51	7257.1	11104.9	8739.3	16549.7	12315	9451.75	11231.9	12728.3	10837.5	11092.6	16057.7	11927.8	14605.1	14036.6	8929.6	9565	9464.45	11272.1	9957.91	10136.1
3094	PC(18:4(6Z,9Z,12Z,15Z)/22:6(4Z,7Z,10Z,13Z,16Z,19Z))	8.65_870.5270m/z	870.527	8.65302	NEG	HMDB08255	M+FA-H	C48H76NO8P	31.8		-2.44664	0.616632	0.00898858	1.58455	967.492	843.469	302.871	1173.28	759.41	1009.8	1841.22	1255.46	1421.32	1816.72	1522	985.129	931.798	1802.33	1342.55	837.942	2542.28	1353.69	2407.76	1426.15	515.154	1360.26	1544.34	1242.95	1268.02	1869.46	1224.82	1459.99	1361.63	1824.98	895.873	676.592	986.641	904.201	1527.13
3100	bacteriohopane-,32,33,34-triol-35-cyclitolguanine	8.41_772.5421m/z	772.542	8.41488	POS	LMPR04000019	M+Na	C42H75N3O8	31.5	15.1	-3.39547	0.556352	0.000507939	1.97381	1301.82	984.397	463.976	1196.4	1303.53	913.355	2362.33	1143.2	1552.08	1540.31	1855.89	1234.82	1034.83	1622.31	1099.03	1044.86	1882.85	1385.03	2368.52	1610.97	971.506	1392.97	1714.14	1522.13	1950.65	2135.41	1140.79	1691.72	1677.1	1794.09	936.977	934.001	1182.01	866.002	1115.02
3105	PE(12:0/14:1(9Z))	8.70_606.4127m/z	606.413	8.70312	POS	LMGP02010359	M+H	C31H60NO8P	31.4		-0.386083	0.671085	0.000435063	2.03307	1763.64	1505.1	1375.14	2268.97	2181.79	1561.96	2163.79	1870.25	1880.94	1745.92	2207.76	1786.11	1896.77	2179.1	1349.72	1464.35	1919.05	1608.76	3360.36	2629.92	2185.99	2159.8	2803.97	2467.3	2916.71	2437.72	2941.23	2206.03	2703.73	2160.17	1677.31	2010.36	1935.16	1588.45	1507.81
3108	PG(21:0/13:0)	8.42_789.5064m/z	789.506	8.42175	POS	LMGP04010854	M+K	C40H79O10P	31.3	0.873	2.86057	0.68709	0.0144377	2.04956	2823.03	1865	955.53	2387.81	2070.18	1779.78	3696.64	2760.38	2965.69	3416.21	3208.71	2371	2145.69	3366.33	2528.06	2085.73	3860.12	2927.7	4421.97	2938.72	1468.44	2475.02	3267.22	2915.7	2991.74	4491.33	2519.85	3154.04	3363.72	2815.51	2148.87	1892.6	2529.57	2029.47	3003.97
3113	DG(13:0/18:2(9Z,12Z)/0:0)[iso2]	8.88_589.4241m/z	589.424	8.88185	POS	LMGL02010361	M+K	C34H62O5	31		2.16834	0.677885	9.07641e-05	3.09747	4203.75	3659.26	3293.96	5272.21	5632.78	3965.78	6037.03	4483.82	4724.01	4141.61	5625	4313.69	4418.81	6111.34	3312.7	3466.19	5069.59	3380.45	7308.62	5756.53	5363.01	5042.67	5175.63	5524.86	6524.36	5687.8	6557.68	5202.41	6334.14	5158.61	3901.59	3938.27	4449.78	3394.19	4092.56
3116	PI(18:3(6Z,9Z,12Z)/22:6(4Z,7Z,10Z,13Z,16Z,19Z))	7.94_903.5034m/z	903.503	7.93992	NEG	LMGP06010364	M-H	C49H77O13P	31	0.914	0.578206	0.646276	0.000352793	2.4117	2524.46	1232.09	931.745	2012.42	2141.18	1575.65	3309.02	2342.94	2483.02	2738.84	2525.96	2024.25	1596.57	3354.51	1913.76	1471.38	3096.88	1878.12	4696.3	3041.76	1400.38	2354.53	3852.16	2747.42	2757.77	3776.07	2943.99	3481.95	2788.67	3113.51	1982.33	1881.14	2586.13	2195.78	1742.56
[truncated: 7 more columns]
