# Supplementary material for: Metabolomic analyses reveal substances that contribute to the increased freezing tolerance of alfalfa (Medicago sativa L.) after continuous water deficit
Source: BMC Plant Biol. 2020 Jan 8;20:15. doi: 10.1186/s12870-019-2233-9 (PMC6950855; doi:10.1186/s12870-019-2233-9)
Supplement: Supplementary file 2 — Additional file 2. Fold changes in differential metabolites upregulated in seven comparison groups. [file 12870_2019_2233_MOESM2_ESM.xlsx]

## Sheet: Sheet 1
	Upregulated metabolites in seven comparisons
	Group	Metabolites	Superclass	Class	Subclass	Fold Change
	WD_1_vs_WW_1	Resolvin E1	Lipids and lipid-like molecules	Fatty acyls	Eicosanoids	1.64027
	WD_1_vs_WW_1	9,10-DHOME	Lipids and lipid-like molecules	Fatty acyls	Fatty acids and conjugates	1.41827
	WD_1_vs_WW_1	9,12,13-TriHOME	Lipids and lipid-like molecules	Fatty acyls	Fatty acids and conjugates	1.45098
	WD_2_vs_WW_2	/	/	/	/	/
	WD_3_vs_WW_3	Resolvin E1	Lipids and lipid-like molecules	Fatty acyls	Eicosanoids	1.97838
	WD_3_vs_WW_3	9S,11R,15S-trihydroxy-2,3-dinor-13E-prostaenoic acid-cyclo[8S,12R]	Lipids and lipid-like molecules	Fatty acyls	Eicosanoids	1.66575
	WD_3_vs_WW_3	10S,11R-epoxy-punaglandin 4	Lipids and lipid-like molecules	Fatty acyls	Eicosanoids	3.94652
	WD_3_vs_WW_3	15-deoxy-delta-12,14-PGJ2-d4	Lipids and lipid-like molecules	Fatty acyls	Eicosanoids	3.76082
	WD_3_vs_WW_3	15-Keto-13,14-dihydroprostaglandin A2	Lipids and lipid-like molecules	Fatty acyls	Eicosanoids	1.67781
	WD_3_vs_WW_3	Norlinolenic acid	Lipids and lipid-like molecules	Fatty acyls	Fatty acids and conjugates	1.8503
	WD_3_vs_WW_3	Traumatin	Lipids and lipid-like molecules	Fatty acyls	Fatty acids and conjugates	3.34875
	WD_3_vs_WW_3	9,12,13-TriHOME	Lipids and lipid-like molecules	Fatty acyls	Fatty acids and conjugates	2.08481
	WD_3_vs_WW_3	3,12-dihydroxy palmitic acid	Lipids and lipid-like molecules	Fatty acyls	Fatty acids and conjugates	2.01488
	WD_3_vs_WW_3	13-sophorosyloxydocosanoate 6',6''-diacetate	Lipids and lipid-like molecules	Fatty acyls	Fatty acyl glycosides	1.84658
	WD_3_vs_WW_3	4-Hydroxynonenal	Lipids and lipid-like molecules	Fatty acyls	Fatty alcohols	5.74322
	WD_3_vs_WW_3	DG(14:1(9Z)/18:3(6Z,9Z,12Z)/0:0)	Lipids and lipid-like molecules	Fatty acyls	Linoleic acids and derivatives	2.73708
	WD_3_vs_WW_3	DG(14:0/18:3(6Z,9Z,12Z)/0:0)	Lipids and lipid-like molecules	Fatty acyls	Linoleic acids and derivatives	7.83286
	WD_3_vs_WW_3	9S-HpOTrE	Lipids and lipid-like molecules	Fatty acyls	Octadecanoids	2.74515
	WD_3_vs_WW_3	19-HOME(9Z)	Lipids and lipid-like molecules	Fatty acyls	Octadecanoids	1.97961
	WD_3_vs_WW_3	2R-HpOTrE	Lipids and lipid-like molecules	Fatty acyls	Octadecanoids	3.07573
	WD_3_vs_WW_3	15,16-EpODE	Lipids and lipid-like molecules	Fatty acyls	Octadecanoids	1.89714
	WD_3_vs_WW_3	DG(12:0/20:5(5Z,8Z,11Z,14Z,17Z)/0:0)[iso2]	Lipids and lipid-like molecules	Glycerolipids	Diradylglycerols	2.05223
	WD_3_vs_WW_3	1-(8-[3]-ladderane-octanoyl-2-(8-[3]-ladderane-octanyl)-sn-glycerol	Lipids and lipid-like molecules	Glycerolipids	Diradylglycerols	1.62579
	WD_3_vs_WW_3	PS(13:0/18:2(9Z,12Z))	Lipids and lipid-like molecules	Glycerophospholipids	Glycerophosphoserines	2.24871
	WD_3_vs_WW_3	PS(O-18:0/18:4(6Z,9Z,12Z,15Z))	Lipids and lipid-like molecules	Glycerophospholipids	Glycerophosphoserines	1.59857
	WD_3_vs_WW_3	31-hydroxy-32,35-anhydrobacteriohopanetetrol	Lipids and lipid-like molecules	Prenol lipids	Hopanoids	4.47485
	WD_3_vs_WW_3	Gibberellin A14	Lipids and lipid-like molecules	Prenol lipids	Isoprenoids	2.10603
	WD_3_vs_WW_3	Glucosylceramide (d18:1/12:0)	Lipids and lipid-like molecules	Sphingolipids	Glycosphingolipids	2.23828
	WD_3_vs_WW_3	Proline betaine	Organic acids and derivatives	Carboxylic acids and derivatives	Amino acids, peptides, and analogues	1.47191
	WD_2_vs_WD_1	methyl 6-hydroperoxy-4,8,11,14,17-eicosapentaenoate	Lipids and lipid-like molecules	Fatty acyls	Eicosanoids	1.81149
	WD_2_vs_WD_1	15-methyl-15S-PGE1	Lipids and lipid-like molecules	Fatty acyls	Eicosanoids	1.6476
	WD_2_vs_WD_1	11-deoxy-11-methylene-PGD2	Lipids and lipid-like molecules	Fatty acyls	Eicosanoids	1.81536
	WD_2_vs_WD_1	10E,16-heptadecadien-8-ynoic acid	Lipids and lipid-like molecules	Fatty acyls	Fatty acids and conjugates	2.70471
	WD_2_vs_WD_1	4,7,10-hexadecatrienoic acid	Lipids and lipid-like molecules	Fatty acyls	Fatty acids and conjugates	2.59344
	WD_2_vs_WD_1	8E-Heptadecenedioic acid	Lipids and lipid-like molecules	Fatty acyls	Fatty acids and conjugates	2.93113
	WD_2_vs_WD_1	Norlinolenic acid	Lipids and lipid-like molecules	Fatty acyls	Fatty acids and conjugates	1.74762
	WD_2_vs_WD_1	2,6-nonadienoic acid	Lipids and lipid-like molecules	Fatty acyls	Fatty acids and conjugates	1.67369
	WD_2_vs_WD_1	Arachidonic Acid (d8)	Lipids and lipid-like molecules	Fatty acyls	Fatty acids and conjugates	1.97972
	WD_2_vs_WD_1	10E-heptadecen-8-ynoic acid	Lipids and lipid-like molecules	Fatty acyls	Fatty acids and conjugates	2.19007
	WD_2_vs_WD_1	9-Keto heptadecylic acid	Lipids and lipid-like molecules	Fatty acyls	Fatty acids and conjugates	4.1682
	WD_2_vs_WD_1	5-hydroperoxy-7-[3,5-epidioxy-2-(2-octenyl)-cyclopentyl]-6-heptenoic acid	Lipids and lipid-like molecules	Fatty acyls	Fatty acids and conjugates	1.85386
	WD_2_vs_WD_1	Ceriporic acid C	Lipids and lipid-like molecules	Fatty acyls	Fatty acids and conjugates	1.49413
	WD_2_vs_WD_1	12S-hydroxy-16-heptadecynoic acid	Lipids and lipid-like molecules	Fatty acyls	Fatty acids and conjugates	2.3252
	WD_2_vs_WD_1	(3S,4S)-3-hydroxytetradecane-1,3,4-tricarboxylic acid	Lipids and lipid-like molecules	Fatty acyls	Fatty acids and conjugates	1.41497
	WD_2_vs_WD_1	2,9-heptadecadien-4,6-diyn-1,8-diol	Lipids and lipid-like molecules	Fatty acyls	Fatty alcohols	1.42503
	WD_2_vs_WD_1	8E,11Z-Hexadecadienal	Lipids and lipid-like molecules	Fatty acyls	Fatty aldehydes	1.73255
	WD_2_vs_WD_1	N-stearoyl glutamic acid	Lipids and lipid-like molecules	Fatty acyls	Fatty amides	1.78269
	WD_2_vs_WD_1	Anandamide 0-phosphate	Lipids and lipid-like molecules	Fatty acyls	Fatty amides	1.69161
	WD_2_vs_WD_1	3,7,11-Trimethyldodeca-2E,4E-diene	Lipids and lipid-like molecules	Fatty acyls	Hydrocarbons	1.95984
	WD_2_vs_WD_1	DG(16:0/18:4(6Z,9Z,12Z,15Z)/0:0)	Lipids and lipid-like molecules	Fatty acyls	Linoleic acids and derivatives	1.35737
	WD_2_vs_WD_1	9S-HpOTrE	Lipids and lipid-like molecules	Fatty acyls	Octadecanoids	2.20646
	WD_2_vs_WD_1	DG(14:1(9Z)/22:6(4Z,7Z,10Z,13Z,16Z,19Z)/0:0)	Lipids and lipid-like molecules	Glycerolipids	Diradylglycerols	1.54307
	WD_2_vs_WD_1	DG(14:1(9Z)/18:0/0:0)	Lipids and lipid-like molecules	Glycerolipids	Diradylglycerols	1.2832
	WD_2_vs_WD_1	1-(9Z-octadecenoyl)-2-(5Z,8Z,11Z,14Z-eicosatetraenoyl)-3-O-alpha-D-glucuronyl-sn-glycerol	Lipids and lipid-like molecules	Glycerolipids	Glycosyldiradylglycerols	1.61932
	WD_2_vs_WD_1	TG(17:0/18:0/20:0)[iso6]	Lipids and lipid-like molecules	Glycerolipids	Triradylglycerols	1.61215
	WD_2_vs_WD_1	TG(17:0/18:1(9Z)/20:0)[iso6]	Lipids and lipid-like molecules	Glycerolipids	Triradylglycerols	2.20449
	WD_2_vs_WD_1	PA(18:1(9Z)/22:4(7Z,10Z,13Z,16Z))	Lipids and lipid-like molecules	Glycerophospholipids	Glycerophosphates	1.57547
	WD_2_vs_WD_1	PA(12:0/22:4(7Z,10Z,13Z,16Z))	Lipids and lipid-like molecules	Glycerophospholipids	Glycerophosphates	1.77934
	WD_2_vs_WD_1	PA(18:3(6Z,9Z,12Z)/20:5(5Z,8Z,11Z,14Z,17Z))	Lipids and lipid-like molecules	Glycerophospholipids	Glycerophosphates	1.33224
	WD_2_vs_WD_1	PC(18:4(6Z,9Z,12Z,15Z)/22:6(4Z,7Z,10Z,13Z,16Z,19Z))	Lipids and lipid-like molecules	Glycerophospholipids	Glycerophosphocholines	1.74867
	WD_2_vs_WD_1	PE(20:5(5Z,8Z,11Z,14Z,17Z)/P-16:0)	Lipids and lipid-like molecules	Glycerophospholipids	Glycerophosphoethanolamines	1.54097
	WD_2_vs_WD_1	PE(14:1(9Z)/P-18:1(11Z))	Lipids and lipid-like molecules	Glycerophospholipids	Glycerophosphoethanolamines	1.4275
	WD_2_vs_WD_1	PG(17:1(9Z)/22:4(7Z,10Z,13Z,16Z))	Lipids and lipid-like molecules	Glycerophospholipids	Glycerophosphoglycerols	1.41241
	WD_2_vs_WD_1	PG(15:1(9Z)/22:2(13Z,16Z))	Lipids and lipid-like molecules	Glycerophospholipids	Glycerophosphoglycerols	1.60574
	WD_2_vs_WD_1	PG(22:6(4Z,7Z,10Z,13Z,16Z,19Z)/22:4(7Z,10Z,13Z,16Z))	Lipids and lipid-like molecules	Glycerophospholipids	Glycerophosphoglycerols	1.77073
	WD_2_vs_WD_1	PG(16:0/22:5(4Z,7Z,10Z,13Z,16Z))	Lipids and lipid-like molecules	Glycerophospholipids	Glycerophosphoglycerols	1.4053
	WD_2_vs_WD_1	PG(21:0/13:0)	Lipids and lipid-like molecules	Glycerophospholipids	Glycerophosphoglycerols	1.55022
	WD_2_vs_WD_1	PI(18:2(9Z,12Z)/20:5(5Z,8Z,11Z,14Z,17Z))	Lipids and lipid-like molecules	Glycerophospholipids	Glycerophosphoinositols	2.2091
	WD_2_vs_WD_1	PI(O-16:0/20:5(5Z,8Z,11Z,14Z,17Z))	Lipids and lipid-like molecules	Glycerophospholipids	Glycerophosphoinositols	1.84251
	WD_2_vs_WD_1	PI(P-18:0/18:4(6Z,9Z,12Z,15Z))	Lipids and lipid-like molecules	Glycerophospholipids	Glycerophosphoinositols	1.58026
	WD_2_vs_WD_1	PI(P-16:0/20:5(5Z,8Z,11Z,14Z,17Z))	Lipids and lipid-like molecules	Glycerophospholipids	Glycerophosphoinositols	1.9409
	WD_2_vs_WD_1	PI(18:1(11Z)/18:3(6Z,9Z,12Z))	Lipids and lipid-like molecules	Glycerophospholipids	Glycerophosphoinositols	1.59662
	WD_2_vs_WD_1	PI(22:2(13Z,16Z)/22:4(7Z,10Z,13Z,16Z))	Lipids and lipid-like molecules	Glycerophospholipids	Glycerophosphoinositols	2.02713
	WD_2_vs_WD_1	PI(12:0/22:4(7Z,10Z,13Z,16Z))	Lipids and lipid-like molecules	Glycerophospholipids	Glycerophosphoinositols	1.7398
	WD_2_vs_WD_1	PI(20:5(5Z,8Z,11Z,14Z,17Z)/16:0)	Lipids and lipid-like molecules	Glycerophospholipids	Glycerophosphoinositols	1.38291
	WD_2_vs_WD_1	PI(18:4(6Z,9Z,12Z,15Z)/20:5(5Z,8Z,11Z,14Z,17Z))	Lipids and lipid-like molecules	Glycerophospholipids	Glycerophosphoinositols	1.7864
	WD_2_vs_WD_1	PI(16:0/20:4(5Z,8Z,11Z,14Z))	Lipids and lipid-like molecules	Glycerophospholipids	Glycerophosphoinositols	1.94437
	WD_2_vs_WD_1	PI(18:3(6Z,9Z,12Z)/22:6(4Z,7Z,10Z,13Z,16Z,19Z))	Lipids and lipid-like molecules	Glycerophospholipids	Glycerophosphoinositols	1.48058
	WD_2_vs_WD_1	PS(16:1(9Z)/18:3(6Z,9Z,12Z))	Lipids and lipid-like molecules	Glycerophospholipids	Glycerophosphoserines	1.29805
	WD_2_vs_WD_1	PS(O-18:0/14:0)	Lipids and lipid-like molecules	Glycerophospholipids	Glycerophosphoserines	1.57923
	WD_2_vs_WD_1	PS(17:0/21:0)	Lipids and lipid-like molecules	Glycerophospholipids	Glycerophosphoserines	1.34547
	WD_2_vs_WD_1	PS(O-18:0/18:4(6Z,9Z,12Z,15Z))	Lipids and lipid-like molecules	Glycerophospholipids	Glycerophosphoserines	1.59273
	WD_2_vs_WD_1	Kaempferol 4'-methyl ether 3-(4Rha-rhamnosylrutinoside)	Lipids and lipid-like molecules	Polyketides	Flavonoids	1.88985
	WD_2_vs_WD_1	Sophoraisoflavanone C	Lipids and lipid-like molecules	Polyketides	Flavonoids	1.74629
	WD_2_vs_WD_1	6-deoxyerythronolide B	Lipids and lipid-like molecules	Polyketides	Macrolides and lactone polyketides	1.75271
	WD_2_vs_WD_1	Monensin A	Lipids and lipid-like molecules	Polyketides	Polyether antibiotics	1.35573
	WD_2_vs_WD_1	bacteriohopane-,32,33,34-triol-35-cyclitolguanine	Lipids and lipid-like molecules	Prenol lipids	Hopanoids	1.57194
	WD_2_vs_WD_1	Astaxanthin glucoside	Lipids and lipid-like molecules	Prenol lipids	Isoprenoids	1.29537
	WD_2_vs_WD_1	Ophiobolin A	Lipids and lipid-like molecules	Prenol lipids	Isoprenoids	1.81759
	WD_2_vs_WD_1	3-demethylubiquinone-9	Lipids and lipid-like molecules	Prenol lipids	Quinones and hydroquinones	1.60505
	WD_2_vs_WD_1	Estriol	Lipids and lipid-like molecules	Steroids and steroid derivatives	Estrane steroids	1.48117
	WD_2_vs_WD_1	25-Hydroxyvitamin D2	Lipids and lipid-like molecules	Steroids and steroid derivatives	Vitamin D and derivatives	1.39863
	WD_2_vs_WD_1	3,12-Dioxochola-1,4,9(11)-trien-24-oic Acid	Lipids and lipid-like molecules	Sterol lipids	Bile acids and derivatives	2.09207
	WD_2_vs_WD_1	Cucurbitacin F	Lipids and lipid-like molecules	Sterol lipids	Sterols	1.69183
	WD_2_vs_WD_1	(23S,24R,25S)-23,24-dihydroxy-spirost-5-en-3beta-yl O-alpha-L-rhamnopyranosyl-(1-2)-beta-D-glucopyranoside	Lipids and lipid-like molecules	Sterol lipids	Sterols	1.29715
	WD_2_vs_WD_1	L-Aspartic acid	Organic acids and derivatives	Carboxylic acids and derivatives	Amino acids, peptides, and analogues	2.42692
	WD_2_vs_WD_1	Glycyl-glycine	Organic acids and derivatives	Carboxylic acids and derivatives	Amino acids, peptides, and analogues	1.56726
	WD_2_vs_WD_1	Mevalonate-P	Organic acids and derivatives	Organic phosphoric acids and derivatives	Phosphate esters	1.41367
	WD_2_vs_WD_1	D-Maltose	Organic oxygen compounds	Organooxygen compounds	Carbohydrates and carbohydrate conjugates	1.17658
	WD_2_vs_WD_1	D-Glucose	Organic oxygen compounds	Organooxygen compounds	Carbohydrates and carbohydrate conjugates	1.33099
	WD_2_vs_WD_1	Raffinose	Organic oxygen compounds	Organooxygen compounds	Carbohydrates and carbohydrate conjugates	1.6008
	WD_2_vs_WD_1	Inosine	/	/	/	1.45419
	WD_2_vs_WD_1	(3'-sulfo)Galbeta-Cer(d18:0/20:0(2OH))	/	/	/	1.98261
	WD_3_vs_WD_2	Apigenin 7-(2''-acetyl-6''-methylglucuronide)	Lipids and lipid-like molecules	Polyketides	Flavonoids	3.07787
	WD_3_vs_WD_2	6-Acetyldihydrostemonal	Lipids and lipid-like molecules	Polyketides	Flavonoids	2.35076
	WD_3_vs_WD_2	Puerarin	Organic compounds	Phenylpropanoids and polyketides	Isoflavonoids	2.06145
	WD_3_vs_WD_2	Maltotetraose	Organic oxygen compounds	Organooxygen compounds	Carbohydrates and carbohydrate conjugates	2.59391
	WW_2_vs_WW_1	Resolvin E1	Lipids and lipid-like molecules	Fatty acyls	Eicosanoids	1.34018
	WW_2_vs_WW_1	28:5(10Z,13Z,16Z,19Z,22Z)	Lipids and lipid-like molecules	Fatty acyls	Fatty acids and conjugates	1.83981
	WW_2_vs_WW_1	3-hydroxymethyl-glutaric acid	Lipids and lipid-like molecules	Fatty acyls	Fatty acids and conjugates	1.75533
	WW_2_vs_WW_1	4Z,7-octadienoic acid	Lipids and lipid-like molecules	Fatty acyls	Fatty acids and conjugates	2.09056
	WW_2_vs_WW_1	9,12,13-TriHOME	Lipids and lipid-like molecules	Fatty acyls	Fatty acids and conjugates	1.51587
	WW_2_vs_WW_1	Adipaldehyde	Lipids and lipid-like molecules	Fatty acyls	Fatty aldehydes	1.42932
	WW_2_vs_WW_1	PA(17:2(9Z,12Z)/0:0)	Lipids and lipid-like molecules	Glycerophospholipids	Glycerophosphates	2.31231
	WW_2_vs_WW_1	PA(14:1(9Z)/0:0)	Lipids and lipid-like molecules	Glycerophospholipids	Glycerophosphates	1.70337
	WW_2_vs_WW_1	LysoPC(18:2(9Z,12Z))	Lipids and lipid-like molecules	Glycerophospholipids	Glycerophosphocholines	1.48121
	WW_2_vs_WW_1	LysoPC(16:0)	Lipids and lipid-like molecules	Glycerophospholipids	Glycerophosphocholines	2.14021
	WW_2_vs_WW_1	PE(18:3(6Z,9Z,12Z)/P-18:0)	Lipids and lipid-like molecules	Glycerophospholipids	Glycerophosphoethanolamines	1.33879
	WW_2_vs_WW_1	PS(12:0/0:0)	Lipids and lipid-like molecules	Glycerophospholipids	Glycerophosphoserines	2.16645
	WW_2_vs_WW_1	bacteriohopane-31,32,33,34-tetrol-35-cyclitol	Lipids and lipid-like molecules	Prenol lipids	Hopanoids	1.59837
	WW_2_vs_WW_1	spinosic acid A	Lipids and lipid-like molecules	Prenol lipids	Isoprenoids	1.51656
	WW_2_vs_WW_1	Thermozeaxanthin-15/ Zeaxanthin glucoside ester	Lipids and lipid-like molecules	Prenol lipids	Isoprenoids	1.55793
	WW_2_vs_WW_1	19-Norandrosterone	Lipids and lipid-like molecules	Steroids and steroid derivatives	Estrane steroids	1.92712
	WW_2_vs_WW_1	Hippurin-1	Lipids and lipid-like molecules	Sterol lipids	Sterols	1.31386
	WW_2_vs_WW_1	Glycyl-glycine	Organic acids and derivatives	Carboxylic acids and derivatives	Amino acids, peptides, and analogues	2.13054
	WW_2_vs_WW_1	Scopolamine	Organic acids and derivatives	Hydroxy acids and derivatives	Beta hydroxy acids and derivatives	2.26182
	WW_2_vs_WW_1	D-Glucose	Organic oxygen compounds	Organooxygen compounds	Carbohydrates and carbohydrate conjugates	1.23035
	WW_2_vs_WW_1	Indoleacetic acid	Organoheterocyclic compounds	Indoles and derivatives	Indolyl carboxylic acids and derivatives	1.50084
	WW_2_vs_WW_1	Cycloheterophyllin	Phenylpropanoids and polyketides	Flavonoids	Pyranoflavonoids	2.26288
	WW_2_vs_WW_1	Tacrolimus	/	/	/	1.51037
	WW_3_vs_WW_2	Caproic acid	Lipids and lipid-like molecules	Fatty acyls	Fatty acids and conjugates	30.2841
	WW_3_vs_WW_2	Linoleamide	Lipids and lipid-like molecules	Fatty acyls	Fatty amides	1.92345
	WW_3_vs_WW_2	N-(1,1-dimethyl-2-hydroxy-ethyl) arachidonoyl amine	Lipids and lipid-like molecules	Fatty acyls	Fatty amides	1.4931
	WW_3_vs_WW_2	Strobopinin	Lipids and lipid-like molecules	Polyketides	Flavonoids	2.06903
	WW_3_vs_WW_2	7-Hydroxy-3',4'-methylenedioxyflavan	Lipids and lipid-like molecules	Polyketides	Flavonoids	2.03331
	WW_3_vs_WW_2	4,2'-Dihydroxy-4',6'-dimethoxychalcone 4-apiosyl-(1->2)-glucoside	Lipids and lipid-like molecules	Polyketides	Flavonoids	1.46484
	WW_3_vs_WW_2	6,4'-Dihydroxy-7-methylaurone 6-rhamnoside	Lipids and lipid-like molecules	Polyketides	Flavonoids	1.50155
	WW_3_vs_WW_2	Kaplanin	Lipids and lipid-like molecules	Polyketides	Flavonoids	3.11527
	WW_3_vs_WW_2	3-C-Methylapigenin 5-rhamnoside	Lipids and lipid-like molecules	Polyketides	Flavonoids	3.08631
	WW_3_vs_WW_2	6,5'-Dihydroxy-3,5,7,2',4'-pentamethoxyflavone	Lipids and lipid-like molecules	Polyketides	Flavonoids	2.25353
	WW_3_vs_WW_2	3,5,6,7,3',4',5'-Heptamethoxyflavone	Lipids and lipid-like molecules	Polyketides	Flavonoids	2.17944
	WW_3_vs_WW_2	6-Acetyldihydrostemonal	Lipids and lipid-like molecules	Polyketides	Flavonoids	2.35376
	WW_3_vs_WW_2	3,5,8,3'-Tetramethoxy-6,7:4',5'-bis(methylenedioxy)flavone	Lipids and lipid-like molecules	Polyketides	Flavonoids	2.77241
	WW_3_vs_WW_2	6'''-(3-Hydroxy-3-methylglutaroyl)isoviolanthin	Lipids and lipid-like molecules	Polyketides	Flavonoids	1.65989
	WW_3_vs_WW_2	L-Cystathionine	Organic acids and derivatives	Carboxylic acids and derivatives	Amino acids, peptides, and analogues	3.2124
	WW_3_vs_WW_2	Puerarin	Organic compounds	Phenylpropanoids and polyketides	Isoflavonoids	2.09411
	WW_3_vs_WW_2	Maltotetraose	Organic oxygen compounds	Organooxygen compounds	Carbohydrates and carbohydrate conjugates	3.71811
	WW_3_vs_WW_2	Maltotriose	Organic oxygen compounds	Organooxygen compounds	Carbohydrates and carbohydrate conjugates	1.7477
	WW_3_vs_WW_2	Raffinose	Organic oxygen compounds	Organooxygen compounds	Carbohydrates and carbohydrate conjugates	1.28056
