# Supplementary material for: Metabolomic analyses reveal substances that contribute to the increased freezing tolerance of alfalfa (Medicago sativa L.) after continuous water deficit
Source: BMC Plant Biol. 2020 Jan 8;20:15. doi: 10.1186/s12870-019-2233-9 (PMC6950855; doi:10.1186/s12870-019-2233-9)
Supplement: Supplementary file 3 — Additional file 3. Proportions of differential metabolites in each class/subclass level out of all the differential metabolites in each comparison. [file 12870_2019_2233_MOESM3_ESM.xlsx]

## Sheet: Sheet1
	1. Proportion of differential metabolites in one class out of total differential metabolites in one comparison.
		Classification level		Within-phase comparisons									Between-phase comparisons
		Superclass	Class	WD_1 vs WW_1			WD_2 vs WW_2			WD_3 vs WW_3			WD_2 vs WD_1			WD_3 vs WD_2			WW_2 vs WW_1			WW_3 vs WW_2
				NO.	Total no.	Proportion	NO.	Total no.	Proportion	NO.	Total no.	Proportion	NO.	Total no.	Proportion	NO.	Total no.	Proportion	NO.	Total no.	Proportion	NO.	Total no.	Proportion
		Benzenoids	Benzene and substituted derivatives	1	131	0.00763359	1	112	0.00892857	1	115	0.00869565	0	85	0	0	39	0	0	46	0	0	174	0
		Homogeneous non-metal compounds	Non-metal oxoanionic compounds	2	131	0.0152672	2	112	0.0178571	1	115	0.00869565	0	85	0	0	39	0	1	46	0.0217391	1	174	0.00574713
		Hydrocarbons	Saturated hydrocarbons	1	131	0.00763359	0	112	0	0	115	0	0	85	0	0	39	0	0	46	0	0	174	0
		Lipids and lipid-like molecules	Fatty acyls	32	131	0.244275	28	112	0.25	41	115	0.356522	23	85	0.270588	13	39	0.333333	9	46	0.195652	51	174	0.293103
		Lipids and lipid-like molecules	Glycerolipids	12	131	0.0916031	8	112	0.0714286	8	115	0.0695652	5	85	0.0588235	1	39	0.025641	1	46	0.0217391	7	174	0.0402299
		Lipids and lipid-like molecules	Glycerophospholipids	33	131	0.251908	20	112	0.178571	9	115	0.0782609	26	85	0.305882	6	39	0.153846	8	46	0.173913	44	174	0.252874
		Lipids and lipid-like molecules	Polyketides	13	131	0.0992366	10	112	0.0892857	22	115	0.191304	9	85	0.105882	7	39	0.179487	10	46	0.217391	15	174	0.0862069
		Lipids and lipid-like molecules	Prenol lipids	10	131	0.0763359	10	112	0.0892857	6	115	0.0521739	4	85	0.0470588	2	39	0.0512821	4	46	0.0869565	17	174	0.0977011
		Lipids and lipid-like molecules	Sphingolipids	1	131	0.00763359	2	112	0.0178571	4	115	0.0347826	0	85	0	0	39	0	0	46	0	1	174	0.00574713
		Lipids and lipid-like molecules	Steroids and steroid derivatives	4	131	0.0305344	5	112	0.0446429	4	115	0.0347826	2	85	0.0235294	2	39	0.0512821	1	46	0.0217391	7	174	0.0402299
		Lipids and lipid-like molecules	Sterol lipids	10	131	0.0763359	14	112	0.125	6	115	0.0521739	6	85	0.0705882	5	39	0.128205	1	46	0.0217391	14	174	0.0804598
		Organic acids and derivatives	Carboxylic acids and derivatives	2	131	0.0152672	1	112	0.00892857	3	115	0.026087	2	85	0.0235294	1	39	0.025641	2	46	0.0434783	5	174	0.0287356
		Organic acids and derivatives	Hydroxy acids and derivatives	0	131	0	0	112	0	0	115	0	0	85	0	0	39	0	1	46	0.0217391	0	174	0
		Organic acids and derivatives	Organic phosphoric acids and derivatives	0	131	0	0	112	0	1	115	0.00869565	1	85	0.0117647	0	39	0	0	46	0	0	174	0
		Organic compounds	Phenylpropanoids and polyketides	1	131	0.00763359	0	112	0	1	115	0.00869565	1	85	0.0117647	1	39	0.025641	0	46	0	1	174	0.00574713
		Organic oxygen compounds	Organooxygen compounds	3	131	0.0229008	2	112	0.0178571	3	115	0.026087	3	85	0.0352941	1	39	0.025641	2	46	0.0434783	5	174	0.0287356
		Organoheterocyclic compounds	Indoles and derivatives	0	131	0	2	112	0.0178571	0	115	0	0	85	0	0	39	0	1	46	0.0217391	1	174	0.00574713
		Organoheterocyclic compounds	Lactones	0	131	0	1	112	0.00892857	0	115	0	0	85	0	0	39	0	0	46	0	1	174	0.00574713
		Phenylpropanoids and polyketides	Flavonoids	0	131	0	0	112	0	2	115	0.0173913	0	85	0	0	39	0	1	46	0.0217391	0	174	0
		Phenylpropanoids and polyketides	Isoflavonoids	2	131	0.0152672	0	112	0	2	115	0.0173913	0	85	0	0	39	0	2	46	0.0434783	0	174	0
			Others	4	131	0.0305344	6	112	0.0535714	1	115	0.00869565	3	85	0.0352941	0	39	0	2	46	0.0434783	4	174	0.0229885
	2. Propotion of differential metabolites in one subclass out of total differential metabolites in one comparison.
	Classification level			Within-phase comparisons									Between-phase comparisons
	Superclass	Class	Subclass	WD_1 vs WW_1			WD_2 vs WW_2			WD_3 vs WW_3			WD_2 vs WD_1			WD_3 vs WD_2			WW_2 vs WW_1			WW_3 vs WW_2
				NO.	Total no.	Proportion	NO.	Total no.	Proportion	NO.	Total no.	Proportion	NO.	Total no.	Proportion	NO.	Total no.	Proportion	NO.	Total no.	Proportion	NO.	Total no.	Proportion
	Benzenoids	Benzene and substituted derivatives	Benzoic acids and derivatives	1	131	0.00763359	1	112	0.00892857	1	115	0.00869565	0	85	0	0	39	0	0	46	0	0	174	0
	Homogeneous non-metal compounds	Non-metal oxoanionic compounds	Non-metal phosphates	1	131	0.00763359	1	112	0.00892857	0	115	0	0	85	0	0	39	0	1	46	0.0217391	0	174	0
	Homogeneous non-metal compounds	Non-metal oxoanionic compounds	Non-metal sulfates	1	131	0.00763359	1	112	0.00892857	1	115	0.00869565	0	85	0	0	39	0	0	46	0	1	174	0.00574713
	Hydrocarbons	Saturated hydrocarbons	Cycloalkanes	1	131	0.00763359	0	112	0	0	115	0	0	85	0	0	39	0	0	46	0	0	174	0
	Lipids and lipid-like molecules	Fatty acyls	Eicosanoids	3	131	0.0229008	2	112	0.0178571	7	115	0.0608696	3	85	0.0352941	3	39	0.0769231	2	46	0.0434783	10	174	0.0574713
	Lipids and lipid-like molecules	Fatty acyls	Fatty acids and conjugates	13	131	0.0992366	8	112	0.0714286	10	115	0.0869565	13	85	0.152941	4	39	0.102564	5	46	0.108696	17	174	0.0977011
	Lipids and lipid-like molecules	Fatty acyls	Fatty acyl glycosides	1	131	0.00763359	3	112	0.0267857	1	115	0.00869565	0	85	0	0	39	0	0	46	0	3	174	0.0172414
	Lipids and lipid-like molecules	Fatty acyls	Fatty alcohols	3	131	0.0229008	5	112	0.0446429	5	115	0.0434783	1	85	0.0117647	1	39	0.025641	0	46	0	2	174	0.0114943
	Lipids and lipid-like molecules	Fatty acyls	Fatty aldehydes	1	131	0.00763359	0	112	0	0	115	0	1	85	0.0117647	1	39	0.025641	1	46	0.0217391	1	174	0.00574713
	Lipids and lipid-like molecules	Fatty acyls	Fatty amides	6	131	0.0458015	4	112	0.0357143	6	115	0.0521739	2	85	0.0235294	3	39	0.0769231	1	46	0.0217391	5	174	0.0287356
	Lipids and lipid-like molecules	Fatty acyls	Fatty esters	0	131	0	0	112	0	0	115	0	0	85	0	0	39	0	0	46	0	1	174	0.00574713
	Lipids and lipid-like molecules	Fatty acyls	Hydrocarbons	3	131	0.0229008	4	112	0.0357143	4	115	0.0347826	1	85	0.0117647	1	39	0.025641	0	46	0	0	174	0
	Lipids and lipid-like molecules	Fatty acyls	Lineolic acids and derivatives	1	131	0.00763359	0	112	0	2	115	0.0173913	1	85	0.0117647	0	39	0	0	46	0	5	174	0.0287356
	Lipids and lipid-like molecules	Fatty acyls	Octadecanoids	1	131	0.00763359	2	112	0.0178571	5	115	0.0434783	1	85	0.0117647	0	39	0	0	46	0	7	174	0.0402299
	Lipids and lipid-like molecules	Fatty acyls	Oxygenated hydrocarbons	0	131	0	0	112	0	1	115	0.00869565	0	85	0	0	39	0	0	46	0	0	174	0
	Lipids and lipid-like molecules	Glycerolipids	Diradylglycerols	8	131	0.0610687	6	112	0.0535714	6	115	0.0521739	2	85	0.0235294	1	39	0.025641	0	46	0	6	174	0.0344828
	Lipids and lipid-like molecules	Glycerolipids	Glycosyldiradylglycerols	2	131	0.0152672	0	112	0	1	115	0.00869565	1	85	0.0117647	0	39	0	0	46	0	0	174	0
	Lipids and lipid-like molecules	Glycerolipids	Glycosylmonoradylglycerols	0	131	0	0	112	0	0	115	0	0	85	0	0	39	0	1	46	0.0217391	0	174	0
	Lipids and lipid-like molecules	Glycerolipids	Monoradylglycerols	0	131	0	1	112	0.00892857	1	115	0.00869565	0	85	0	0	39	0	0	46	0	0	174	0
	Lipids and lipid-like molecules	Glycerolipids	Triradylglycerols	2	131	0.0152672	1	112	0.00892857	0	115	0	2	85	0.0235294	0	39	0	0	46	0	1	174	0.00574713
	Lipids and lipid-like molecules	Glycerophospholipids	CDP-glycerols	0	131	0	0	112	0	1	115	0.00869565	0	85	0	0	39	0	0	46	0	0	174	0
	Lipids and lipid-like molecules	Glycerophospholipids	Glycerophosphates	6	131	0.0458015	4	112	0.0357143	1	115	0.00869565	3	85	0.0352941	0	39	0	4	46	0.0869565	10	174	0.0574713
	Lipids and lipid-like molecules	Glycerophospholipids	Glycerophosphocholines	1	131	0.00763359	1	112	0.00892857	1	115	0.00869565	1	85	0.0117647	0	39	0	2	46	0.0434783	1	174	0.00574713
	Lipids and lipid-like molecules	Glycerophospholipids	Glycerophosphoethanolamines	5	131	0.0381679	3	112	0.0267857	0	115	0	2	85	0.0235294	3	39	0.0769231	1	46	0.0217391	10	174	0.0574713
	Lipids and lipid-like molecules	Glycerophospholipids	Glycerophosphoglycerols	7	131	0.0534351	5	112	0.0446429	2	115	0.0173913	5	85	0.0588235	0	39	0	0	46	0	5	174	0.0287356
	Lipids and lipid-like molecules	Glycerophospholipids	Glycerophosphoinositols	9	131	0.0687023	4	112	0.0357143	1	115	0.00869565	11	85	0.129412	3	39	0.0769231	0	46	0	12	174	0.0689655
	Lipids and lipid-like molecules	Glycerophospholipids	Glycerophosphoserines	5	131	0.0381679	3	112	0.0267857	3	115	0.026087	4	85	0.0470588	0	39	0	1	46	0.0217391	6	174	0.0344828
	Lipids and lipid-like molecules	Polyketides	Annonaceae acetogenins	1	131	0.00763359	1	112	0.00892857	0	115	0	0	85	0	0	39	0	0	46	0	0	174	0
	Lipids and lipid-like molecules	Polyketides	Aromatic polyketides	2	131	0.0152672	1	112	0.00892857	1	115	0.00869565	0	85	0	1	39	0.025641	0	46	0	0	174	0
	Lipids and lipid-like molecules	Polyketides	Flavonoids	8	131	0.0610687	7	112	0.0625	20	115	0.173913	7	85	0.0823529	5	39	0.128205	10	46	0.217391	12	174	0.0689655
	Lipids and lipid-like molecules	Polyketides	Macrolides and lactone polyketides	1	131	0.00763359	1	112	0.00892857	1	115	0.00869565	1	85	0.0117647	1	39	0.025641	0	46	0	3	174	0.0172414
	Lipids and lipid-like molecules	Polyketides	Polyether antibiotics	1	131	0.00763359	0	112	0	0	115	0	1	85	0.0117647	0	39	0	0	46	0	0	174	0
	Lipids and lipid-like molecules	Prenol lipids	Hopanoids	0	131	0	0	112	0	1	115	0.00869565	1	85	0.0117647	0	39	0	1	46	0.0217391	3	174	0.0172414
	Lipids and lipid-like molecules	Prenol lipids	Isoprenoids	8	131	0.0610687	7	112	0.0625	2	115	0.0173913	2	85	0.0235294	1	39	0.025641	2	46	0.0434783	11	174	0.0632184
	Lipids and lipid-like molecules	Prenol lipids	Monoterpenoids	0	131	0	0	112	0	0	115	0	0	85	0	0	39	0	1	46	0.0217391	0	174	0
	Lipids and lipid-like molecules	Prenol lipids	Polyprenols	1	131	0.00763359	1	112	0.00892857	0	115	0	0	85	0	0	39	0	0	46	0	1	174	0.00574713
	Lipids and lipid-like molecules	Prenol lipids	Quinones and hydroquinones	0	131	0	0	112	0	1	115	0.00869565	1	85	0.0117647	0	39	0	0	46	0	0	174	0
	Lipids and lipid-like molecules	Prenol lipids	Terpene lactones	0	131	0	0	112	0	1	115	0.00869565	0	85	0	1	39	0.025641	0	46	0	0	174	0
	Lipids and lipid-like molecules	Prenol lipids	Tetraterpenoids	1	131	0.00763359	1	112	0.00892857	1	115	0.00869565	0	85	0	0	39	0	0	46	0	1	174	0.00574713
	Lipids and lipid-like molecules	Prenol lipids	Triterpenoids	0	131	0	1	112	0.00892857	0	115	0	0	85	0	0	39	0	0	46	0	1	174	0.00574713
	Lipids and lipid-like molecules	Sphingolipids	Ceramides	0	131	0	0	112	0	1	115	0.00869565	0	85	0	0	39	0	0	46	0	0	174	0
	Lipids and lipid-like molecules	Sphingolipids	Glycosphingolipids	0	131	0	0	112	0	1	115	0.00869565	0	85	0	0	39	0	0	46	0	1	174	0.00574713
	Lipids and lipid-like molecules	Sphingolipids	Neutral glycosphingolipids	1	131	0.00763359	1	112	0.00892857	1	115	0.00869565	0	85	0	0	39	0	0	46	0	0	174	0
	Lipids and lipid-like molecules	Sphingolipids	Other sphingolipids	0	131	0	0	112	0	1	115	0.00869565	0	85	0	0	39	0	0	46	0	0	174	0
	Lipids and lipid-like molecules	Sphingolipids	Phosphosphingolipids	0	131	0	1	112	0.00892857	0	115	0	0	85	0	0	39	0	0	46	0	0	174	0
	Lipids and lipid-like molecules	Steroids and steroid derivatives	Androstane steroids	0	131	0	1	112	0.00892857	0	115	0	0	85	0	0	39	0	0	46	0	0	174	0
	Lipids and lipid-like molecules	Steroids and steroid derivatives	Bile acids, alcohols and derivatives	1	131	0.00763359	0	112	0	0	115	0	0	85	0	0	39	0	0	46	0	1	174	0.00574713
	Lipids and lipid-like molecules	Steroids and steroid derivatives	Cholestane steroids	0	131	0	0	112	0	1	115	0.00869565	0	85	0	0	39	0	0	46	0	0	174	0
	Lipids and lipid-like molecules	Steroids and steroid derivatives	Ergostane steroids	1	131	0.00763359	1	112	0.00892857	0	115	0	0	85	0	0	39	0	0	46	0	0	174	0
	Lipids and lipid-like molecules	Steroids and steroid derivatives	Estrane steroids	0	131	0	1	112	0.00892857	0	115	0	1	85	0.0117647	0	39	0	1	46	0.0217391	3	174	0.0172414
	Lipids and lipid-like molecules	Steroids and steroid derivatives	Steroid esters	0	131	0	1	112	0.00892857	1	115	0.00869565	0	85	0	0	39	0	0	46	0	0	174	0
	Lipids and lipid-like molecules	Steroids and steroid derivatives	Steroidal glycosides	1	131	0.00763359	1	112	0.00892857	1	115	0.00869565	0	85	0	1	39	0.025641	0	46	0	1	174	0.00574713
	Lipids and lipid-like molecules	Steroids and steroid derivatives	Sulfated steroids	0	131	0	0	112	0	0	115	0	0	85	0	0	39	0	0	46	0	1	174	0.00574713
	Lipids and lipid-like molecules	Steroids and steroid derivatives	Vitamin D and derivatives	1	131	0.00763359	0	112	0	1	115	0.00869565	1	85	0.0117647	1	39	0.025641	0	46	0	1	174	0.00574713
	Lipids and lipid-like molecules	Sterol lipids	Bile acids and derivatives	1	131	0.00763359	1	112	0.00892857	1	115	0.00869565	1	85	0.0117647	0	39	0	0	46	0	1	174	0.00574713
	Lipids and lipid-like molecules	Sterol lipids	Secosteroids	4	131	0.0305344	4	112	0.0357143	2	115	0.0173913	0	85	0	3	39	0.0769231	0	46	0	4	174	0.0229885
	Lipids and lipid-like molecules	Sterol lipids	Steroid conjugates	0	131	0	1	112	0.00892857	2	115	0.0173913	0	85	0	1	39	0.025641	0	46	0	1	174	0.00574713
	Lipids and lipid-like molecules	Sterol lipids	Sterols	5	131	0.0381679	8	112	0.0714286	1	115	0.00869565	5	85	0.0588235	1	39	0.025641	1	46	0.0217391	8	174	0.045977
	Organic acids and derivatives	Carboxylic acids and derivatives	Amino acids, peptides, and analogues	2	131	0.0152672	1	112	0.00892857	3	115	0.026087	2	85	0.0235294	1	39	0.025641	2	46	0.0434783	5	174	0.0287356
	Organic acids and derivatives	Hydroxy acids and derivatives	Beta hydroxy acids and derivatives	0	131	0	0	112	0	0	115	0	0	85	0	0	39	0	1	46	0.0217391	0	174	0
	Organic acids and derivatives	Organic phosphoric acids and derivatives	Phosphate esters	0	131	0	0	112	0	1	115	0.00869565	1	85	0.0117647	0	39	0	0	46	0	0	174	0
	Organic compounds	Phenylpropanoids and polyketides	Isoflavonoids	1	131	0.00763359	0	112	0	1	115	0.00869565	1	85	0.0117647	1	39	0.025641	0	46	0	1	174	0.00574713
	Organic oxygen compounds	Organooxygen compounds	Carbohydrates and carbohydrate conjugates	3	131	0.0229008	2	112	0.0178571	3	115	0.026087	3	85	0.0352941	1	39	0.025641	2	46	0.0434783	4	174	0.0229885
	Organic oxygen compounds	Organooxygen compounds	Carbonyl compounds	0	131	0	0	112	0	0	115	0	0	85	0	0	39	0	0	46	0	1	174	0.00574713
	Organoheterocyclic compounds	Indoles and derivatives	Indolyl carboxylic acids and derivatives	0	131	0	1	112	0.00892857	0	115	0	0	85	0	0	39	0	1	46	0.0217391	0	174	0
	Organoheterocyclic compounds	Indoles and derivatives	Tryptamines and derivatives	0	131	0	1	112	0.00892857	0	115	0	0	85	0	0	39	0	0	46	0	1	174	0.00574713
	Organoheterocyclic compounds	Lactones	Gamma butyrolactones	0	131	0	1	112	0.00892857	0	115	0	0	85	0	0	39	0	0	46	0	1	174	0.00574713
	Phenylpropanoids and polyketides	Flavonoids	Flavans	0	131	0	0	112	0	1	115	0.00869565	0	85	0	0	39	0	0	46	0	0	174	0
	Phenylpropanoids and polyketides	Flavonoids	Flavonoid glycosides	0	131	0	0	112	0	1	115	0.00869565	0	85	0	0	39	0	0	46	0	0	174	0
	Phenylpropanoids and polyketides	Flavonoids	Pyranoflavonoids	0	131	0	0	112	0	0	115	0	0	85	0	0	39	0	1	46	0.0217391	0	174	0
	Phenylpropanoids and polyketides	Isoflavonoids	Isoflavonoid O-glycosides	1	131	0.00763359	0	112	0	2	115	0.0173913	0	85	0	0	39	0	1	46	0.0217391	0	174	0
	Phenylpropanoids and polyketides	Isoflavonoids	O-methylated isoflavonoids	1	131	0.00763359	0	112	0	0	115	0	0	85	0	0	39	0	1	46	0.0217391	0	174	0
	Others	Others	Others	4	131	0.0305344	6	112	0.0535714	1	115	0.00869565	3	85	0.0352941	0	39	0	2	46	0.0434783	4	174	0.0229885
