# Supplementary material for: Metabolomic analyses reveal substances that contribute to the increased freezing tolerance of alfalfa (Medicago sativa L.) after continuous water deficit
Source: BMC Plant Biol. 2020 Jan 8;20:15. doi: 10.1186/s12870-019-2233-9 (PMC6950855; doi:10.1186/s12870-019-2233-9)
Supplement: Supplementary file 4 — Additional file 4. All the pathways identified in the KEGG enrichment analysis. [file 12870_2019_2233_MOESM4_ESM.xlsx]

## Sheet: all pathways
		pathway_name	class	all_number_of_meta	all_CID2meta	diff_number_of_meta	diff_CID2meta	p_value
	WD_1_vs_WW_1	Biosynthesis of unsaturated fatty acids	Metabolism	66|4354	C16513((7Z,10Z,13Z,16Z,19Z)-Docosa-7,10,13,16,19-pentaenoic acid);C20090(Toxin omega-Aga-IA);C16164((8Z,11Z,14Z,17Z)-Icosatetraenoyl-CoA);C16530(Icosenoyl-CoA);C16531(Docosenoyl-CoA);C16532(Tetracosenoyl-CoA);C16533(13,16-Docosadienoic acid);C10807(Germine);C16528(Docosanoyl-CoA);C16170((7Z,10Z,13Z,16Z)-Docosatetraenoyl-CoA);C16171((9Z,12Z,15Z,18Z)-Tetracosatetraenoyl-CoA);C16172((6Z,9Z,12Z,15Z,1…	1|19	C00249(Palmitic acid)	0.219567
	WD_1_vs_WW_1	Fatty acid elongation	Metabolism	41|4354	C01944(Octanoyl-CoA);C00024(Acetyl-CoA);C00638(Long-chain fatty acid);C05273(trans-Tetradec-2-enoyl-CoA);C05272(trans-Hexadec-2-enoyl-CoA);C05259(3-Oxopalmitoyl-CoA);C05258((S)-3-Hydroxyhexadecanoyl-CoA);C05271(trans-Hex-2-enoyl-CoA);C05270(Hexanoyl-CoA);C05276(trans-Oct-2-enoyl-CoA);C05275(trans-Dec-2-enoyl-CoA);C05274(Decanoyl-CoA);C00640((3S)-3-Hydroxyacyl-CoA);C02593(Tetradecanoyl-CoA);C01832…	1|19	C00249(Palmitic acid)	0.151475
	WD_1_vs_WW_1	Sulfur metabolism	Metabolism	42|4354	C17267(S-Sulfanylglutathione);C07073(Lidocaine);C20090(Toxin omega-Aga-IA);C00283(Hydrogen sulfide);C00580(Dimethyl sulfide);C01861(Trithionate);C00065(L-Serine);C10807(Germine);C19692(Polysulfide);C21906(3-Oxochol-4-en-24-oyl-CoA);C20955(3-(Methylthio)acryloyl-CoA);C11134(Testosterone glucuronide);C08061(2'-Aminobiphenyl-2,3-diol);C00054(Adenosine 3',5'-bisphosphate);C08276(3-(Methylthio)propano…	1|19	C00059(Sulfate)	0.154522
	WD_1_vs_WW_1	Brassinosteroid biosynthesis	Metabolism	29|4354	C15801(6-Deoxotyphasterol);C15800(3-Dehydro-6-deoxoteasterone);C15803(6alpha-Hydroxy-castasterone);C15802(6-Deoxocastasterone);C01789(Campesterol);C17733(7-Oxateasterone);C17735(7-Oxatyphasterol);C15788(6alpha-Hydroxycampestanol);C15789(6-Oxocampestanol);C15786(5alpha-Campestan-3-one);C15787(Campestanol);C15784(Campest-4-en-3beta-ol);C15785(Campest-4-en-3-one);C16251(3-epi-6-Deoxocathasterone);C1…	1|19	C01789(Campesterol)	0.112647
	WD_1_vs_WW_1	Carbon fixation in photosynthetic organisms	Metabolism	28|4354	C00149((S)-Malate);C00022(Pyruvate);C00001(H2O);C00369(Starch);C02076(Sedoheptulose);C00279(D-Erythrose 4-phosphate);C08061(2'-Aminobiphenyl-2,3-diol);C08062(2-Hydroxy-6-oxo-(2'-aminophenyl)-hexa-2,4-dienoate);C00199(D-Ribulose 5-phosphate);C00231(D-Xylulose 5-phosphate);C00197(3-Phospho-D-glycerate);C01182(D-Ribulose 1,5-bisphosphate);C00236(3-Phospho-D-glyceroyl phosphate);C00036(Oxaloacetate);…	1|19	C00085(Fructose 6-phosphate)	0.109217
	WD_1_vs_WW_1	Cysteine and methionine metabolism	Metabolism	73|4354	C02291(L-Cystathionine);C00065(L-Serine);C05528(3-Sulfopyruvate);C00021(S-Adenosyl-L-homocysteine);C01077(O-Acetyl-L-homoserine);C00283(Hydrogen sulfide);C00022(Pyruvate);C01137(S-Adenosylmethioninamine);C05527(3-Sulfinylpyruvate);C05526(S-Glutathionyl-L-cysteine);C03089(5-Methylthio-D-ribose);C10807(Germine);C20090(Toxin omega-Aga-IA);C15651(2-Hydroxy-3-keto-5-methylthiopentenyl-1-phosphate);C03…	2|19	C02291(L-Cystathionine);C00059(Sulfate)	0.0358349
	WD_1_vs_WW_1	Glycerolipid metabolism	Metabolism	46|4354	C04315(2-Acyl-3-O-(beta-D-galactosyl)-sn-glycerol);C00103(D-Glucose 1-phosphate);C00029(UDP-glucose);C00681(1-Acyl-sn-glycerol 3-phosphate);C10807(Germine);C00969(3-Hydroxypropanal);C20090(Toxin omega-Aga-IA);C13508(Sulfoquinovosyldiacylglycerol);C05401(3-beta-D-Galactosyl-sn-glycerol);C00577(D-Glyceraldehyde);C21906(3-Oxochol-4-en-24-oyl-CoA);C11134(Testosterone glucuronide);C02457(Propane-1,3-d…	1|19	C00416(PA(16:0/18:2(9Z,12Z)))	0.166429
	WD_1_vs_WW_1	Glycine, serine and threonine metabolism	Metabolism	60|4354	C02291(L-Cystathionine);C03082(4-Phospho-L-aspartate);C00101(Tetrahydrofolate);C00143(5,10-Methylenetetrahydrofolate);C00581(Guanidinoacetate);C00065(L-Serine);C11397((1R,2S,4R)-Neo-dihydrocarveol);C00114(Choline);C00109(2-Oxobutanoate);C10807(Germine);C01102(O-Phospho-L-homoserine);C06442(N(gamma)-Acetyldiaminobutyrate);C20090(Toxin omega-Aga-IA);C00014(Ammonia);C16432(5-Hydroxyectoine);C21906(3…	1|19	C02291(L-Cystathionine)	0.204704
	WD_1_vs_WW_1	Autophagy - other	Cellular Processes	5|4354	C04549(1-Phosphatidyl-1D-myo-inositol 3-phosphate);C01194(1-Phosphatidyl-D-myo-inositol);C00350(PE(16:1(9Z)/P-18:1(11Z));Phosphatidylethanolamine;PE(18:3(6Z,9Z,12Z)/P-18:0))	1|19	C00350(PE(16:1(9Z)/P-18:1(11Z)))	0.0214602
	WD_1_vs_WW_1	Biosynthesis of secondary metabolites - unclassified	Metabolism	50|4354	C07578(Cannabidiol);C06972(Dronabinol);C06866(Capsaicin);C00323(Caffeoyl-CoA);C19731((3S)-3-Hydroxycyclocitral);C19730(Crocetin dialdehyde);C00065(L-Serine);C20406(Cannabigerolate);C20799(Grixazone B);C00083(Malonyl-CoA);C18202(8-Methyl-6-nonenoic acid);C21108(Dihydromonacolin L-[acyl-carrier protein]);C21129((S)-2-Methylbutanoyl-[acp]);C21903(Delta9-Tetrahydrocannabinolate);C17062(Safranal);C010…	1|19	C06098(Zeaxanthin)	0.177896
	WD_1_vs_WW_1	Linoleic acid metabolism	Metabolism	31|4354	C14833(9,12,13-TriHOME);C14832(12,13-Epoxy-9-hydroxy-10-octadecenoate);C14831(8(R)-HPODE);C14837(9,10-Dihydroxy-12,13-epoxyoctadecanoate);C14836(9,10-12,13-Diepoxyoctadecanoate);C14835(9,10,13-TriHOME);C14834(9,10-Epoxy-13-hydroxy-11-octadecenoate);C04056(9-cis,11-trans-Octadecadienoate);C04717((9Z,11E)-(13S)-13-Hydroperoxyoctadeca-9,11-dienoic acid);C07338((9Z,12Z)-(11S)-11-Hydroperoxyoctadeca-9…	2|19	C14833(9,12,13-TriHOME);C14828(9,10-DHOME)	0.0074877
	WD_1_vs_WW_1	Photosynthesis	Metabolism	12|4354	C00034(Manganese);C00009(Orthophosphate;Phosphoric acid);C00008(ADP);C00007(Oxygen);C00006(NADP+);C00005(NADPH);C00080(H+);C02061(Plastoquinone);C00001(H2O);C00002(ATP);C02185(Plastoquinol-1)	1|19	C00009(Phosphoric acid)	0.0500298
	WD_1_vs_WW_1	Glycerophospholipid metabolism	Metabolism	65|4354	C03872(L-Serine-phosphoethanolamine);C00588(Choline phosphate);C00344(Phosphatidylglycerol);C00346(Ethanolamine phosphate);C00114(Choline);C20466(2,3-Bis-O-(geranylgeranyl)-sn-glycero-1-phospho-L-serine);C04230(LysoPC(16:0);1-Acyl-sn-glycero-3-phosphocholine);C04233(2-Acyl-sn-glycero-3-phosphocholine);C00681(1-Acyl-sn-glycerol 3-phosphate);C10807(Germine);C20090(Toxin omega-Aga-IA);C03819(1-Acylg…	2|19	C00416(PA(16:0/18:2(9Z,12Z)));C00350(PE(16:1(9Z)/P-18:1(11Z)))	0.0292789
	WD_1_vs_WW_1	Glycosylphosphatidylinositol (GPI)-anchor biosynthesis	Metabolism	5|4354	C00154(Palmitoyl-CoA);C01194(1-Phosphatidyl-D-myo-inositol);C00350(PE(16:1(9Z)/P-18:1(11Z));Phosphatidylethanolamine;PE(18:3(6Z,9Z,12Z)/P-18:0))	1|19	C00350(PE(16:1(9Z)/P-18:1(11Z)))	0.0214602
	WD_1_vs_WW_1	Carbon metabolism	Metabolism	126|4354	C00025(L-Glutamate);C00024(Acetyl-CoA);C00149((S)-Malate);C18323(3-Methylfumaryl-CoA);C00022(Pyruvate);C00143(5,10-Methylenetetrahydrofolate);C18324((2S)-Methylsuccinyl-CoA);C04330(5,10-Methenyltetrahydromethanopterin);C21906(3-Oxochol-4-en-24-oyl-CoA);C03232(3-Phosphonooxypyruvate);C04377(5,10-Methylenetetrahydromethanopterin);C00231(D-Xylulose 5-phosphate);C00232(Succinate semialdehyde);C01182(…	1|19	C00085(Fructose 6-phosphate)	0.3251
	WD_1_vs_WW_1	Arachidonic acid metabolism	Metabolism	86|4354	C05960(15-Keto-prostaglandin F2alpha);C05959(11-epi-Prostaglandin F2alpha);C14781(15H-11,12-EETA);C14780(11(R)-HETE);C14782(11,12,15-THETA);C14815(5,6-Epoxytetraene);C11397((1R,2S,4R)-Neo-dihydrocarveol);C00584(Prostaglandin E2);C14771(14,15-EET);C05949(12-Keto-leukotriene B4);C10807(Germine);C11134(Testosterone glucuronide);C04853(20-Hydroxy-leukotriene B4;20-OH-Leukotriene B4);C20090(Toxin omeg…	1|19	C13809(8-Isoprostane)	0.262968
	WD_1_vs_WW_1	Phenylalanine metabolism	Metabolism	70|4354	C00024(Acetyl-CoA);C00122(Fumarate);C00022(Pyruvate);C00582(Phenylacetyl-CoA);C06207(2,6-Dihydroxyphenylacetate);C04351((R)-2-Methylimino-1-phenylpropan-1-ol);C05853(Phenylethyl alcohol);C19945(3-Oxo-5,6-dehydrosuberyl-CoA);C19946(3-Oxo-5,6-dehydrosuberyl-CoA semialdehyde);C17268(Pyruvophenone);C10807(Germine);C00805(Salicylate);C16719((-)-Norephedrine);C05620(N-Acetyl-D-phenylalanine);C20090(Tox…	1|19	C01586(Hippuric acid)	0.228987
	WD_1_vs_WW_1	Cutin, suberine and wax biosynthesis	Metabolism	28|4354	C19630(Diketone);C19618(Octadec-9-ene-1,18-dioic-acid);C19614(16-Oxopalmitate);C19615(Hexadecanedioate);C19616(18-Hydroxyoleate);C19617(18-Oxooleate);C01450(Ketone);C00609(Long-chain aldehyde);C01612(Secondary alcohol);C19621(9,10,18-Trihydroxystearate);C19620(9,10-Epoxy-18-hydroxystearate);C19623(22-Hydroxydocosanoate);C19622(9,10-Dihydroxystearate);C19625(Docosanedioate);C19624(22-Oxodocosanoat…	1|19	C00249(Palmitic acid)	0.109217
	WD_1_vs_WW_1	Pentose and glucuronate interconversions	Metabolism	66|4354	C00026(2-Oxoglutarate);C00103(D-Glucose 1-phosphate);C00022(Pyruvate);C14899(3-Dehydro-L-gulonate 6-phosphate);C00905(D-Fructuronate);C00029(UDP-glucose);C01904(D-Arabitol);C01101(L-Ribulose 5-phosphate);C10807(Germine);C00514(D-Mannonate);C20680(2-Dehydro-3-deoxy-L-galactonate);C20090(Toxin omega-Aga-IA);C00800(L-Gulonate);C01068(D-Ribitol 5-phosphate);C05412(L-Lyxonate);C21906(3-Oxochol-4-en-24…	1|19	C03033(Cholesterol glucuronide)	0.219567
	WD_1_vs_WW_1	Purine metabolism	Metabolism	104|4354	C00020(AMP);C00147(Adenine);C00144(GMP);C00942(3',5'-Cyclic GMP);C03838(5'-Phosphoribosylglycinamide);C05993(Acetyl adenylate);C21906(3-Oxochol-4-en-24-oyl-CoA);C00620(alpha-D-Ribose 1-phosphate);C01228(Guanosine 3',5'-bis(diphosphate));C00700(XTP);C11821(5-Hydroxyisourate);C20628(2,3-Bis-(O-phytanyl)-sn-glycero-1-phospho-L-serine);C01345(dITP);C01344(dIDP);C00011(CO2);C00014(Ammonia);C03614(Inos…	2|19	C00294(Inosine);C00059(Sulfate)	0.0645303
	WD_1_vs_WW_1	Steroid biosynthesis	Metabolism	53|4354	C01802(Desmosterol);C01943(Obtusifoliol);C15808(4alpha-Methylzymosterol-4-carboxylate;4alpha-carboxy-4beta-methyl-zymosterol);C01902(Cycloartenol);C05440(Ergosta-5,7,22,24(28)-tetraen-3beta-ol);C05441(Vitamin D2);C05442(Stigmasterol);C05108(14-Demethyllanosterol);C11134(Testosterone glucuronide);C01164(7-Dehydrocholesterol);C21106(24-epi-Campesterol);C11508(4alpha-Methyl-5alpha-ergosta-8,14,24(28…	1|19	C01789(Campesterol)	0.186213
	WD_1_vs_WW_1	Oxidative phosphorylation	Metabolism	26|4354	C00122(Fumarate);C00009(Orthophosphate;Phosphoric acid);C00008(ADP);C00007(Oxygen);C00004(NADH);C00003(NAD+);C00002(ATP);C00001(H2O);C10807(Germine);C20090(Toxin omega-Aga-IA);C21906(3-Oxochol-4-en-24-oyl-CoA);C00399(Ubiquinone);C11134(Testosterone glucuronide);C00390(Ubiquinol);C00536(Triphosphate);C08061(2'-Aminobiphenyl-2,3-diol);C00061(FMN);C08062(2-Hydroxy-6-oxo-(2'-aminophenyl)-hexa-2,4-die…	1|19	C00009(Phosphoric acid)	0.102264
	WD_1_vs_WW_1	Phosphatidylinositol signaling system	Environmental Information Processing	30|4354	C20690(1D-myo-Inositol 1,5-bis(diphosphate) 2,3,4,6-tetrakisphosphate);C01284(1D-myo-Inositol 1,3,4,5,6-pentakisphosphate);C04549(1-Phosphatidyl-1D-myo-inositol 3-phosphate);C01220(1D-myo-Inositol 1,4-bisphosphate);C04637(1-Phosphatidyl-D-myo-inositol 4,5-bisphosphate);C11526(5-PP-InsP5);C00416(Phosphatidate;PA(16:0/18:2(9Z,12Z)));C01245(D-myo-Inositol 1,4,5-trisphosphate);C00641(1,2-Diacyl-sn-gl…	1|19	C00416(PA(16:0/18:2(9Z,12Z)))	0.116046
	WD_1_vs_WW_1	Fatty acid biosynthesis	Metabolism	68|4354	C00024(Acetyl-CoA);C05223(Dodecanoyl-[acyl-carrier protein]);C05758(trans-Dodec-2-enoyl-[acp]);C11397((1R,2S,4R)-Neo-dihydrocarveol);C10807(Germine);C00685(3-Oxoacyl-[acyl-carrier protein]);C00083(Malonyl-CoA);C20090(Toxin omega-Aga-IA);C00383(Malonate);C20794(n-7 Unsaturated acyl-[acyl-carrier protein]);C03939(Acetyl-[acyl-carrier protein]);C21906(3-Oxochol-4-en-24-oyl-CoA);C04633((3R)-3-Hydroxy…	1|19	C00249(Palmitic acid)	0.224325
	WD_1_vs_WW_1	Carotenoid biosynthesis	Metabolism	121|4354	C15867(3,4-Dehydrolycopene);C15864(1'-Hydroxy-gamma-carotene glucoside ester);C15861(1'-Hydroxy-gamma-carotene glucoside);C15860(1'-Hydroxytorulene);C03428(Presqualene diphosphate);C15940((2'S)-Deoxymyxol 2'-alpha-L-fucoside);C15941((3R,2'S)-Myxol 2'-alpha-L-fucoside);C15942((3S,2'S)-4-Ketomyxol 2'-alpha-L-fucoside);C15943(Isorenieratene);C06082(Abscisate);C21906(3-Oxochol-4-en-24-oyl-CoA);C20692…	1|19	C06098(Zeaxanthin)	0.318926
	WD_1_vs_WW_1	Fatty acid degradation	Metabolism	60|4354	C00340(Reduced rubredoxin);C01944(Octanoyl-CoA);C00024(Acetyl-CoA);C10807(Germine);C05279(trans,cis-Lauro-2,6-dienoyl-CoA);C20090(Toxin omega-Aga-IA);C05258((S)-3-Hydroxyhexadecanoyl-CoA);C05259(3-Oxopalmitoyl-CoA);C05272(trans-Hexadec-2-enoyl-CoA);C05271(trans-Hex-2-enoyl-CoA);C05270(Hexanoyl-CoA);C05276(trans-Oct-2-enoyl-CoA);C05275(trans-Dec-2-enoyl-CoA);C05274(Decanoyl-CoA);C21906(3-Oxochol-4…	1|19	C00249(Palmitic acid)	0.204704
	WD_1_vs_WW_1	Monobactam biosynthesis	Metabolism	49|4354	C16842(SQ 26180);C03082(4-Phospho-L-aspartate);C00022(Pyruvate);C00062(L-Arginine);C00065(L-Serine);C10807(Germine);C20090(Toxin omega-Aga-IA);C03972(2,3,4,5-Tetrahydrodipicolinate);C01941(Nocardicin A);C00927(Isonocardicin A);C21906(3-Oxochol-4-en-24-oyl-CoA);C20919(Isotabtoxin);C20918(Tabtoxinine-beta-lactam);C11134(Testosterone glucuronide);C20913(C20913);C20912(C20912);C20911(C20911);C20917(T…	1|19	C00059(Sulfate)	0.17507
	WD_1_vs_WW_1	Starch and sucrose metabolism	Metabolism	48|4354	C00103(D-Glucose 1-phosphate);C00029(UDP-glucose);C00369(Starch);C10807(Germine);C01083(alpha,alpha-Trehalose);C20090(Toxin omega-Aga-IA);C00689(alpha,alpha'-Trehalose 6-phosphate);C00965(1,3-beta-D-Glucan);C01898(Cellodextrin);C00963(beta-D-Glucoside);C00252(Isomaltose);C21906(3-Oxochol-4-en-24-oyl-CoA);C11134(Testosterone glucuronide);C06215(Levan);C00372(Dextran);C00394(GDP-glucose);C08061(2'-…	1|19	C00085(Fructose 6-phosphate)	0.172217
	WD_1_vs_WW_1	Galactose metabolism	Metabolism	56|4354	C00124(D-Galactose);C00103(D-Glucose 1-phosphate);C00029(UDP-glucose);C01697(Galactitol);C10807(Germine);C01286(2-Dehydro-3-deoxy-6-phospho-D-galactonate);C20090(Toxin omega-Aga-IA);C05400(Epimelibiose);C05401(3-beta-D-Galactosyl-sn-glycerol);C05402(Melibiose);C05404(D-Gal alpha 1->6D-Gal alpha 1->6D-Glucose);C06377(D-Galactosamine 6-phosphate);C21906(3-Oxochol-4-en-24-oyl-CoA);C02262(D-Galactosa…	2|19	C00085(Fructose 6-phosphate);C00492(Raffinose)	0.0224655
	WD_1_vs_WW_1	Biosynthesis of amino acids	Metabolism	138|4354	C00025(L-Glutamate);C00148(L-Proline);C00026(2-Oxoglutarate);C00021(S-Adenosyl-L-homocysteine);C00022(Pyruvate);C00141(3-Methyl-2-oxobutanoic acid);C04133(N-Acetyl-L-glutamate 5-phosphate);C01100(L-Histidinol phosphate);C04462(N-Succinyl-2-L-amino-6-oxoheptanedioate);C00944(3-Dehydroquinate);C21906(3-Oxochol-4-en-24-oyl-CoA);C03232(3-Phosphonooxypyruvate);C00437(N-Acetylornithine);C00624(N-Acetyl…	1|19	C02291(L-Cystathionine)	0.338269
	WD_1_vs_WW_1	Fatty acid metabolism	Metabolism	117|4354	C00024(Acetyl-CoA);C16170((7Z,10Z,13Z,16Z)-Docosatetraenoyl-CoA);C16171((9Z,12Z,15Z,18Z)-Tetracosatetraenoyl-CoA);C16172((6Z,9Z,12Z,15Z,18Z)-Tetracosapentaenoyl-CoA);C16173((4Z,7Z,10Z,13Z,16Z)-Docosapentaenoyl-CoA);C16179((11Z,14Z,17Z)-Icosatrienoyl-CoA);C03939(Acetyl-[acyl-carrier protein]);C21906(3-Oxochol-4-en-24-oyl-CoA);C03035(gamma-Linolenoyl-CoA);C04633((3R)-3-Hydroxypalmitoyl-[acyl-carrie…	1|19	C00249(Palmitic acid)	0.313681
	WD_1_vs_WW_1	alpha-Linolenic acid metabolism	Metabolism	51|4354	C20090(Toxin omega-Aga-IA);C08491((-)-Jasmonic acid);C10807(Germine);C16316(13(S)-HOT);C04672((9Z,15Z)-(13S)-12,13-Epoxyoctadeca-9,11,15-trienoic acid);C16300(Stearidonic acid);C16343(Heptadecatrienal);C16342(2(R)-HOT);C19757((Z)-3-Hexen-1-ol acetate);C16317((+)-7-Isojasmonic acid);C16346(17-Hydroxylinolenic acid);C16309(Traumatin);C16308(Traumatic acid);C21906(3-Oxochol-4-en-24-oyl-CoA);C01226(1…	2|19	C16344(Norlinolenic acid);C16308(Traumatic acid)	0.0189717
	WD_1_vs_WW_1	ABC transporters	Environmental Information Processing	135|4354	C00025(L-Glutamate);C00148(L-Proline);C00140(N-Acetyl-D-glucosamine);C04137(D-Octopine);C05402(Melibiose);C14819(Fe3+);C21906(3-Oxochol-4-en-24-oyl-CoA);C00430(5-Aminolevulinate);C01083(alpha,alpha-Trehalose);C01181(4-Trimethylammoniobutanoate);C20628(2,3-Bis-(O-phytanyl)-sn-glycero-1-phospho-L-serine);C01835(Maltotriose);C01834(Lipoprotein);C00492(Raffinose);C02273(Digalacturonate);C20571(alpha-…	4|19	C01835(Maltotriose);C00492(Raffinose);C00009(Phosphoric acid);C00059(Sulfate)	0.00216656
	WD_2_vs_WW_2	Biosynthesis of unsaturated fatty acids	Metabolism	66|4354	C16513((7Z,10Z,13Z,16Z,19Z)-Docosa-7,10,13,16,19-pentaenoic acid);C20090(Toxin omega-Aga-IA);C16164((8Z,11Z,14Z,17Z)-Icosatetraenoyl-CoA);C16530(Icosenoyl-CoA);C16531(Docosenoyl-CoA);C16532(Tetracosenoyl-CoA);C16533(13,16-Docosadienoic acid);C10807(Germine);C16528(Docosanoyl-CoA);C16170((7Z,10Z,13Z,16Z)-Docosatetraenoyl-CoA);C16171((9Z,12Z,15Z,18Z)-Tetracosatetraenoyl-CoA);C16172((6Z,9Z,12Z,15Z,1…	1|18	C00249(Palmitic acid)	0.211177
	WD_2_vs_WW_2	Fatty acid elongation	Metabolism	41|4354	C01944(Octanoyl-CoA);C00024(Acetyl-CoA);C00638(Long-chain fatty acid);C05273(trans-Tetradec-2-enoyl-CoA);C05272(trans-Hexadec-2-enoyl-CoA);C05259(3-Oxopalmitoyl-CoA);C05258((S)-3-Hydroxyhexadecanoyl-CoA);C05271(trans-Hex-2-enoyl-CoA);C05270(Hexanoyl-CoA);C05276(trans-Oct-2-enoyl-CoA);C05275(trans-Dec-2-enoyl-CoA);C05274(Decanoyl-CoA);C00640((3S)-3-Hydroxyacyl-CoA);C02593(Tetradecanoyl-CoA);C01832…	1|18	C00249(Palmitic acid)	0.144839
	WD_2_vs_WW_2	Sulfur metabolism	Metabolism	42|4354	C17267(S-Sulfanylglutathione);C07073(Lidocaine);C20090(Toxin omega-Aga-IA);C00283(Hydrogen sulfide);C00580(Dimethyl sulfide);C01861(Trithionate);C00065(L-Serine);C10807(Germine);C19692(Polysulfide);C21906(3-Oxochol-4-en-24-oyl-CoA);C20955(3-(Methylthio)acryloyl-CoA);C11134(Testosterone glucuronide);C08061(2'-Aminobiphenyl-2,3-diol);C00054(Adenosine 3',5'-bisphosphate);C08276(3-(Methylthio)propano…	1|18	C00059(Sulfate)	0.147787
	WD_2_vs_WW_2	Brassinosteroid biosynthesis	Metabolism	29|4354	C15801(6-Deoxotyphasterol);C15800(3-Dehydro-6-deoxoteasterone);C15803(6alpha-Hydroxy-castasterone);C15802(6-Deoxocastasterone);C01789(Campesterol);C17733(7-Oxateasterone);C17735(7-Oxatyphasterol);C15788(6alpha-Hydroxycampestanol);C15789(6-Oxocampestanol);C15786(5alpha-Campestan-3-one);C15787(Campestanol);C15784(Campest-4-en-3beta-ol);C15785(Campest-4-en-3-one);C16251(3-epi-6-Deoxocathasterone);C1…	1|18	C01789(Campesterol)	0.107411
	WD_2_vs_WW_2	Carbon fixation in photosynthetic organisms	Metabolism	28|4354	C00149((S)-Malate);C00022(Pyruvate);C00001(H2O);C00369(Starch);C02076(Sedoheptulose);C00279(D-Erythrose 4-phosphate);C08061(2'-Aminobiphenyl-2,3-diol);C08062(2-Hydroxy-6-oxo-(2'-aminophenyl)-hexa-2,4-dienoate);C00199(D-Ribulose 5-phosphate);C00231(D-Xylulose 5-phosphate);C00197(3-Phospho-D-glycerate);C01182(D-Ribulose 1,5-bisphosphate);C00236(3-Phospho-D-glyceroyl phosphate);C00036(Oxaloacetate);…	1|18	C00085(Fructose 6-phosphate)	0.104117
	WD_2_vs_WW_2	Cysteine and methionine metabolism	Metabolism	73|4354	C02291(L-Cystathionine);C00065(L-Serine);C05528(3-Sulfopyruvate);C00021(S-Adenosyl-L-homocysteine);C01077(O-Acetyl-L-homoserine);C00283(Hydrogen sulfide);C00022(Pyruvate);C01137(S-Adenosylmethioninamine);C05527(3-Sulfinylpyruvate);C05526(S-Glutathionyl-L-cysteine);C03089(5-Methylthio-D-ribose);C10807(Germine);C20090(Toxin omega-Aga-IA);C15651(2-Hydroxy-3-keto-5-methylthiopentenyl-1-phosphate);C03…	1|18	C00059(Sulfate)	0.227164
	WD_2_vs_WW_2	Glycerolipid metabolism	Metabolism	46|4354	C04315(2-Acyl-3-O-(beta-D-galactosyl)-sn-glycerol);C00103(D-Glucose 1-phosphate);C00029(UDP-glucose);C00681(1-Acyl-sn-glycerol 3-phosphate);C10807(Germine);C00969(3-Hydroxypropanal);C20090(Toxin omega-Aga-IA);C13508(Sulfoquinovosyldiacylglycerol);C05401(3-beta-D-Galactosyl-sn-glycerol);C00577(D-Glyceraldehyde);C21906(3-Oxochol-4-en-24-oyl-CoA);C11134(Testosterone glucuronide);C02457(Propane-1,3-d…	1|18	C00416(PA(16:0/18:2(9Z,12Z)))	0.159323
	WD_2_vs_WW_2	Autophagy - other	Cellular Processes	5|4354	C04549(1-Phosphatidyl-1D-myo-inositol 3-phosphate);C01194(1-Phosphatidyl-D-myo-inositol);C00350(PE(16:1(9Z)/P-18:1(11Z));Phosphatidylethanolamine;PE(18:3(6Z,9Z,12Z)/P-18:0))	1|18	C00350(PE(16:1(9Z)/P-18:1(11Z)))	0.0203495
	WD_2_vs_WW_2	Biosynthesis of secondary metabolites - unclassified	Metabolism	50|4354	C07578(Cannabidiol);C06972(Dronabinol);C06866(Capsaicin);C00323(Caffeoyl-CoA);C19731((3S)-3-Hydroxycyclocitral);C19730(Crocetin dialdehyde);C00065(L-Serine);C20406(Cannabigerolate);C20799(Grixazone B);C00083(Malonyl-CoA);C18202(8-Methyl-6-nonenoic acid);C21108(Dihydromonacolin L-[acyl-carrier protein]);C21129((S)-2-Methylbutanoyl-[acp]);C21903(Delta9-Tetrahydrocannabinolate);C17062(Safranal);C010…	1|18	C06098(Zeaxanthin)	0.170459
	WD_2_vs_WW_2	Photosynthesis	Metabolism	12|4354	C00034(Manganese);C00009(Orthophosphate;Phosphoric acid);C00008(ADP);C00007(Oxygen);C00006(NADP+);C00005(NADPH);C00080(H+);C02061(Plastoquinone);C00001(H2O);C00002(ATP);C02185(Plastoquinol-1)	1|18	C00009(Phosphoric acid)	0.0475172
	WD_2_vs_WW_2	Glycerophospholipid metabolism	Metabolism	65|4354	C03872(L-Serine-phosphoethanolamine);C00588(Choline phosphate);C00344(Phosphatidylglycerol);C00346(Ethanolamine phosphate);C00114(Choline);C20466(2,3-Bis-O-(geranylgeranyl)-sn-glycero-1-phospho-L-serine);C04230(LysoPC(16:0);1-Acyl-sn-glycero-3-phosphocholine);C04233(2-Acyl-sn-glycero-3-phosphocholine);C00681(1-Acyl-sn-glycerol 3-phosphate);C10807(Germine);C20090(Toxin omega-Aga-IA);C03819(1-Acylg…	2|18	C00416(PA(16:0/18:2(9Z,12Z)));C00350(PE(16:1(9Z)/P-18:1(11Z)))	0.0265831
	WD_2_vs_WW_2	Glycosylphosphatidylinositol (GPI)-anchor biosynthesis	Metabolism	5|4354	C00154(Palmitoyl-CoA);C01194(1-Phosphatidyl-D-myo-inositol);C00350(PE(16:1(9Z)/P-18:1(11Z));Phosphatidylethanolamine;PE(18:3(6Z,9Z,12Z)/P-18:0))	1|18	C00350(PE(16:1(9Z)/P-18:1(11Z)))	0.0203495
	WD_2_vs_WW_2	Tryptophan metabolism	Metabolism	91|4354	C00024(Acetyl-CoA);C03722(Quinolinate);C05646(5-Hydroxyindolepyruvate);C21906(3-Oxochol-4-en-24-oyl-CoA);C05644(3-Methylindolepyruvate);C05645(4-(2-Amino-3-hydroxyphenyl)-2,4-dioxobutanoate);C05642(Formyl-N-acetyl-5-methoxykynurenamine);C05643(6-Hydroxymelatonin);C05640(Cinnavalininate);C05641(5-(3'-Carboxy-3'-oxopropenyl)-4,6-dihydroxypicolinate);C00780(Serotonin);C05648(5-Hydroxy-N-formylkynure…	2|18	C05659(5-Methoxytryptamine);C00954(Indoleacetic acid)	0.0474756
	WD_2_vs_WW_2	Carbon metabolism	Metabolism	126|4354	C00025(L-Glutamate);C00024(Acetyl-CoA);C00149((S)-Malate);C18323(3-Methylfumaryl-CoA);C00022(Pyruvate);C00143(5,10-Methylenetetrahydrofolate);C18324((2S)-Methylsuccinyl-CoA);C04330(5,10-Methenyltetrahydromethanopterin);C21906(3-Oxochol-4-en-24-oyl-CoA);C03232(3-Phosphonooxypyruvate);C04377(5,10-Methylenetetrahydromethanopterin);C00231(D-Xylulose 5-phosphate);C00232(Succinate semialdehyde);C01182(…	1|18	C00085(Fructose 6-phosphate)	0.317132
	WD_2_vs_WW_2	Plant hormone signal transduction	Environmental Information Processing	13|4354	C00371(Zeatin);C06547(Ethylene);C04083(N6-(Delta2-Isopentenyl)-adenine);C08491((-)-Jasmonic acid);C00805(Salicylate);C06082(Abscisate);C00954(Indoleacetic acid;Indole-3-acetate);C02029(Dihydrozeatin);C08814(Brassinolide);C11864(Gibberellin A4);C18699((-)-Jasmonoyl-L-isoleucine);C00859(Gibberellin A1)	1|18	C00954(Indoleacetic acid)	0.0512754
	WD_2_vs_WW_2	Phenylalanine metabolism	Metabolism	70|4354	C00024(Acetyl-CoA);C00122(Fumarate);C00022(Pyruvate);C00582(Phenylacetyl-CoA);C06207(2,6-Dihydroxyphenylacetate);C04351((R)-2-Methylimino-1-phenylpropan-1-ol);C05853(Phenylethyl alcohol);C19945(3-Oxo-5,6-dehydrosuberyl-CoA);C19946(3-Oxo-5,6-dehydrosuberyl-CoA semialdehyde);C17268(Pyruvophenone);C10807(Germine);C00805(Salicylate);C16719((-)-Norephedrine);C05620(N-Acetyl-D-phenylalanine);C20090(Tox…	1|18	C01586(Hippuric acid)	0.220443
	WD_2_vs_WW_2	Ascorbate and aldarate metabolism	Metabolism	57|4354	C00026(2-Oxoglutarate);C00022(Pyruvate);C14899(3-Dehydro-L-gulonate 6-phosphate);C00029(UDP-glucose);C01101(L-Ribulose 5-phosphate);C10807(Germine);C01825(L-Galactose);C00684(2-Dehydro-3-deoxy-L-arabinonate);C20090(Toxin omega-Aga-IA);C00800(L-Gulonate);C15926(beta-L-Galactose 1-phosphate);C15924(L-Gulose 1-phosphate);C15925(GDP-L-gulose);C01040(L-Gulonolactone;L-Gulono-1,4-lactone);C01041(Monode…	1|18	C01040(L-Gulonolactone)	0.18901
	WD_2_vs_WW_2	Cutin, suberine and wax biosynthesis	Metabolism	28|4354	C19630(Diketone);C19618(Octadec-9-ene-1,18-dioic-acid);C19614(16-Oxopalmitate);C19615(Hexadecanedioate);C19616(18-Hydroxyoleate);C19617(18-Oxooleate);C01450(Ketone);C00609(Long-chain aldehyde);C01612(Secondary alcohol);C19621(9,10,18-Trihydroxystearate);C19620(9,10-Epoxy-18-hydroxystearate);C19623(22-Hydroxydocosanoate);C19622(9,10-Dihydroxystearate);C19625(Docosanedioate);C19624(22-Oxodocosanoat…	1|18	C00249(Palmitic acid)	0.104117
	WD_2_vs_WW_2	Pentose and glucuronate interconversions	Metabolism	66|4354	C00026(2-Oxoglutarate);C00103(D-Glucose 1-phosphate);C00022(Pyruvate);C14899(3-Dehydro-L-gulonate 6-phosphate);C00905(D-Fructuronate);C00029(UDP-glucose);C01904(D-Arabitol);C01101(L-Ribulose 5-phosphate);C10807(Germine);C00514(D-Mannonate);C20680(2-Dehydro-3-deoxy-L-galactonate);C20090(Toxin omega-Aga-IA);C00800(L-Gulonate);C01068(D-Ribitol 5-phosphate);C05412(L-Lyxonate);C21906(3-Oxochol-4-en-24…	1|18	C03033(Cholesterol glucuronide)	0.211177
	WD_2_vs_WW_2	Purine metabolism	Metabolism	104|4354	C00020(AMP);C00147(Adenine);C00144(GMP);C00942(3',5'-Cyclic GMP);C03838(5'-Phosphoribosylglycinamide);C05993(Acetyl adenylate);C21906(3-Oxochol-4-en-24-oyl-CoA);C00620(alpha-D-Ribose 1-phosphate);C01228(Guanosine 3',5'-bis(diphosphate));C00700(XTP);C11821(5-Hydroxyisourate);C20628(2,3-Bis-(O-phytanyl)-sn-glycero-1-phospho-L-serine);C01345(dITP);C01344(dIDP);C00011(CO2);C00014(Ammonia);C03614(Inos…	1|18	C00059(Sulfate)	0.285951
	WD_2_vs_WW_2	Pyrimidine metabolism	Metabolism	75|4354	C20254(Ureidoacrylate);C00106(Uracil);C00364(dTMP);C00105(UMP);C00363(dTDP);C20253(Aminoacrylate);C05822(3'-CMP);C00063(CTP);C11397((1R,2S,4R)-Neo-dihydrocarveol);C00029(UDP-glucose);C00064(L-Glutamine);C03997(5-Hydroxymethyldeoxycytidylate);C10807(Germine);C01103(Orotidine 5'-phosphate;Orotidine);C00365(dUMP);C20090(Toxin omega-Aga-IA);C20231((Z)-3-Ureidoacrylate peracid);C21028((R)-5,6-Dihydrot…	1|18	C01103(Orotidine)	0.231538
	WD_2_vs_WW_2	Steroid biosynthesis	Metabolism	53|4354	C01802(Desmosterol);C01943(Obtusifoliol);C15808(4alpha-Methylzymosterol-4-carboxylate;4alpha-carboxy-4beta-methyl-zymosterol);C01902(Cycloartenol);C05440(Ergosta-5,7,22,24(28)-tetraen-3beta-ol);C05441(Vitamin D2);C05442(Stigmasterol);C05108(14-Demethyllanosterol);C11134(Testosterone glucuronide);C01164(7-Dehydrocholesterol);C21106(24-epi-Campesterol);C11508(4alpha-Methyl-5alpha-ergosta-8,14,24(28…	2|18	C02530(CE(20:1(11Z)));C01789(Campesterol)	0.0184179
	WD_2_vs_WW_2	Oxidative phosphorylation	Metabolism	26|4354	C00122(Fumarate);C00009(Orthophosphate;Phosphoric acid);C00008(ADP);C00007(Oxygen);C00004(NADH);C00003(NAD+);C00002(ATP);C00001(H2O);C10807(Germine);C20090(Toxin omega-Aga-IA);C21906(3-Oxochol-4-en-24-oyl-CoA);C00399(Ubiquinone);C11134(Testosterone glucuronide);C00390(Ubiquinol);C00536(Triphosphate);C08061(2'-Aminobiphenyl-2,3-diol);C00061(FMN);C08062(2-Hydroxy-6-oxo-(2'-aminophenyl)-hexa-2,4-die…	1|18	C00009(Phosphoric acid)	0.0974439
	WD_2_vs_WW_2	Phosphatidylinositol signaling system	Environmental Information Processing	30|4354	C20690(1D-myo-Inositol 1,5-bis(diphosphate) 2,3,4,6-tetrakisphosphate);C01284(1D-myo-Inositol 1,3,4,5,6-pentakisphosphate);C04549(1-Phosphatidyl-1D-myo-inositol 3-phosphate);C01220(1D-myo-Inositol 1,4-bisphosphate);C04637(1-Phosphatidyl-D-myo-inositol 4,5-bisphosphate);C11526(5-PP-InsP5);C00416(Phosphatidate;PA(16:0/18:2(9Z,12Z)));C01245(D-myo-Inositol 1,4,5-trisphosphate);C00641(1,2-Diacyl-sn-gl…	1|18	C00416(PA(16:0/18:2(9Z,12Z)))	0.110679
	WD_2_vs_WW_2	Fatty acid biosynthesis	Metabolism	68|4354	C00024(Acetyl-CoA);C05223(Dodecanoyl-[acyl-carrier protein]);C05758(trans-Dodec-2-enoyl-[acp]);C11397((1R,2S,4R)-Neo-dihydrocarveol);C10807(Germine);C00685(3-Oxoacyl-[acyl-carrier protein]);C00083(Malonyl-CoA);C20090(Toxin omega-Aga-IA);C00383(Malonate);C20794(n-7 Unsaturated acyl-[acyl-carrier protein]);C03939(Acetyl-[acyl-carrier protein]);C21906(3-Oxochol-4-en-24-oyl-CoA);C04633((3R)-3-Hydroxy…	1|18	C00249(Palmitic acid)	0.215854
	WD_2_vs_WW_2	Carotenoid biosynthesis	Metabolism	121|4354	C15867(3,4-Dehydrolycopene);C15864(1'-Hydroxy-gamma-carotene glucoside ester);C15861(1'-Hydroxy-gamma-carotene glucoside);C15860(1'-Hydroxytorulene);C03428(Presqualene diphosphate);C15940((2'S)-Deoxymyxol 2'-alpha-L-fucoside);C15941((3R,2'S)-Myxol 2'-alpha-L-fucoside);C15942((3S,2'S)-4-Ketomyxol 2'-alpha-L-fucoside);C15943(Isorenieratene);C06082(Abscisate);C21906(3-Oxochol-4-en-24-oyl-CoA);C20692…	1|18	C06098(Zeaxanthin)	0.31074
	WD_2_vs_WW_2	Fatty acid degradation	Metabolism	60|4354	C00340(Reduced rubredoxin);C01944(Octanoyl-CoA);C00024(Acetyl-CoA);C10807(Germine);C05279(trans,cis-Lauro-2,6-dienoyl-CoA);C20090(Toxin omega-Aga-IA);C05258((S)-3-Hydroxyhexadecanoyl-CoA);C05259(3-Oxopalmitoyl-CoA);C05272(trans-Hexadec-2-enoyl-CoA);C05271(trans-Hex-2-enoyl-CoA);C05270(Hexanoyl-CoA);C05276(trans-Oct-2-enoyl-CoA);C05275(trans-Dec-2-enoyl-CoA);C05274(Decanoyl-CoA);C21906(3-Oxochol-4…	1|18	C00249(Palmitic acid)	0.196606
	WD_2_vs_WW_2	Monobactam biosynthesis	Metabolism	49|4354	C16842(SQ 26180);C03082(4-Phospho-L-aspartate);C00022(Pyruvate);C00062(L-Arginine);C00065(L-Serine);C10807(Germine);C20090(Toxin omega-Aga-IA);C03972(2,3,4,5-Tetrahydrodipicolinate);C01941(Nocardicin A);C00927(Isonocardicin A);C21906(3-Oxochol-4-en-24-oyl-CoA);C20919(Isotabtoxin);C20918(Tabtoxinine-beta-lactam);C11134(Testosterone glucuronide);C20913(C20913);C20912(C20912);C20911(C20911);C20917(T…	1|18	C00059(Sulfate)	0.167712
	WD_2_vs_WW_2	Starch and sucrose metabolism	Metabolism	48|4354	C00103(D-Glucose 1-phosphate);C00029(UDP-glucose);C00369(Starch);C10807(Germine);C01083(alpha,alpha-Trehalose);C20090(Toxin omega-Aga-IA);C00689(alpha,alpha'-Trehalose 6-phosphate);C00965(1,3-beta-D-Glucan);C01898(Cellodextrin);C00963(beta-D-Glucoside);C00252(Isomaltose);C21906(3-Oxochol-4-en-24-oyl-CoA);C11134(Testosterone glucuronide);C06215(Levan);C00372(Dextran);C00394(GDP-glucose);C08061(2'-…	1|18	C00085(Fructose 6-phosphate)	0.164941
	WD_2_vs_WW_2	Galactose metabolism	Metabolism	56|4354	C00124(D-Galactose);C00103(D-Glucose 1-phosphate);C00029(UDP-glucose);C01697(Galactitol);C10807(Germine);C01286(2-Dehydro-3-deoxy-6-phospho-D-galactonate);C20090(Toxin omega-Aga-IA);C05400(Epimelibiose);C05401(3-beta-D-Galactosyl-sn-glycerol);C05402(Melibiose);C05404(D-Gal alpha 1->6D-Gal alpha 1->6D-Glucose);C06377(D-Galactosamine 6-phosphate);C21906(3-Oxochol-4-en-24-oyl-CoA);C02262(D-Galactosa…	1|18	C00085(Fructose 6-phosphate)	0.186432
	WD_2_vs_WW_2	Fatty acid metabolism	Metabolism	117|4354	C00024(Acetyl-CoA);C16170((7Z,10Z,13Z,16Z)-Docosatetraenoyl-CoA);C16171((9Z,12Z,15Z,18Z)-Tetracosatetraenoyl-CoA);C16172((6Z,9Z,12Z,15Z,18Z)-Tetracosapentaenoyl-CoA);C16173((4Z,7Z,10Z,13Z,16Z)-Docosapentaenoyl-CoA);C16179((11Z,14Z,17Z)-Icosatrienoyl-CoA);C03939(Acetyl-[acyl-carrier protein]);C21906(3-Oxochol-4-en-24-oyl-CoA);C03035(gamma-Linolenoyl-CoA);C04633((3R)-3-Hydroxypalmitoyl-[acyl-carrie…	1|18	C00249(Palmitic acid)	0.30534
	WD_2_vs_WW_2	alpha-Linolenic acid metabolism	Metabolism	51|4354	C20090(Toxin omega-Aga-IA);C08491((-)-Jasmonic acid);C10807(Germine);C16316(13(S)-HOT);C04672((9Z,15Z)-(13S)-12,13-Epoxyoctadeca-9,11,15-trienoic acid);C16300(Stearidonic acid);C16343(Heptadecatrienal);C16342(2(R)-HOT);C19757((Z)-3-Hexen-1-ol acetate);C16317((+)-7-Isojasmonic acid);C16346(17-Hydroxylinolenic acid);C16309(Traumatin);C16308(Traumatic acid);C21906(3-Oxochol-4-en-24-oyl-CoA);C01226(1…	1|18	C16308(Traumatic acid)	0.173182
	WD_2_vs_WW_2	ABC transporters	Environmental Information Processing	135|4354	C00025(L-Glutamate);C00148(L-Proline);C00140(N-Acetyl-D-glucosamine);C04137(D-Octopine);C05402(Melibiose);C14819(Fe3+);C21906(3-Oxochol-4-en-24-oyl-CoA);C00430(5-Aminolevulinate);C01083(alpha,alpha-Trehalose);C01181(4-Trimethylammoniobutanoate);C20628(2,3-Bis-(O-phytanyl)-sn-glycero-1-phospho-L-serine);C01835(Maltotriose);C01834(Lipoprotein);C00492(Raffinose);C02273(Digalacturonate);C20571(alpha-…	3|18	C01835(Maltotriose);C00059(Sulfate);C00009(Phosphoric acid)	0.0149828
	WD_3_vs_WW_3	Biosynthesis of unsaturated fatty acids	Metabolism	66|4354	C16513((7Z,10Z,13Z,16Z,19Z)-Docosa-7,10,13,16,19-pentaenoic acid);C20090(Toxin omega-Aga-IA);C16164((8Z,11Z,14Z,17Z)-Icosatetraenoyl-CoA);C16530(Icosenoyl-CoA);C16531(Docosenoyl-CoA);C16532(Tetracosenoyl-CoA);C16533(13,16-Docosadienoic acid);C10807(Germine);C16528(Docosanoyl-CoA);C16170((7Z,10Z,13Z,16Z)-Docosatetraenoyl-CoA);C16171((9Z,12Z,15Z,18Z)-Tetracosatetraenoyl-CoA);C16172((6Z,9Z,12Z,15Z,1…	1|17	C00249(Palmitic acid)	0.202479
	WD_3_vs_WW_3	Fatty acid elongation	Metabolism	41|4354	C01944(Octanoyl-CoA);C00024(Acetyl-CoA);C00638(Long-chain fatty acid);C05273(trans-Tetradec-2-enoyl-CoA);C05272(trans-Hexadec-2-enoyl-CoA);C05259(3-Oxopalmitoyl-CoA);C05258((S)-3-Hydroxyhexadecanoyl-CoA);C05271(trans-Hex-2-enoyl-CoA);C05270(Hexanoyl-CoA);C05276(trans-Oct-2-enoyl-CoA);C05275(trans-Dec-2-enoyl-CoA);C05274(Decanoyl-CoA);C00640((3S)-3-Hydroxyacyl-CoA);C02593(Tetradecanoyl-CoA);C01832…	1|17	C00249(Palmitic acid)	0.138066
	WD_3_vs_WW_3	Sulfur metabolism	Metabolism	42|4354	C17267(S-Sulfanylglutathione);C07073(Lidocaine);C20090(Toxin omega-Aga-IA);C00283(Hydrogen sulfide);C00580(Dimethyl sulfide);C01861(Trithionate);C00065(L-Serine);C10807(Germine);C19692(Polysulfide);C21906(3-Oxochol-4-en-24-oyl-CoA);C20955(3-(Methylthio)acryloyl-CoA);C11134(Testosterone glucuronide);C08061(2'-Aminobiphenyl-2,3-diol);C00054(Adenosine 3',5'-bisphosphate);C08276(3-(Methylthio)propano…	1|17	C00059(Sulfate)	0.140908
	WD_3_vs_WW_3	Cysteine and methionine metabolism	Metabolism	73|4354	C02291(L-Cystathionine);C00065(L-Serine);C05528(3-Sulfopyruvate);C00021(S-Adenosyl-L-homocysteine);C01077(O-Acetyl-L-homoserine);C00283(Hydrogen sulfide);C00022(Pyruvate);C01137(S-Adenosylmethioninamine);C05527(3-Sulfinylpyruvate);C05526(S-Glutathionyl-L-cysteine);C03089(5-Methylthio-D-ribose);C10807(Germine);C20090(Toxin omega-Aga-IA);C15651(2-Hydroxy-3-keto-5-methylthiopentenyl-1-phosphate);C03…	2|17	C02291(L-Cystathionine);C00059(Sulfate)	0.029457
	WD_3_vs_WW_3	Glycine, serine and threonine metabolism	Metabolism	60|4354	C02291(L-Cystathionine);C03082(4-Phospho-L-aspartate);C00101(Tetrahydrofolate);C00143(5,10-Methylenetetrahydrofolate);C00581(Guanidinoacetate);C00065(L-Serine);C11397((1R,2S,4R)-Neo-dihydrocarveol);C00114(Choline);C00109(2-Oxobutanoate);C10807(Germine);C01102(O-Phospho-L-homoserine);C06442(N(gamma)-Acetyldiaminobutyrate);C20090(Toxin omega-Aga-IA);C00014(Ammonia);C16432(5-Hydroxyectoine);C21906(3…	1|17	C02291(L-Cystathionine)	0.188244
	WD_3_vs_WW_3	Biosynthesis of secondary metabolites - unclassified	Metabolism	50|4354	C07578(Cannabidiol);C06972(Dronabinol);C06866(Capsaicin);C00323(Caffeoyl-CoA);C19731((3S)-3-Hydroxycyclocitral);C19730(Crocetin dialdehyde);C00065(L-Serine);C20406(Cannabigerolate);C20799(Grixazone B);C00083(Malonyl-CoA);C18202(8-Methyl-6-nonenoic acid);C21108(Dihydromonacolin L-[acyl-carrier protein]);C21129((S)-2-Methylbutanoyl-[acp]);C21903(Delta9-Tetrahydrocannabinolate);C17062(Safranal);C010…	1|17	C06098(Zeaxanthin)	0.162829
	WD_3_vs_WW_3	Linoleic acid metabolism	Metabolism	31|4354	C14833(9,12,13-TriHOME);C14832(12,13-Epoxy-9-hydroxy-10-octadecenoate);C14831(8(R)-HPODE);C14837(9,10-Dihydroxy-12,13-epoxyoctadecanoate);C14836(9,10-12,13-Diepoxyoctadecanoate);C14835(9,10,13-TriHOME);C14834(9,10-Epoxy-13-hydroxy-11-octadecenoate);C04056(9-cis,11-trans-Octadecadienoate);C04717((9Z,11E)-(13S)-13-Hydroperoxyoctadeca-9,11-dienoic acid);C07338((9Z,12Z)-(11S)-11-Hydroperoxyoctadeca-9…	1|17	C14833(9,12,13-TriHOME)	0.108339
	WD_3_vs_WW_3	Arachidonic acid metabolism	Metabolism	86|4354	C05960(15-Keto-prostaglandin F2alpha);C05959(11-epi-Prostaglandin F2alpha);C14781(15H-11,12-EETA);C14780(11(R)-HETE);C14782(11,12,15-THETA);C14815(5,6-Epoxytetraene);C11397((1R,2S,4R)-Neo-dihydrocarveol);C00584(Prostaglandin E2);C14771(14,15-EET);C05949(12-Keto-leukotriene B4);C10807(Germine);C11134(Testosterone glucuronide);C04853(20-Hydroxy-leukotriene B4;20-OH-Leukotriene B4);C20090(Toxin omeg…	1|17	C14795(9S,11R,15S-trihydroxy-2,3-dinor-13E-prostaenoic acid-cyclo[8S,12R])	0.244789
	WD_3_vs_WW_3	Phenylalanine metabolism	Metabolism	70|4354	C00024(Acetyl-CoA);C00122(Fumarate);C00022(Pyruvate);C00582(Phenylacetyl-CoA);C06207(2,6-Dihydroxyphenylacetate);C04351((R)-2-Methylimino-1-phenylpropan-1-ol);C05853(Phenylethyl alcohol);C19945(3-Oxo-5,6-dehydrosuberyl-CoA);C19946(3-Oxo-5,6-dehydrosuberyl-CoA semialdehyde);C17268(Pyruvophenone);C10807(Germine);C00805(Salicylate);C16719((-)-Norephedrine);C05620(N-Acetyl-D-phenylalanine);C20090(Tox…	1|17	C01586(Hippuric acid)	0.211562
	WD_3_vs_WW_3	Terpenoid backbone biosynthesis	Metabolism	55|4354	C00024(Acetyl-CoA);C04216(all-trans-Heptaprenyl diphosphate);C20090(Toxin omega-Aga-IA);C18321(trans,octacis-Decaprenyl diphosphate);C00022(Pyruvate);C19852(tritrans,heptacis-Undecaprenyl diphosphate);C00129(Isopentenyl diphosphate);C16826(2-cis,6-trans-Farnesyl diphosphate);C11811(1-Hydroxy-2-methyl-2-butenyl 4-diphosphate);C06081(Polyprenol);C10807(Germine);C19691(Farnesylcysteine);C01107((R)-5…	1|17	C01107(Mevalonate-P)	0.175806
	WD_3_vs_WW_3	Cutin, suberine and wax biosynthesis	Metabolism	28|4354	C19630(Diketone);C19618(Octadec-9-ene-1,18-dioic-acid);C19614(16-Oxopalmitate);C19615(Hexadecanedioate);C19616(18-Hydroxyoleate);C19617(18-Oxooleate);C01450(Ketone);C00609(Long-chain aldehyde);C01612(Secondary alcohol);C19621(9,10,18-Trihydroxystearate);C19620(9,10-Epoxy-18-hydroxystearate);C19623(22-Hydroxydocosanoate);C19622(9,10-Dihydroxystearate);C19625(Docosanedioate);C19624(22-Oxodocosanoat…	1|17	C00249(Palmitic acid)	0.0989485
	WD_3_vs_WW_3	Diterpenoid biosynthesis	Metabolism	121|4354	C06087(Abietate);C06086(Pimaradiene);C06089(ent-Copalyl diphosphate);C06088(Aphidicolin);C09163(Pisiferic acid);C11888(Levopimaric acid);C02034(Gibberellin A19);C02035(Gibberellin A20);C20185((12E)-9alpha-Labda-8(17),12,14-triene);C18015(Momilactone A);C20681((E,E)-Geranyllinalool);C09118(Isopimaric acid);C18016(3beta-Hydroxy-9beta-pimara-7,15-diene-19,6beta-olide);C20208(syn-Stemoden-19-oate);C1…	1|17	C11858(Gibberellin A14)	0.301828
	WD_3_vs_WW_3	Pentose and glucuronate interconversions	Metabolism	66|4354	C00026(2-Oxoglutarate);C00103(D-Glucose 1-phosphate);C00022(Pyruvate);C14899(3-Dehydro-L-gulonate 6-phosphate);C00905(D-Fructuronate);C00029(UDP-glucose);C01904(D-Arabitol);C01101(L-Ribulose 5-phosphate);C10807(Germine);C00514(D-Mannonate);C20680(2-Dehydro-3-deoxy-L-galactonate);C20090(Toxin omega-Aga-IA);C00800(L-Gulonate);C01068(D-Ribitol 5-phosphate);C05412(L-Lyxonate);C21906(3-Oxochol-4-en-24…	1|17	C03033(17-hydroxyandrostane-3-glucuronide)	0.202479
	WD_3_vs_WW_3	Purine metabolism	Metabolism	104|4354	C00020(AMP);C00147(Adenine);C00144(GMP);C00942(3',5'-Cyclic GMP);C03838(5'-Phosphoribosylglycinamide);C05993(Acetyl adenylate);C21906(3-Oxochol-4-en-24-oyl-CoA);C00620(alpha-D-Ribose 1-phosphate);C01228(Guanosine 3',5'-bis(diphosphate));C00700(XTP);C11821(5-Hydroxyisourate);C20628(2,3-Bis-(O-phytanyl)-sn-glycero-1-phospho-L-serine);C01345(dITP);C01344(dIDP);C00011(CO2);C00014(Ammonia);C03614(Inos…	1|17	C00059(Sulfate)	0.276635
	WD_3_vs_WW_3	Steroid biosynthesis	Metabolism	53|4354	C01802(Desmosterol);C01943(Obtusifoliol);C15808(4alpha-Methylzymosterol-4-carboxylate;4alpha-carboxy-4beta-methyl-zymosterol);C01902(Cycloartenol);C05440(Ergosta-5,7,22,24(28)-tetraen-3beta-ol);C05441(Vitamin D2);C05442(Stigmasterol);C05108(14-Demethyllanosterol);C11134(Testosterone glucuronide);C01164(7-Dehydrocholesterol);C21106(24-epi-Campesterol);C11508(4alpha-Methyl-5alpha-ergosta-8,14,24(28…	1|17	C02530(CE(20:1(11Z)))	0.17068
	WD_3_vs_WW_3	Fatty acid biosynthesis	Metabolism	68|4354	C00024(Acetyl-CoA);C05223(Dodecanoyl-[acyl-carrier protein]);C05758(trans-Dodec-2-enoyl-[acp]);C11397((1R,2S,4R)-Neo-dihydrocarveol);C10807(Germine);C00685(3-Oxoacyl-[acyl-carrier protein]);C00083(Malonyl-CoA);C20090(Toxin omega-Aga-IA);C00383(Malonate);C20794(n-7 Unsaturated acyl-[acyl-carrier protein]);C03939(Acetyl-[acyl-carrier protein]);C21906(3-Oxochol-4-en-24-oyl-CoA);C04633((3R)-3-Hydroxy…	1|17	C00249(Palmitic acid)	0.207061
	WD_3_vs_WW_3	Carotenoid biosynthesis	Metabolism	121|4354	C15867(3,4-Dehydrolycopene);C15864(1'-Hydroxy-gamma-carotene glucoside ester);C15861(1'-Hydroxy-gamma-carotene glucoside);C15860(1'-Hydroxytorulene);C03428(Presqualene diphosphate);C15940((2'S)-Deoxymyxol 2'-alpha-L-fucoside);C15941((3R,2'S)-Myxol 2'-alpha-L-fucoside);C15942((3S,2'S)-4-Ketomyxol 2'-alpha-L-fucoside);C15943(Isorenieratene);C06082(Abscisate);C21906(3-Oxochol-4-en-24-oyl-CoA);C20692…	1|17	C06098(Zeaxanthin)	0.301828
	WD_3_vs_WW_3	Fatty acid degradation	Metabolism	60|4354	C00340(Reduced rubredoxin);C01944(Octanoyl-CoA);C00024(Acetyl-CoA);C10807(Germine);C05279(trans,cis-Lauro-2,6-dienoyl-CoA);C20090(Toxin omega-Aga-IA);C05258((S)-3-Hydroxyhexadecanoyl-CoA);C05259(3-Oxopalmitoyl-CoA);C05272(trans-Hexadec-2-enoyl-CoA);C05271(trans-Hex-2-enoyl-CoA);C05270(Hexanoyl-CoA);C05276(trans-Oct-2-enoyl-CoA);C05275(trans-Dec-2-enoyl-CoA);C05274(Decanoyl-CoA);C21906(3-Oxochol-4…	1|17	C00249(Palmitic acid)	0.188244
	WD_3_vs_WW_3	Sphingolipid metabolism	Metabolism	28|4354	C05681(Ceramide 2-aminoethylphosphonate);C20090(Toxin omega-Aga-IA);C00346(Ethanolamine phosphate);C00065(L-Serine);C00195(N-Acylsphingosine);C02960(Ceramide 1-phosphate);C01120(Sphinganine 1-phosphate);C03640(Sphingosyl-phosphocholine);C11134(Testosterone glucuronide);C02686(Galactosylceramide);C06126(Digalactosylceramide);C06127(Digalactosylceramide sulfate);C06124(Sphingosine 1-phosphate);C061…	1|17	C01190(Glucosylceramide (d18:1/12:0))	0.0989485
	WD_3_vs_WW_3	Monobactam biosynthesis	Metabolism	49|4354	C16842(SQ 26180);C03082(4-Phospho-L-aspartate);C00022(Pyruvate);C00062(L-Arginine);C00065(L-Serine);C10807(Germine);C20090(Toxin omega-Aga-IA);C03972(2,3,4,5-Tetrahydrodipicolinate);C01941(Nocardicin A);C00927(Isonocardicin A);C21906(3-Oxochol-4-en-24-oyl-CoA);C20919(Isotabtoxin);C20918(Tabtoxinine-beta-lactam);C11134(Testosterone glucuronide);C20913(C20913);C20912(C20912);C20911(C20911);C20917(T…	1|17	C00059(Sulfate)	0.160168
	WD_3_vs_WW_3	Galactose metabolism	Metabolism	56|4354	C00124(D-Galactose);C00103(D-Glucose 1-phosphate);C00029(UDP-glucose);C01697(Galactitol);C10807(Germine);C01286(2-Dehydro-3-deoxy-6-phospho-D-galactonate);C20090(Toxin omega-Aga-IA);C05400(Epimelibiose);C05401(3-beta-D-Galactosyl-sn-glycerol);C05402(Melibiose);C05404(D-Gal alpha 1->6D-Gal alpha 1->6D-Glucose);C06377(D-Galactosamine 6-phosphate);C21906(3-Oxochol-4-en-24-oyl-CoA);C02262(D-Galactosa…	1|17	C00492(Raffinose)	0.178336
	WD_3_vs_WW_3	Biosynthesis of amino acids	Metabolism	138|4354	C00025(L-Glutamate);C00148(L-Proline);C00026(2-Oxoglutarate);C00021(S-Adenosyl-L-homocysteine);C00022(Pyruvate);C00141(3-Methyl-2-oxobutanoic acid);C04133(N-Acetyl-L-glutamate 5-phosphate);C01100(L-Histidinol phosphate);C04462(N-Succinyl-2-L-amino-6-oxoheptanedioate);C00944(3-Dehydroquinate);C21906(3-Oxochol-4-en-24-oyl-CoA);C03232(3-Phosphonooxypyruvate);C00437(N-Acetylornithine);C00624(N-Acetyl…	1|17	C02291(L-Cystathionine)	0.322731
	WD_3_vs_WW_3	Fatty acid metabolism	Metabolism	117|4354	C00024(Acetyl-CoA);C16170((7Z,10Z,13Z,16Z)-Docosatetraenoyl-CoA);C16171((9Z,12Z,15Z,18Z)-Tetracosatetraenoyl-CoA);C16172((6Z,9Z,12Z,15Z,18Z)-Tetracosapentaenoyl-CoA);C16173((4Z,7Z,10Z,13Z,16Z)-Docosapentaenoyl-CoA);C16179((11Z,14Z,17Z)-Icosatrienoyl-CoA);C03939(Acetyl-[acyl-carrier protein]);C21906(3-Oxochol-4-en-24-oyl-CoA);C03035(gamma-Linolenoyl-CoA);C04633((3R)-3-Hydroxypalmitoyl-[acyl-carrie…	1|17	C00249(Palmitic acid)	0.296302
	WD_3_vs_WW_3	alpha-Linolenic acid metabolism	Metabolism	51|4354	C20090(Toxin omega-Aga-IA);C08491((-)-Jasmonic acid);C10807(Germine);C16316(13(S)-HOT);C04672((9Z,15Z)-(13S)-12,13-Epoxyoctadeca-9,11,15-trienoic acid);C16300(Stearidonic acid);C16343(Heptadecatrienal);C16342(2(R)-HOT);C19757((Z)-3-Hexen-1-ol acetate);C16317((+)-7-Isojasmonic acid);C16346(17-Hydroxylinolenic acid);C16309(Traumatin);C16308(Traumatic acid);C21906(3-Oxochol-4-en-24-oyl-CoA);C01226(1…	2|17	C16309(Traumatin);C16344(Norlinolenic acid)	0.0154355
	WD_3_vs_WW_3	ABC transporters	Environmental Information Processing	135|4354	C00025(L-Glutamate);C00148(L-Proline);C00140(N-Acetyl-D-glucosamine);C04137(D-Octopine);C05402(Melibiose);C14819(Fe3+);C21906(3-Oxochol-4-en-24-oyl-CoA);C00430(5-Aminolevulinate);C01083(alpha,alpha-Trehalose);C01181(4-Trimethylammoniobutanoate);C20628(2,3-Bis-(O-phytanyl)-sn-glycero-1-phospho-L-serine);C01835(Maltotriose);C01834(Lipoprotein);C00492(Raffinose);C02273(Digalacturonate);C20571(alpha-…	3|17	C01835(Maltotriose);C00059(Sulfate);C00492(Raffinose)	0.0128776
	WD_2_vs_WD_1	Nicotinate and nicotinamide metabolism	Metabolism	65|4354	C05840(Iminoaspartate);C00122(Fumarate);C19631(6-Hydroxy-3-succinoylpyridine);C02295(Methylitaconate);C00022(Pyruvate);C00006(NADP+);C00003(NAD+);C03056(2,6-Dihydroxypyridine);C00922(2,3-Dimethylmaleate);C05842(N1-Methyl-2-pyridone-5-carboxamide);C10807(Germine);C19569(3-Succinoylpyridine);C20090(Toxin omega-Aga-IA);C03652((2R,3S)-2,3-Dimethylmalate);C03722(Quinolinate);C19567(4-Oxo-1-(3-pyridyl)…	1|12	C00049(L-Aspartic acid)	0.152183
	WD_2_vs_WD_1	Biosynthesis of unsaturated fatty acids	Metabolism	66|4354	C16513((7Z,10Z,13Z,16Z,19Z)-Docosa-7,10,13,16,19-pentaenoic acid);C20090(Toxin omega-Aga-IA);C16164((8Z,11Z,14Z,17Z)-Icosatetraenoyl-CoA);C16530(Icosenoyl-CoA);C16531(Docosenoyl-CoA);C16532(Tetracosenoyl-CoA);C16533(13,16-Docosadienoic acid);C10807(Germine);C16528(Docosanoyl-CoA);C16170((7Z,10Z,13Z,16Z)-Docosatetraenoyl-CoA);C16171((9Z,12Z,15Z,18Z)-Tetracosatetraenoyl-CoA);C16172((6Z,9Z,12Z,15Z,1…	1|12	C00219(Arachidonic Acid (d8))	0.154128
	WD_2_vs_WD_1	Carbon fixation in photosynthetic organisms	Metabolism	28|4354	C00149((S)-Malate);C00022(Pyruvate);C00001(H2O);C00369(Starch);C02076(Sedoheptulose);C00279(D-Erythrose 4-phosphate);C08061(2'-Aminobiphenyl-2,3-diol);C08062(2-Hydroxy-6-oxo-(2'-aminophenyl)-hexa-2,4-dienoate);C00199(D-Ribulose 5-phosphate);C00231(D-Xylulose 5-phosphate);C00197(3-Phospho-D-glycerate);C01182(D-Ribulose 1,5-bisphosphate);C00236(3-Phospho-D-glyceroyl phosphate);C00036(Oxaloacetate);…	1|12	C00049(L-Aspartic acid)	0.0720598
	WD_2_vs_WD_1	Cysteine and methionine metabolism	Metabolism	73|4354	C02291(L-Cystathionine);C00065(L-Serine);C05528(3-Sulfopyruvate);C00021(S-Adenosyl-L-homocysteine);C01077(O-Acetyl-L-homoserine);C00283(Hydrogen sulfide);C00022(Pyruvate);C01137(S-Adenosylmethioninamine);C05527(3-Sulfinylpyruvate);C05526(S-Glutathionyl-L-cysteine);C03089(5-Methylthio-D-ribose);C10807(Germine);C20090(Toxin omega-Aga-IA);C15651(2-Hydroxy-3-keto-5-methylthiopentenyl-1-phosphate);C03…	1|12	C00049(L-Aspartic acid)	0.167435
	WD_2_vs_WD_1	Glycine, serine and threonine metabolism	Metabolism	60|4354	C02291(L-Cystathionine);C03082(4-Phospho-L-aspartate);C00101(Tetrahydrofolate);C00143(5,10-Methylenetetrahydrofolate);C00581(Guanidinoacetate);C00065(L-Serine);C11397((1R,2S,4R)-Neo-dihydrocarveol);C00114(Choline);C00109(2-Oxobutanoate);C10807(Germine);C01102(O-Phospho-L-homoserine);C06442(N(gamma)-Acetyldiaminobutyrate);C20090(Toxin omega-Aga-IA);C00014(Ammonia);C16432(5-Hydroxyectoine);C21906(3…	1|12	C00049(L-Aspartic acid)	0.14229
	WD_2_vs_WD_1	Linoleic acid metabolism	Metabolism	31|4354	C14833(9,12,13-TriHOME);C14832(12,13-Epoxy-9-hydroxy-10-octadecenoate);C14831(8(R)-HPODE);C14837(9,10-Dihydroxy-12,13-epoxyoctadecanoate);C14836(9,10-12,13-Diepoxyoctadecanoate);C14835(9,10,13-TriHOME);C14834(9,10-Epoxy-13-hydroxy-11-octadecenoate);C04056(9-cis,11-trans-Octadecadienoate);C04717((9Z,11E)-(13S)-13-Hydroperoxyoctadeca-9,11-dienoic acid);C07338((9Z,12Z)-(11S)-11-Hydroperoxyoctadeca-9…	2|12	C14828(9,10-DHOME);C00219(Arachidonic Acid (d8))	0.00302889
	WD_2_vs_WD_1	Glycolysis / Gluconeogenesis	Metabolism	40|4354	C00024(Acetyl-CoA);C00103(D-Glucose 1-phosphate);C00022(Pyruvate);C00068(Thiamin diphosphate);C11397((1R,2S,4R)-Neo-dihydrocarveol);C10807(Germine);C20090(Toxin omega-Aga-IA);C05378(beta-D-Fructose 1,6-bisphosphate);C06188(Salicin 6-phosphate);C21906(3-Oxochol-4-en-24-oyl-CoA);C11134(Testosterone glucuronide);C01451(Salicin);C05125(2-(alpha-Hydroxyethyl)thiamine diphosphate);C06186(Arbutin);C0618…	1|12	C00267(D-Glucose);C00221(D-Glucose);C00031(D-Glucose)	0.0998411
	WD_2_vs_WD_1	Carbon metabolism	Metabolism	126|4354	C00025(L-Glutamate);C00024(Acetyl-CoA);C00149((S)-Malate);C18323(3-Methylfumaryl-CoA);C00022(Pyruvate);C00143(5,10-Methylenetetrahydrofolate);C18324((2S)-Methylsuccinyl-CoA);C04330(5,10-Methenyltetrahydromethanopterin);C21906(3-Oxochol-4-en-24-oyl-CoA);C03232(3-Phosphonooxypyruvate);C04377(5,10-Methylenetetrahydromethanopterin);C00231(D-Xylulose 5-phosphate);C00232(Succinate semialdehyde);C01182(…	2|12	C00049(L-Aspartic acid);C00267(D-Glucose);C00221(D-Glucose)	0.0410654
	WD_2_vs_WD_1	Arachidonic acid metabolism	Metabolism	86|4354	C05960(15-Keto-prostaglandin F2alpha);C05959(11-epi-Prostaglandin F2alpha);C14781(15H-11,12-EETA);C14780(11(R)-HETE);C14782(11,12,15-THETA);C14815(5,6-Epoxytetraene);C11397((1R,2S,4R)-Neo-dihydrocarveol);C00584(Prostaglandin E2);C14771(14,15-EET);C05949(12-Keto-leukotriene B4);C10807(Germine);C11134(Testosterone glucuronide);C04853(20-Hydroxy-leukotriene B4;20-OH-Leukotriene B4);C20090(Toxin omeg…	1|12	C00219(Arachidonic Acid (d8))	0.190755
	WD_2_vs_WD_1	Aminoacyl-tRNA biosynthesis	Genetic Information Processing	62|4354	C00025(L-Glutamate);C00148(L-Proline);C00123(L-Leucine);C06481(L-Seryl-tRNA(Sec));C20090(Toxin omega-Aga-IA);C06482(L-Selenocysteinyl-tRNA(Sec));C08061(2'-Aminobiphenyl-2,3-diol);C00065(L-Serine);C00064(L-Glutamine);C02412(Glycyl-tRNA(Gly));C10807(Germine);C02839(L-Tyrosyl-tRNA(Tyr));C11397((1R,2S,4R)-Neo-dihydrocarveol);C16638(O-Phosphoseryl-tRNA(Sec));C02430(L-Methionyl-tRNA);C02984(L-Aspartyl-…	1|12	C00049(L-Aspartic acid)	0.146281
	WD_2_vs_WD_1	Terpenoid backbone biosynthesis	Metabolism	55|4354	C00024(Acetyl-CoA);C04216(all-trans-Heptaprenyl diphosphate);C20090(Toxin omega-Aga-IA);C18321(trans,octacis-Decaprenyl diphosphate);C00022(Pyruvate);C19852(tritrans,heptacis-Undecaprenyl diphosphate);C00129(Isopentenyl diphosphate);C16826(2-cis,6-trans-Farnesyl diphosphate);C11811(1-Hydroxy-2-methyl-2-butenyl 4-diphosphate);C06081(Polyprenol);C10807(Germine);C19691(Farnesylcysteine);C01107((R)-5…	1|12	C01107(Mevalonate-P)	0.132115
	WD_2_vs_WD_1	Lysine biosynthesis	Metabolism	45|4354	C00024(Acetyl-CoA);C03871(L-2-Amino-6-oxoheptanedioate);C00026(2-Oxoglutarate);C03082(4-Phospho-L-aspartate);C05560(L-2-Aminoadipate adenylate);C00322(2-Oxoadipate);C20258((2S,4S)-4-Hydroxy-2,3,4,5-tetrahydrodipicolinate);C10807(Germine);C20278((2R,3R)-3-Methylornithinyl-N6-lysine);C20279((2R,3R)-3-Methylglutamyl-5-semialdehyde-N6-lysine);C20090(Toxin omega-Aga-IA);C03972(2,3,4,5-Tetrahydrodipico…	1|12	C00049(L-Aspartic acid)	0.110896
	WD_2_vs_WD_1	Cyanoamino acid metabolism	Metabolism	55|4354	C08325(Amygdalin);C19712(N-Hydroxy-L-phenylalanine);C19715(N,N-Dihydroxy-L-phenylalanine);C20090(Toxin omega-Aga-IA);C04350((E)-4-Hydroxyphenylacetaldehyde oxime);C00065(L-Serine);C20315((Z)-2-Methylpropanal oxime);C10807(Germine);C20311(N,N-Dihydroxy-L-isoleucine);C20310(N-Hydroxy-L-isoleucine);C20313(N-Hydroxy-L-valine);C20312((Z)-2-Methylbutanal oxime);C00183(L-Valine);C00844(Prunasin);C21906(…	1|12	C00049(L-Aspartic acid)	0.132115
	WD_2_vs_WD_1	Pantothenate and CoA biosynthesis	Metabolism	38|4354	C00106(Uracil);C00022(Pyruvate);C18911((R)-4-Phosphopantoate);C00141(3-Methyl-2-oxobutanoic acid);C10807(Germine);C00522((R)-Pantoate);C20090(Toxin omega-Aga-IA);C00183(L-Valine);C04272((R)-2,3-Dihydroxy-3-methylbutanoate);C00966(2-Dehydropantoate);C21906(3-Oxochol-4-en-24-oyl-CoA);C00054(Adenosine 3',5'-bisphosphate);C11134(Testosterone glucuronide);C04079(N-((R)-Pantothenoyl)-L-cysteine);C08061…	1|12	C00049(L-Aspartic acid)	0.0953344
	WD_2_vs_WD_1	Purine metabolism	Metabolism	104|4354	C00020(AMP);C00147(Adenine);C00144(GMP);C00942(3',5'-Cyclic GMP);C03838(5'-Phosphoribosylglycinamide);C05993(Acetyl adenylate);C21906(3-Oxochol-4-en-24-oyl-CoA);C00620(alpha-D-Ribose 1-phosphate);C01228(Guanosine 3',5'-bis(diphosphate));C00700(XTP);C11821(5-Hydroxyisourate);C20628(2,3-Bis-(O-phytanyl)-sn-glycero-1-phospho-L-serine);C01345(dITP);C01344(dIDP);C00011(CO2);C00014(Ammonia);C03614(Inos…	1|12	C00294(Inosine)	0.220189
	WD_2_vs_WD_1	Pyrimidine metabolism	Metabolism	75|4354	C20254(Ureidoacrylate);C00106(Uracil);C00364(dTMP);C00105(UMP);C00363(dTDP);C20253(Aminoacrylate);C05822(3'-CMP);C00063(CTP);C11397((1R,2S,4R)-Neo-dihydrocarveol);C00029(UDP-glucose);C00064(L-Glutamine);C03997(5-Hydroxymethyldeoxycytidylate);C10807(Germine);C01103(Orotidine 5'-phosphate;Orotidine);C00365(dUMP);C20090(Toxin omega-Aga-IA);C20231((Z)-3-Ureidoacrylate peracid);C21028((R)-5,6-Dihydrot…	1|12	C01103(Orotidine)	0.171139
	WD_2_vs_WD_1	Fructose and mannose metabolism	Metabolism	64|4354	C08061(2'-Aminobiphenyl-2,3-diol);C03117(GDP-6-deoxy-D-mannose);C00325(GDP-L-fucose);C00861(L-Rhamnulose);C10807(Germine);C03979(2-Dehydro-3-deoxy-L-rhamnonate);C02962(D-Allose 6-phosphate);C20090(Toxin omega-Aga-IA);C11544(2-O-(alpha-D-Mannosyl)-D-glycerate);C05378(beta-D-Fructose 1,6-bisphosphate);C02431(L-Rhamnofuranose);C02888(Sorbose 1-phosphate);C00577(D-Glyceraldehyde);C21906(3-Oxochol-4-e…	1|12	C00267(D-Glucose)	0.150227
	WD_2_vs_WD_1	Histidine metabolism	Metabolism	56|4354	C00025(L-Glutamate);C05565(Hydantoin-5-propionate);C00026(2-Oxoglutarate);C20522(Dihydrourocanate);C08061(2'-Aminobiphenyl-2,3-diol);C00860(L-Histidinol);C05828(Methylimidazoleacetic acid);C05568(Imidazole lactate);C10807(Germine);C04677(1-(5'-Phosphoribosyl)-5-amino-4-imidazolecarboxamide);C20090(Toxin omega-Aga-IA);C01044(N-Formyl-L-aspartate);C01045(N-Formyl-L-glutamate);C21906(3-Oxochol-4-en-…	1|12	C00049(L-Aspartic acid)	0.134173
	WD_2_vs_WD_1	Amino sugar and nucleotide sugar metabolism	Metabolism	117|4354	C00140(N-Acetyl-D-glucosamine);C00029(UDP-glucose);C04297(CDP-4-dehydro-3,6-dideoxy-D-glucose);C20359(UDP-2-acetamido-3-amino-2,3-dideoxy-alpha-D-glucuronate);C01674(Chitobiose);C20357(UDP-N,N'-Diacetylbacillosamine);C04630(UDP-2-acetamido-4-amino-2,4,6-trideoxy-alpha-D-glucose);C04631(UDP-N-acetyl-3-(1-carboxyvinyl)-D-glucosamine);C01222(GDP-4-dehydro-6-deoxy-D-mannose);C04037(1-Phospho-alpha-D-…	1|12	C00267(D-Glucose);C00031(D-Glucose)	0.239495
	WD_2_vs_WD_1	Arginine biosynthesis	Metabolism	33|4354	C00025(L-Glutamate);C00122(Fumarate);C00026(2-Oxoglutarate);C00062(L-Arginine);C00064(L-Glutamine);C04133(N-Acetyl-L-glutamate 5-phosphate);C10807(Germine);C20090(Toxin omega-Aga-IA);C21906(3-Oxochol-4-en-24-oyl-CoA);C11134(Testosterone glucuronide);C20951(LysW-L-ornithine);C20950(LysW-L-glutamate 5-semialdehyde);C08061(2'-Aminobiphenyl-2,3-diol);C08062(2-Hydroxy-6-oxo-(2'-aminophenyl)-hexa-2,4-d…	1|12	C00049(L-Aspartic acid)	0.0838528
	WD_2_vs_WD_1	beta-Alanine metabolism	Metabolism	41|4354	C00106(Uracil);C00024(Acetyl-CoA);C00100(Propanoyl-CoA);C00986(1,3-Diaminopropane);C10807(Germine);C00804(Propynoate);C00864(Pantothenate);C20090(Toxin omega-Aga-IA);C03722(Quinolinate);C00383(Malonate);C21906(3-Oxochol-4-en-24-oyl-CoA);C05665(3-Aminopropanal);C05668(3-Hydroxypropionyl-CoA);C05669(beta-Nitropropanoate);C08061(2'-Aminobiphenyl-2,3-diol);C00099(beta-Alanine);C01262(beta-Alanyl-N(pi…	1|12	C00049(L-Aspartic acid)	0.102076
	WD_2_vs_WD_1	Monobactam biosynthesis	Metabolism	49|4354	C16842(SQ 26180);C03082(4-Phospho-L-aspartate);C00022(Pyruvate);C00062(L-Arginine);C00065(L-Serine);C10807(Germine);C20090(Toxin omega-Aga-IA);C03972(2,3,4,5-Tetrahydrodipicolinate);C01941(Nocardicin A);C00927(Isonocardicin A);C21906(3-Oxochol-4-en-24-oyl-CoA);C20919(Isotabtoxin);C20918(Tabtoxinine-beta-lactam);C11134(Testosterone glucuronide);C20913(C20913);C20912(C20912);C20911(C20911);C20917(T…	1|12	C00049(L-Aspartic acid)	0.119525
	WD_2_vs_WD_1	Starch and sucrose metabolism	Metabolism	48|4354	C00103(D-Glucose 1-phosphate);C00029(UDP-glucose);C00369(Starch);C10807(Germine);C01083(alpha,alpha-Trehalose);C20090(Toxin omega-Aga-IA);C00689(alpha,alpha'-Trehalose 6-phosphate);C00965(1,3-beta-D-Glucan);C01898(Cellodextrin);C00963(beta-D-Glucoside);C00252(Isomaltose);C21906(3-Oxochol-4-en-24-oyl-CoA);C11134(Testosterone glucuronide);C06215(Levan);C00372(Dextran);C00394(GDP-glucose);C08061(2'-…	2|12	C00208(D-Maltose);C00031(D-Glucose)	0.00706333
	WD_2_vs_WD_1	2-Oxocarboxylic acid metabolism	Metabolism	145|4354	C00025(L-Glutamate);C00026(2-Oxoglutarate);C00022(Pyruvate);C04236((2S)-2-Isopropyl-3-oxosuccinate);C00141(3-Methyl-2-oxobutanoic acid);C04133(N-Acetyl-L-glutamate 5-phosphate);C06010((S)-2-Acetolactate);C03283(L-2,4-Diaminobutanoate);C17249(7-Methylthioheptanaldoxime);C17248(4-Methylthiobutyl-desulfoglucosinolate);C17245(5-Methylthiopentanaldoxime);C17244(3-Methylthiopropyl-desulfoglucosinolate)…	1|12	C00049(L-Aspartic acid)	0.275909
	WD_2_vs_WD_1	Galactose metabolism	Metabolism	56|4354	C00124(D-Galactose);C00103(D-Glucose 1-phosphate);C00029(UDP-glucose);C01697(Galactitol);C10807(Germine);C01286(2-Dehydro-3-deoxy-6-phospho-D-galactonate);C20090(Toxin omega-Aga-IA);C05400(Epimelibiose);C05401(3-beta-D-Galactosyl-sn-glycerol);C05402(Melibiose);C05404(D-Gal alpha 1->6D-Gal alpha 1->6D-Glucose);C06377(D-Galactosamine 6-phosphate);C21906(3-Oxochol-4-en-24-oyl-CoA);C02262(D-Galactosa…	2|12	C00267(D-Glucose);C00492(Raffinose);C00031(D-Glucose)	0.00946534
	WD_2_vs_WD_1	Pentose phosphate pathway	Metabolism	44|4354	C00121(D-Ribose);C00345(6-Phospho-D-gluconate);C01801(Deoxyribose);C00117(D-Ribose 5-phosphate);C10807(Germine);C11134(Testosterone glucuronide);C20090(Toxin omega-Aga-IA);C04442(2-Dehydro-3-deoxy-6-phospho-D-gluconate);C05378(beta-D-Fructose 1,6-bisphosphate);C00577(D-Glyceraldehyde);C21906(3-Oxochol-4-en-24-oyl-CoA);C00620(alpha-D-Ribose 1-phosphate);C00257(D-Gluconic acid);C20589(D-Glucosamina…	1|12	C00221(D-Glucose);C00031(D-Glucose)	0.108709
	WD_2_vs_WD_1	Biosynthesis of amino acids	Metabolism	138|4354	C00025(L-Glutamate);C00148(L-Proline);C00026(2-Oxoglutarate);C00021(S-Adenosyl-L-homocysteine);C00022(Pyruvate);C00141(3-Methyl-2-oxobutanoic acid);C04133(N-Acetyl-L-glutamate 5-phosphate);C01100(L-Histidinol phosphate);C04462(N-Succinyl-2-L-amino-6-oxoheptanedioate);C00944(3-Dehydroquinate);C21906(3-Oxochol-4-en-24-oyl-CoA);C03232(3-Phosphonooxypyruvate);C00437(N-Acetylornithine);C00624(N-Acetyl…	1|12	C00049(L-Aspartic acid)	0.267439
	WD_2_vs_WD_1	alpha-Linolenic acid metabolism	Metabolism	51|4354	C20090(Toxin omega-Aga-IA);C08491((-)-Jasmonic acid);C10807(Germine);C16316(13(S)-HOT);C04672((9Z,15Z)-(13S)-12,13-Epoxyoctadeca-9,11,15-trienoic acid);C16300(Stearidonic acid);C16343(Heptadecatrienal);C16342(2(R)-HOT);C19757((Z)-3-Hexen-1-ol acetate);C16317((+)-7-Isojasmonic acid);C16346(17-Hydroxylinolenic acid);C16309(Traumatin);C16308(Traumatic acid);C21906(3-Oxochol-4-en-24-oyl-CoA);C01226(1…	1|12	C16344(Norlinolenic acid)	0.123768
	WD_2_vs_WD_1	Alanine, aspartate and glutamate metabolism	Metabolism	38|4354	C00025(L-Glutamate);C00122(Fumarate);C00026(2-Oxoglutarate);C00022(Pyruvate);C00064(L-Glutamine);C10807(Germine);C03912((S)-1-Pyrroline-5-carboxylate);C20090(Toxin omega-Aga-IA);C01042(N-Acetyl-L-aspartate);C21906(3-Oxochol-4-en-24-oyl-CoA);C11134(Testosterone glucuronide);C20776(N-Acetylaspartylglutamylglutamate);C00438(N-Carbamoyl-L-aspartate);C00041(L-Alanine);C02362(2-Oxosuccinamate);C08061(2…	1|12	C00049(L-Aspartic acid)	0.0953344
	WD_2_vs_WD_1	ABC transporters	Environmental Information Processing	135|4354	C00025(L-Glutamate);C00148(L-Proline);C00140(N-Acetyl-D-glucosamine);C04137(D-Octopine);C05402(Melibiose);C14819(Fe3+);C21906(3-Oxochol-4-en-24-oyl-CoA);C00430(5-Aminolevulinate);C01083(alpha,alpha-Trehalose);C01181(4-Trimethylammoniobutanoate);C20628(2,3-Bis-(O-phytanyl)-sn-glycero-1-phospho-L-serine);C01835(Maltotriose);C01834(Lipoprotein);C00492(Raffinose);C02273(Digalacturonate);C20571(alpha-…	4|12	C00049(L-Aspartic acid);C00208(D-Maltose);C00492(Raffinose);C00031(D-Glucose)	0.000342917
	WD_3_vs_WD_2	Biosynthesis of unsaturated fatty acids	Metabolism	66|4354	C16513((7Z,10Z,13Z,16Z,19Z)-Docosa-7,10,13,16,19-pentaenoic acid);C20090(Toxin omega-Aga-IA);C16164((8Z,11Z,14Z,17Z)-Icosatetraenoyl-CoA);C16530(Icosenoyl-CoA);C16531(Docosenoyl-CoA);C16532(Tetracosenoyl-CoA);C16533(13,16-Docosadienoic acid);C10807(Germine);C16528(Docosanoyl-CoA);C16170((7Z,10Z,13Z,16Z)-Docosatetraenoyl-CoA);C16171((9Z,12Z,15Z,18Z)-Tetracosatetraenoyl-CoA);C16172((6Z,9Z,12Z,15Z,1…	1|5	C00219(Arachidonic Acid (d8))	0.0713643
	WD_3_vs_WD_2	Linoleic acid metabolism	Metabolism	31|4354	C14833(9,12,13-TriHOME);C14832(12,13-Epoxy-9-hydroxy-10-octadecenoate);C14831(8(R)-HPODE);C14837(9,10-Dihydroxy-12,13-epoxyoctadecanoate);C14836(9,10-12,13-Diepoxyoctadecanoate);C14835(9,10,13-TriHOME);C14834(9,10-Epoxy-13-hydroxy-11-octadecenoate);C04056(9-cis,11-trans-Octadecadienoate);C04717((9Z,11E)-(13S)-13-Hydroperoxyoctadeca-9,11-dienoic acid);C07338((9Z,12Z)-(11S)-11-Hydroperoxyoctadeca-9…	1|5	C00219(Arachidonic Acid (d8))	0.0346278
	WD_3_vs_WD_2	Arachidonic acid metabolism	Metabolism	86|4354	C05960(15-Keto-prostaglandin F2alpha);C05959(11-epi-Prostaglandin F2alpha);C14781(15H-11,12-EETA);C14780(11(R)-HETE);C14782(11,12,15-THETA);C14815(5,6-Epoxytetraene);C11397((1R,2S,4R)-Neo-dihydrocarveol);C00584(Prostaglandin E2);C14771(14,15-EET);C05949(12-Keto-leukotriene B4);C10807(Germine);C11134(Testosterone glucuronide);C04853(20-Hydroxy-leukotriene B4;20-OH-Leukotriene B4);C20090(Toxin omeg…	1|5	C00219(Arachidonic Acid (d8))	0.0912664
	WD_3_vs_WD_2	Pentose and glucuronate interconversions	Metabolism	66|4354	C00026(2-Oxoglutarate);C00103(D-Glucose 1-phosphate);C00022(Pyruvate);C14899(3-Dehydro-L-gulonate 6-phosphate);C00905(D-Fructuronate);C00029(UDP-glucose);C01904(D-Arabitol);C01101(L-Ribulose 5-phosphate);C10807(Germine);C00514(D-Mannonate);C20680(2-Dehydro-3-deoxy-L-galactonate);C20090(Toxin omega-Aga-IA);C00800(L-Gulonate);C01068(D-Ribitol 5-phosphate);C05412(L-Lyxonate);C21906(3-Oxochol-4-en-24…	1|5	C03033(17-hydroxyandrostane-3-glucuronide)	0.0713643
	WD_3_vs_WD_2	Steroid biosynthesis	Metabolism	53|4354	C01802(Desmosterol);C01943(Obtusifoliol);C15808(4alpha-Methylzymosterol-4-carboxylate;4alpha-carboxy-4beta-methyl-zymosterol);C01902(Cycloartenol);C05440(Ergosta-5,7,22,24(28)-tetraen-3beta-ol);C05441(Vitamin D2);C05442(Stigmasterol);C05108(14-Demethyllanosterol);C11134(Testosterone glucuronide);C01164(7-Dehydrocholesterol);C21106(24-epi-Campesterol);C11508(4alpha-Methyl-5alpha-ergosta-8,14,24(28…	1|5	C15808(4alpha-carboxy-4beta-methyl-zymosterol)	0.0580061
	WW_2_vs_WW_1	Cysteine and methionine metabolism	Metabolism	73|4354	C02291(L-Cystathionine);C00065(L-Serine);C05528(3-Sulfopyruvate);C00021(S-Adenosyl-L-homocysteine);C01077(O-Acetyl-L-homoserine);C00283(Hydrogen sulfide);C00022(Pyruvate);C01137(S-Adenosylmethioninamine);C05527(3-Sulfinylpyruvate);C05526(S-Glutathionyl-L-cysteine);C03089(5-Methylthio-D-ribose);C10807(Germine);C20090(Toxin omega-Aga-IA);C15651(2-Hydroxy-3-keto-5-methylthiopentenyl-1-phosphate);C03…	1|10	C02291(L-Cystathionine)	0.144272
	WW_2_vs_WW_1	Glycine, serine and threonine metabolism	Metabolism	60|4354	C02291(L-Cystathionine);C03082(4-Phospho-L-aspartate);C00101(Tetrahydrofolate);C00143(5,10-Methylenetetrahydrofolate);C00581(Guanidinoacetate);C00065(L-Serine);C11397((1R,2S,4R)-Neo-dihydrocarveol);C00114(Choline);C00109(2-Oxobutanoate);C10807(Germine);C01102(O-Phospho-L-homoserine);C06442(N(gamma)-Acetyldiaminobutyrate);C20090(Toxin omega-Aga-IA);C00014(Ammonia);C16432(5-Hydroxyectoine);C21906(3…	1|10	C02291(L-Cystathionine)	0.121864
	WW_2_vs_WW_1	Autophagy - other	Cellular Processes	5|4354	C04549(1-Phosphatidyl-1D-myo-inositol 3-phosphate);C01194(1-Phosphatidyl-D-myo-inositol);C00350(PE(16:1(9Z)/P-18:1(11Z));Phosphatidylethanolamine;PE(18:3(6Z,9Z,12Z)/P-18:0))	1|10	C00350(PE(18:3(6Z,9Z,12Z)/P-18:0))	0.011389
	WW_2_vs_WW_1	Linoleic acid metabolism	Metabolism	31|4354	C14833(9,12,13-TriHOME);C14832(12,13-Epoxy-9-hydroxy-10-octadecenoate);C14831(8(R)-HPODE);C14837(9,10-Dihydroxy-12,13-epoxyoctadecanoate);C14836(9,10-12,13-Diepoxyoctadecanoate);C14835(9,10,13-TriHOME);C14834(9,10-Epoxy-13-hydroxy-11-octadecenoate);C04056(9-cis,11-trans-Octadecadienoate);C04717((9Z,11E)-(13S)-13-Hydroperoxyoctadeca-9,11-dienoic acid);C07338((9Z,12Z)-(11S)-11-Hydroperoxyoctadeca-9…	1|10	C14833(9,12,13-TriHOME)	0.0668987
	WW_2_vs_WW_1	Photosynthesis	Metabolism	12|4354	C00034(Manganese);C00009(Orthophosphate;Phosphoric acid);C00008(ADP);C00007(Oxygen);C00006(NADP+);C00005(NADPH);C00080(H+);C02061(Plastoquinone);C00001(H2O);C00002(ATP);C02185(Plastoquinol-1)	1|10	C00009(Phosphoric acid)	0.0269398
	WW_2_vs_WW_1	Glycolysis / Gluconeogenesis	Metabolism	40|4354	C00024(Acetyl-CoA);C00103(D-Glucose 1-phosphate);C00022(Pyruvate);C00068(Thiamin diphosphate);C11397((1R,2S,4R)-Neo-dihydrocarveol);C10807(Germine);C20090(Toxin omega-Aga-IA);C05378(beta-D-Fructose 1,6-bisphosphate);C06188(Salicin 6-phosphate);C21906(3-Oxochol-4-en-24-oyl-CoA);C11134(Testosterone glucuronide);C01451(Salicin);C05125(2-(alpha-Hydroxyethyl)thiamine diphosphate);C06186(Arbutin);C0618…	1|10	C00267(D-Glucose);C00221(D-Glucose);C00031(D-Glucose)	0.0847154
	WW_2_vs_WW_1	Glycerophospholipid metabolism	Metabolism	65|4354	C03872(L-Serine-phosphoethanolamine);C00588(Choline phosphate);C00344(Phosphatidylglycerol);C00346(Ethanolamine phosphate);C00114(Choline);C20466(2,3-Bis-O-(geranylgeranyl)-sn-glycero-1-phospho-L-serine);C04230(LysoPC(16:0);1-Acyl-sn-glycero-3-phosphocholine);C04233(2-Acyl-sn-glycero-3-phosphocholine);C00681(1-Acyl-sn-glycerol 3-phosphate);C10807(Germine);C20090(Toxin omega-Aga-IA);C03819(1-Acylg…	2|10	C04230(LysoPC(16:0));C00350(PE(18:3(6Z,9Z,12Z)/P-18:0))	0.00878871
	WW_2_vs_WW_1	Glycosylphosphatidylinositol (GPI)-anchor biosynthesis	Metabolism	5|4354	C00154(Palmitoyl-CoA);C01194(1-Phosphatidyl-D-myo-inositol);C00350(PE(16:1(9Z)/P-18:1(11Z));Phosphatidylethanolamine;PE(18:3(6Z,9Z,12Z)/P-18:0))	1|10	C00350(PE(18:3(6Z,9Z,12Z)/P-18:0))	0.011389
	WW_2_vs_WW_1	Tryptophan metabolism	Metabolism	91|4354	C00024(Acetyl-CoA);C03722(Quinolinate);C05646(5-Hydroxyindolepyruvate);C21906(3-Oxochol-4-en-24-oyl-CoA);C05644(3-Methylindolepyruvate);C05645(4-(2-Amino-3-hydroxyphenyl)-2,4-dioxobutanoate);C05642(Formyl-N-acetyl-5-methoxykynurenamine);C05643(6-Hydroxymelatonin);C05640(Cinnavalininate);C05641(5-(3'-Carboxy-3'-oxopropenyl)-4,6-dihydroxypicolinate);C00780(Serotonin);C05648(5-Hydroxy-N-formylkynure…	1|10	C00954(Indoleacetic acid)	0.173148
	WW_2_vs_WW_1	Tropane, piperidine and pyridine alkaloid biosynthesis	Metabolism	68|4354	C10865(Pseudopelletierine);C15612(Senecionine N-oxide);C10157(Lobelanine);C10860(Littorine);C03239(6-Amino-2-oxohexanoate);C16697(1-Indolizidinone);C06521(Cuscohygrine);C06524(Nornicotine);C01416(Cocaine);C00408(L-Pipecolate);C12440(Trachelanthamidine);C10773(Lupinine);C04076(L-2-Aminoadipate 6-semialdehyde);C00745(Nicotine);C05607(Phenyllactate);C06178(1-Methylpyrrolinium);C06180(Anabasine);C016…	1|10	C01851(Scopolamine)	0.135811
	WW_2_vs_WW_1	Carbon metabolism	Metabolism	126|4354	C00025(L-Glutamate);C00024(Acetyl-CoA);C00149((S)-Malate);C18323(3-Methylfumaryl-CoA);C00022(Pyruvate);C00143(5,10-Methylenetetrahydrofolate);C18324((2S)-Methylsuccinyl-CoA);C04330(5,10-Methenyltetrahydromethanopterin);C21906(3-Oxochol-4-en-24-oyl-CoA);C03232(3-Phosphonooxypyruvate);C04377(5,10-Methylenetetrahydromethanopterin);C00231(D-Xylulose 5-phosphate);C00232(Succinate semialdehyde);C01182(…	1|10	C00267(D-Glucose);C00221(D-Glucose)	0.222583
	WW_2_vs_WW_1	Plant hormone signal transduction	Environmental Information Processing	13|4354	C00371(Zeatin);C06547(Ethylene);C04083(N6-(Delta2-Isopentenyl)-adenine);C08491((-)-Jasmonic acid);C00805(Salicylate);C06082(Abscisate);C00954(Indoleacetic acid;Indole-3-acetate);C02029(Dihydrozeatin);C08814(Brassinolide);C11864(Gibberellin A4);C18699((-)-Jasmonoyl-L-isoleucine);C00859(Gibberellin A1)	1|10	C00954(Indoleacetic acid)	0.0291243
	WW_2_vs_WW_1	Arachidonic acid metabolism	Metabolism	86|4354	C05960(15-Keto-prostaglandin F2alpha);C05959(11-epi-Prostaglandin F2alpha);C14781(15H-11,12-EETA);C14780(11(R)-HETE);C14782(11,12,15-THETA);C14815(5,6-Epoxytetraene);C11397((1R,2S,4R)-Neo-dihydrocarveol);C00584(Prostaglandin E2);C14771(14,15-EET);C05949(12-Keto-leukotriene B4);C10807(Germine);C11134(Testosterone glucuronide);C04853(20-Hydroxy-leukotriene B4;20-OH-Leukotriene B4);C20090(Toxin omeg…	1|10	C14717(15-Deoxy-d-12,14-PGJ2)	0.165371
	WW_2_vs_WW_1	Fructose and mannose metabolism	Metabolism	64|4354	C08061(2'-Aminobiphenyl-2,3-diol);C03117(GDP-6-deoxy-D-mannose);C00325(GDP-L-fucose);C00861(L-Rhamnulose);C10807(Germine);C03979(2-Dehydro-3-deoxy-L-rhamnonate);C02962(D-Allose 6-phosphate);C20090(Toxin omega-Aga-IA);C11544(2-O-(alpha-D-Mannosyl)-D-glycerate);C05378(beta-D-Fructose 1,6-bisphosphate);C02431(L-Rhamnofuranose);C02888(Sorbose 1-phosphate);C00577(D-Glyceraldehyde);C21906(3-Oxochol-4-e…	1|10	C00267(D-Glucose)	0.128901
	WW_2_vs_WW_1	Oxidative phosphorylation	Metabolism	26|4354	C00122(Fumarate);C00009(Orthophosphate;Phosphoric acid);C00008(ADP);C00007(Oxygen);C00004(NADH);C00003(NAD+);C00002(ATP);C00001(H2O);C10807(Germine);C20090(Toxin omega-Aga-IA);C21906(3-Oxochol-4-en-24-oyl-CoA);C00399(Ubiquinone);C11134(Testosterone glucuronide);C00390(Ubiquinol);C00536(Triphosphate);C08061(2'-Aminobiphenyl-2,3-diol);C00061(FMN);C08062(2-Hydroxy-6-oxo-(2'-aminophenyl)-hexa-2,4-die…	1|10	C00009(Phosphoric acid)	0.0566959
	WW_2_vs_WW_1	Amino sugar and nucleotide sugar metabolism	Metabolism	117|4354	C00140(N-Acetyl-D-glucosamine);C00029(UDP-glucose);C04297(CDP-4-dehydro-3,6-dideoxy-D-glucose);C20359(UDP-2-acetamido-3-amino-2,3-dideoxy-alpha-D-glucuronate);C01674(Chitobiose);C20357(UDP-N,N'-Diacetylbacillosamine);C04630(UDP-2-acetamido-4-amino-2,4,6-trideoxy-alpha-D-glucose);C04631(UDP-N-acetyl-3-(1-carboxyvinyl)-D-glucosamine);C01222(GDP-4-dehydro-6-deoxy-D-mannose);C04037(1-Phospho-alpha-D-…	1|10	C00267(D-Glucose);C00031(D-Glucose)	0.210682
	WW_2_vs_WW_1	Starch and sucrose metabolism	Metabolism	48|4354	C00103(D-Glucose 1-phosphate);C00029(UDP-glucose);C00369(Starch);C10807(Germine);C01083(alpha,alpha-Trehalose);C20090(Toxin omega-Aga-IA);C00689(alpha,alpha'-Trehalose 6-phosphate);C00965(1,3-beta-D-Glucan);C01898(Cellodextrin);C00963(beta-D-Glucoside);C00252(Isomaltose);C21906(3-Oxochol-4-en-24-oyl-CoA);C11134(Testosterone glucuronide);C06215(Levan);C00372(Dextran);C00394(GDP-glucose);C08061(2'-…	1|10	C00031(D-Glucose)	0.0999728
	WW_2_vs_WW_1	Galactose metabolism	Metabolism	56|4354	C00124(D-Galactose);C00103(D-Glucose 1-phosphate);C00029(UDP-glucose);C01697(Galactitol);C10807(Germine);C01286(2-Dehydro-3-deoxy-6-phospho-D-galactonate);C20090(Toxin omega-Aga-IA);C05400(Epimelibiose);C05401(3-beta-D-Galactosyl-sn-glycerol);C05402(Melibiose);C05404(D-Gal alpha 1->6D-Gal alpha 1->6D-Glucose);C06377(D-Galactosamine 6-phosphate);C21906(3-Oxochol-4-en-24-oyl-CoA);C02262(D-Galactosa…	1|10	C00267(D-Glucose);C00031(D-Glucose)	0.114697
	WW_2_vs_WW_1	Pentose phosphate pathway	Metabolism	44|4354	C00121(D-Ribose);C00345(6-Phospho-D-gluconate);C01801(Deoxyribose);C00117(D-Ribose 5-phosphate);C10807(Germine);C11134(Testosterone glucuronide);C20090(Toxin omega-Aga-IA);C04442(2-Dehydro-3-deoxy-6-phospho-D-gluconate);C05378(beta-D-Fructose 1,6-bisphosphate);C00577(D-Glyceraldehyde);C21906(3-Oxochol-4-en-24-oyl-CoA);C00620(alpha-D-Ribose 1-phosphate);C00257(D-Gluconic acid);C20589(D-Glucosamina…	1|10	C00221(D-Glucose);C00031(D-Glucose)	0.0924115
	WW_2_vs_WW_1	Biosynthesis of amino acids	Metabolism	138|4354	C00025(L-Glutamate);C00148(L-Proline);C00026(2-Oxoglutarate);C00021(S-Adenosyl-L-homocysteine);C00022(Pyruvate);C00141(3-Methyl-2-oxobutanoic acid);C04133(N-Acetyl-L-glutamate 5-phosphate);C01100(L-Histidinol phosphate);C04462(N-Succinyl-2-L-amino-6-oxoheptanedioate);C00944(3-Dehydroquinate);C21906(3-Oxochol-4-en-24-oyl-CoA);C03232(3-Phosphonooxypyruvate);C00437(N-Acetylornithine);C00624(N-Acetyl…	1|10	C02291(L-Cystathionine)	0.237619
	WW_2_vs_WW_1	ABC transporters	Environmental Information Processing	135|4354	C00025(L-Glutamate);C00148(L-Proline);C00140(N-Acetyl-D-glucosamine);C04137(D-Octopine);C05402(Melibiose);C14819(Fe3+);C21906(3-Oxochol-4-en-24-oyl-CoA);C00430(5-Aminolevulinate);C01083(alpha,alpha-Trehalose);C01181(4-Trimethylammoniobutanoate);C20628(2,3-Bis-(O-phytanyl)-sn-glycero-1-phospho-L-serine);C01835(Maltotriose);C01834(Lipoprotein);C00492(Raffinose);C02273(Digalacturonate);C20571(alpha-…	3|10	C01835(Maltotriose);C00009(Phosphoric acid);C00031(D-Glucose)	0.00282087
	WW_3_vs_WW_2	Nicotinate and nicotinamide metabolism	Metabolism	65|4354	C05840(Iminoaspartate);C00122(Fumarate);C19631(6-Hydroxy-3-succinoylpyridine);C02295(Methylitaconate);C00022(Pyruvate);C00006(NADP+);C00003(NAD+);C03056(2,6-Dihydroxypyridine);C00922(2,3-Dimethylmaleate);C05842(N1-Methyl-2-pyridone-5-carboxamide);C10807(Germine);C19569(3-Succinoylpyridine);C20090(Toxin omega-Aga-IA);C03652((2R,3S)-2,3-Dimethylmalate);C03722(Quinolinate);C19567(4-Oxo-1-(3-pyridyl)…	1|34	C00049(L-Aspartic acid)	0.310769
	WW_3_vs_WW_2	Biosynthesis of unsaturated fatty acids	Metabolism	66|4354	C16513((7Z,10Z,13Z,16Z,19Z)-Docosa-7,10,13,16,19-pentaenoic acid);C20090(Toxin omega-Aga-IA);C16164((8Z,11Z,14Z,17Z)-Icosatetraenoyl-CoA);C16530(Icosenoyl-CoA);C16531(Docosenoyl-CoA);C16532(Tetracosenoyl-CoA);C16533(13,16-Docosadienoic acid);C10807(Germine);C16528(Docosanoyl-CoA);C16170((7Z,10Z,13Z,16Z)-Docosatetraenoyl-CoA);C16171((9Z,12Z,15Z,18Z)-Tetracosatetraenoyl-CoA);C16172((6Z,9Z,12Z,15Z,1…	2|34	C06427(Alpha-Linolenic acid);C00219(Arachidonic Acid (d8))	0.0789058
	WW_3_vs_WW_2	Sulfur metabolism	Metabolism	42|4354	C17267(S-Sulfanylglutathione);C07073(Lidocaine);C20090(Toxin omega-Aga-IA);C00283(Hydrogen sulfide);C00580(Dimethyl sulfide);C01861(Trithionate);C00065(L-Serine);C10807(Germine);C19692(Polysulfide);C21906(3-Oxochol-4-en-24-oyl-CoA);C20955(3-(Methylthio)acryloyl-CoA);C11134(Testosterone glucuronide);C08061(2'-Aminobiphenyl-2,3-diol);C00054(Adenosine 3',5'-bisphosphate);C08276(3-(Methylthio)propano…	1|34	C00059(Sulfate)	0.239723
	WW_3_vs_WW_2	Carbon fixation in photosynthetic organisms	Metabolism	28|4354	C00149((S)-Malate);C00022(Pyruvate);C00001(H2O);C00369(Starch);C02076(Sedoheptulose);C00279(D-Erythrose 4-phosphate);C08061(2'-Aminobiphenyl-2,3-diol);C08062(2-Hydroxy-6-oxo-(2'-aminophenyl)-hexa-2,4-dienoate);C00199(D-Ribulose 5-phosphate);C00231(D-Xylulose 5-phosphate);C00197(3-Phospho-D-glycerate);C01182(D-Ribulose 1,5-bisphosphate);C00236(3-Phospho-D-glyceroyl phosphate);C00036(Oxaloacetate);…	2|34	C00049(L-Aspartic acid);C00085(Fructose 6-phosphate)	0.01846
	WW_3_vs_WW_2	Cysteine and methionine metabolism	Metabolism	73|4354	C02291(L-Cystathionine);C00065(L-Serine);C05528(3-Sulfopyruvate);C00021(S-Adenosyl-L-homocysteine);C01077(O-Acetyl-L-homoserine);C00283(Hydrogen sulfide);C00022(Pyruvate);C01137(S-Adenosylmethioninamine);C05527(3-Sulfinylpyruvate);C05526(S-Glutathionyl-L-cysteine);C03089(5-Methylthio-D-ribose);C10807(Germine);C20090(Toxin omega-Aga-IA);C15651(2-Hydroxy-3-keto-5-methylthiopentenyl-1-phosphate);C03…	3|34	C02291(L-Cystathionine);C00049(L-Aspartic acid);C00059(Sulfate)	0.0163462
	WW_3_vs_WW_2	Glycerolipid metabolism	Metabolism	46|4354	C04315(2-Acyl-3-O-(beta-D-galactosyl)-sn-glycerol);C00103(D-Glucose 1-phosphate);C00029(UDP-glucose);C00681(1-Acyl-sn-glycerol 3-phosphate);C10807(Germine);C00969(3-Hydroxypropanal);C20090(Toxin omega-Aga-IA);C13508(Sulfoquinovosyldiacylglycerol);C05401(3-beta-D-Galactosyl-sn-glycerol);C00577(D-Glyceraldehyde);C21906(3-Oxochol-4-en-24-oyl-CoA);C11134(Testosterone glucuronide);C02457(Propane-1,3-d…	1|34	C00416(PA(16:0/18:2(9Z,12Z)))	0.254605
	WW_3_vs_WW_2	Glycine, serine and threonine metabolism	Metabolism	60|4354	C02291(L-Cystathionine);C03082(4-Phospho-L-aspartate);C00101(Tetrahydrofolate);C00143(5,10-Methylenetetrahydrofolate);C00581(Guanidinoacetate);C00065(L-Serine);C11397((1R,2S,4R)-Neo-dihydrocarveol);C00114(Choline);C00109(2-Oxobutanoate);C10807(Germine);C01102(O-Phospho-L-homoserine);C06442(N(gamma)-Acetyldiaminobutyrate);C20090(Toxin omega-Aga-IA);C00014(Ammonia);C16432(5-Hydroxyectoine);C21906(3…	2|34	C02291(L-Cystathionine);C00049(L-Aspartic acid)	0.0681017
	WW_3_vs_WW_2	Autophagy - other	Cellular Processes	5|4354	C04549(1-Phosphatidyl-1D-myo-inositol 3-phosphate);C01194(1-Phosphatidyl-D-myo-inositol);C00350(PE(16:1(9Z)/P-18:1(11Z));Phosphatidylethanolamine;PE(18:3(6Z,9Z,12Z)/P-18:0))	2|34	C00350(PE(16:1(9Z)/P-18:1(11Z));PE(18:3(6Z,9Z,12Z)/P-18:0))	0.000579026
	WW_3_vs_WW_2	Biosynthesis of secondary metabolites - unclassified	Metabolism	50|4354	C07578(Cannabidiol);C06972(Dronabinol);C06866(Capsaicin);C00323(Caffeoyl-CoA);C19731((3S)-3-Hydroxycyclocitral);C19730(Crocetin dialdehyde);C00065(L-Serine);C20406(Cannabigerolate);C20799(Grixazone B);C00083(Malonyl-CoA);C18202(8-Methyl-6-nonenoic acid);C21108(Dihydromonacolin L-[acyl-carrier protein]);C21129((S)-2-Methylbutanoyl-[acp]);C21903(Delta9-Tetrahydrocannabinolate);C17062(Safranal);C010…	1|34	C06098(Zeaxanthin)	0.268359
	WW_3_vs_WW_2	Linoleic acid metabolism	Metabolism	31|4354	C14833(9,12,13-TriHOME);C14832(12,13-Epoxy-9-hydroxy-10-octadecenoate);C14831(8(R)-HPODE);C14837(9,10-Dihydroxy-12,13-epoxyoctadecanoate);C14836(9,10-12,13-Diepoxyoctadecanoate);C14835(9,10,13-TriHOME);C14834(9,10-Epoxy-13-hydroxy-11-octadecenoate);C04056(9-cis,11-trans-Octadecadienoate);C04717((9Z,11E)-(13S)-13-Hydroperoxyoctadeca-9,11-dienoic acid);C07338((9Z,12Z)-(11S)-11-Hydroperoxyoctadeca-9…	6|34	C14762(13S-hydroxyoctadecadienoic acid);C14767(Alpha-dimorphecolic);C14765(13-OxoODE);C14833(9,12,13-TriHOME);C00219(Arachidonic Acid (d8));C14828(9,10-DHOME)	8.93087e-08
	WW_3_vs_WW_2	Glycerophospholipid metabolism	Metabolism	65|4354	C03872(L-Serine-phosphoethanolamine);C00588(Choline phosphate);C00344(Phosphatidylglycerol);C00346(Ethanolamine phosphate);C00114(Choline);C20466(2,3-Bis-O-(geranylgeranyl)-sn-glycero-1-phospho-L-serine);C04230(LysoPC(16:0);1-Acyl-sn-glycero-3-phosphocholine);C04233(2-Acyl-sn-glycero-3-phosphocholine);C00681(1-Acyl-sn-glycerol 3-phosphate);C10807(Germine);C20090(Toxin omega-Aga-IA);C03819(1-Acylg…	3|34	C00416(PA(16:0/18:2(9Z,12Z)));C00350(PE(16:1(9Z)/P-18:1(11Z));PE(18:3(6Z,9Z,12Z)/P-18:0))	0.0121664
	WW_3_vs_WW_2	Glycosylphosphatidylinositol (GPI)-anchor biosynthesis	Metabolism	5|4354	C00154(Palmitoyl-CoA);C01194(1-Phosphatidyl-D-myo-inositol);C00350(PE(16:1(9Z)/P-18:1(11Z));Phosphatidylethanolamine;PE(18:3(6Z,9Z,12Z)/P-18:0))	2|34	C00350(PE(16:1(9Z)/P-18:1(11Z));PE(18:3(6Z,9Z,12Z)/P-18:0))	0.000579026
	WW_3_vs_WW_2	Tryptophan metabolism	Metabolism	91|4354	C00024(Acetyl-CoA);C03722(Quinolinate);C05646(5-Hydroxyindolepyruvate);C21906(3-Oxochol-4-en-24-oyl-CoA);C05644(3-Methylindolepyruvate);C05645(4-(2-Amino-3-hydroxyphenyl)-2,4-dioxobutanoate);C05642(Formyl-N-acetyl-5-methoxykynurenamine);C05643(6-Hydroxymelatonin);C05640(Cinnavalininate);C05641(5-(3'-Carboxy-3'-oxopropenyl)-4,6-dihydroxypicolinate);C00780(Serotonin);C05648(5-Hydroxy-N-formylkynure…	1|34	C05659(5-Methoxytryptamine)	0.355708
	WW_3_vs_WW_2	Arginine and proline metabolism	Metabolism	87|4354	C00025(L-Glutamate);C18326(p-Coumaroylputrescine);C18325(Feruloylagmatine);C00022(Pyruvate);C00148(L-Proline);C04137(D-Octopine);C21906(3-Oxochol-4-en-24-oyl-CoA);C00431(5-Aminopentanoate);C00436(N-Carbamoylputrescine);C00533(Nitric oxide);C08062(2-Hydroxy-6-oxo-(2'-aminophenyl)-hexa-2,4-dienoate);C03440(cis-4-Hydroxy-D-proline);C20628(2,3-Bis-(O-phytanyl)-sn-glycero-1-phospho-L-serine);C00012(Pe…	1|34	C00062(L-Arginine)	0.350803
	WW_3_vs_WW_2	Carbon metabolism	Metabolism	126|4354	C00025(L-Glutamate);C00024(Acetyl-CoA);C00149((S)-Malate);C18323(3-Methylfumaryl-CoA);C00022(Pyruvate);C00143(5,10-Methylenetetrahydrofolate);C18324((2S)-Methylsuccinyl-CoA);C04330(5,10-Methenyltetrahydromethanopterin);C21906(3-Oxochol-4-en-24-oyl-CoA);C03232(3-Phosphonooxypyruvate);C04377(5,10-Methylenetetrahydromethanopterin);C00231(D-Xylulose 5-phosphate);C00232(Succinate semialdehyde);C01182(…	2|34	C00049(L-Aspartic acid);C00085(Fructose 6-phosphate)	0.184239
	WW_3_vs_WW_2	Arachidonic acid metabolism	Metabolism	86|4354	C05960(15-Keto-prostaglandin F2alpha);C05959(11-epi-Prostaglandin F2alpha);C14781(15H-11,12-EETA);C14780(11(R)-HETE);C14782(11,12,15-THETA);C14815(5,6-Epoxytetraene);C11397((1R,2S,4R)-Neo-dihydrocarveol);C00584(Prostaglandin E2);C14771(14,15-EET);C05949(12-Keto-leukotriene B4);C10807(Germine);C11134(Testosterone glucuronide);C04853(20-Hydroxy-leukotriene B4;20-OH-Leukotriene B4);C20090(Toxin omeg…	3|34	C14795(9S,11R,15S-trihydroxy-2,3-dinor-13E-prostaenoic acid-cyclo[8S,12R]);C04853(20-Hydroxy-leukotriene B4);C00219(Arachidonic Acid (d8))	0.0244687
	WW_3_vs_WW_2	Ascorbate and aldarate metabolism	Metabolism	57|4354	C00026(2-Oxoglutarate);C00022(Pyruvate);C14899(3-Dehydro-L-gulonate 6-phosphate);C00029(UDP-glucose);C01101(L-Ribulose 5-phosphate);C10807(Germine);C01825(L-Galactose);C00684(2-Dehydro-3-deoxy-L-arabinonate);C20090(Toxin omega-Aga-IA);C00800(L-Gulonate);C15926(beta-L-Galactose 1-phosphate);C15924(L-Gulose 1-phosphate);C15925(GDP-L-gulose);C01040(L-Gulonolactone;L-Gulono-1,4-lactone);C01041(Monode…	1|34	C01040(L-Gulonolactone)	0.289872
	WW_3_vs_WW_2	Aminoacyl-tRNA biosynthesis	Genetic Information Processing	62|4354	C00025(L-Glutamate);C00148(L-Proline);C00123(L-Leucine);C06481(L-Seryl-tRNA(Sec));C20090(Toxin omega-Aga-IA);C06482(L-Selenocysteinyl-tRNA(Sec));C08061(2'-Aminobiphenyl-2,3-diol);C00065(L-Serine);C00064(L-Glutamine);C02412(Glycyl-tRNA(Gly));C10807(Germine);C02839(L-Tyrosyl-tRNA(Tyr));C11397((1R,2S,4R)-Neo-dihydrocarveol);C16638(O-Phosphoseryl-tRNA(Sec));C02430(L-Methionyl-tRNA);C02984(L-Aspartyl-…	2|34	C00049(L-Aspartic acid);C00062(L-Arginine)	0.0716768
	WW_3_vs_WW_2	Lysine biosynthesis	Metabolism	45|4354	C00024(Acetyl-CoA);C03871(L-2-Amino-6-oxoheptanedioate);C00026(2-Oxoglutarate);C03082(4-Phospho-L-aspartate);C05560(L-2-Aminoadipate adenylate);C00322(2-Oxoadipate);C20258((2S,4S)-4-Hydroxy-2,3,4,5-tetrahydrodipicolinate);C10807(Germine);C20278((2R,3R)-3-Methylornithinyl-N6-lysine);C20279((2R,3R)-3-Methylglutamyl-5-semialdehyde-N6-lysine);C20090(Toxin omega-Aga-IA);C03972(2,3,4,5-Tetrahydrodipico…	1|34	C00049(L-Aspartic acid)	0.250992
	WW_3_vs_WW_2	Cyanoamino acid metabolism	Metabolism	55|4354	C08325(Amygdalin);C19712(N-Hydroxy-L-phenylalanine);C19715(N,N-Dihydroxy-L-phenylalanine);C20090(Toxin omega-Aga-IA);C04350((E)-4-Hydroxyphenylacetaldehyde oxime);C00065(L-Serine);C20315((Z)-2-Methylpropanal oxime);C10807(Germine);C20311(N,N-Dihydroxy-L-isoleucine);C20310(N-Hydroxy-L-isoleucine);C20313(N-Hydroxy-L-valine);C20312((Z)-2-Methylbutanal oxime);C00183(L-Valine);C00844(Prunasin);C21906(…	1|34	C00049(L-Aspartic acid)	0.284045
	WW_3_vs_WW_2	Pantothenate and CoA biosynthesis	Metabolism	38|4354	C00106(Uracil);C00022(Pyruvate);C18911((R)-4-Phosphopantoate);C00141(3-Methyl-2-oxobutanoic acid);C10807(Germine);C00522((R)-Pantoate);C20090(Toxin omega-Aga-IA);C00183(L-Valine);C04272((R)-2,3-Dihydroxy-3-methylbutanoate);C00966(2-Dehydropantoate);C21906(3-Oxochol-4-en-24-oyl-CoA);C00054(Adenosine 3',5'-bisphosphate);C11134(Testosterone glucuronide);C04079(N-((R)-Pantothenoyl)-L-cysteine);C08061…	1|34	C00049(L-Aspartic acid)	0.223657
	WW_3_vs_WW_2	Diterpenoid biosynthesis	Metabolism	121|4354	C06087(Abietate);C06086(Pimaradiene);C06089(ent-Copalyl diphosphate);C06088(Aphidicolin);C09163(Pisiferic acid);C11888(Levopimaric acid);C02034(Gibberellin A19);C02035(Gibberellin A20);C20185((12E)-9alpha-Labda-8(17),12,14-triene);C18015(Momilactone A);C20681((E,E)-Geranyllinalool);C09118(Isopimaric acid);C18016(3beta-Hydroxy-9beta-pimara-7,15-diene-19,6beta-olide);C20208(syn-Stemoden-19-oate);C1…	1|34	C11858(Gibberellin A14)	0.374319
	WW_3_vs_WW_2	Pentose and glucuronate interconversions	Metabolism	66|4354	C00026(2-Oxoglutarate);C00103(D-Glucose 1-phosphate);C00022(Pyruvate);C14899(3-Dehydro-L-gulonate 6-phosphate);C00905(D-Fructuronate);C00029(UDP-glucose);C01904(D-Arabitol);C01101(L-Ribulose 5-phosphate);C10807(Germine);C00514(D-Mannonate);C20680(2-Dehydro-3-deoxy-L-galactonate);C20090(Toxin omega-Aga-IA);C00800(L-Gulonate);C01068(D-Ribitol 5-phosphate);C05412(L-Lyxonate);C21906(3-Oxochol-4-en-24…	1|34	C03033(Cholesterol glucuronide)	0.313122
	WW_3_vs_WW_2	Purine metabolism	Metabolism	104|4354	C00020(AMP);C00147(Adenine);C00144(GMP);C00942(3',5'-Cyclic GMP);C03838(5'-Phosphoribosylglycinamide);C05993(Acetyl adenylate);C21906(3-Oxochol-4-en-24-oyl-CoA);C00620(alpha-D-Ribose 1-phosphate);C01228(Guanosine 3',5'-bis(diphosphate));C00700(XTP);C11821(5-Hydroxyisourate);C20628(2,3-Bis-(O-phytanyl)-sn-glycero-1-phospho-L-serine);C01345(dITP);C01344(dIDP);C00011(CO2);C00014(Ammonia);C03614(Inos…	1|34	C00059(Sulfate)	0.367409
	WW_3_vs_WW_2	Pyrimidine metabolism	Metabolism	75|4354	C20254(Ureidoacrylate);C00106(Uracil);C00364(dTMP);C00105(UMP);C00363(dTDP);C20253(Aminoacrylate);C05822(3'-CMP);C00063(CTP);C11397((1R,2S,4R)-Neo-dihydrocarveol);C00029(UDP-glucose);C00064(L-Glutamine);C03997(5-Hydroxymethyldeoxycytidylate);C10807(Germine);C01103(Orotidine 5'-phosphate;Orotidine);C00365(dUMP);C20090(Toxin omega-Aga-IA);C20231((Z)-3-Ureidoacrylate peracid);C21028((R)-5,6-Dihydrot…	1|34	C01103(Orotidine)	0.331899
	WW_3_vs_WW_2	Steroid biosynthesis	Metabolism	53|4354	C01802(Desmosterol);C01943(Obtusifoliol);C15808(4alpha-Methylzymosterol-4-carboxylate;4alpha-carboxy-4beta-methyl-zymosterol);C01902(Cycloartenol);C05440(Ergosta-5,7,22,24(28)-tetraen-3beta-ol);C05441(Vitamin D2);C05442(Stigmasterol);C05108(14-Demethyllanosterol);C11134(Testosterone glucuronide);C01164(7-Dehydrocholesterol);C21106(24-epi-Campesterol);C11508(4alpha-Methyl-5alpha-ergosta-8,14,24(28…	1|34	C15808(4alpha-carboxy-4beta-methyl-zymosterol)	0.277966
	WW_3_vs_WW_2	Histidine metabolism	Metabolism	56|4354	C00025(L-Glutamate);C05565(Hydantoin-5-propionate);C00026(2-Oxoglutarate);C20522(Dihydrourocanate);C08061(2'-Aminobiphenyl-2,3-diol);C00860(L-Histidinol);C05828(Methylimidazoleacetic acid);C05568(Imidazole lactate);C10807(Germine);C04677(1-(5'-Phosphoribosyl)-5-amino-4-imidazolecarboxamide);C20090(Toxin omega-Aga-IA);C01044(N-Formyl-L-aspartate);C01045(N-Formyl-L-glutamate);C21906(3-Oxochol-4-en-…	1|34	C00049(L-Aspartic acid)	0.28699
	WW_3_vs_WW_2	Phosphatidylinositol signaling system	Environmental Information Processing	30|4354	C20690(1D-myo-Inositol 1,5-bis(diphosphate) 2,3,4,6-tetrakisphosphate);C01284(1D-myo-Inositol 1,3,4,5,6-pentakisphosphate);C04549(1-Phosphatidyl-1D-myo-inositol 3-phosphate);C01220(1D-myo-Inositol 1,4-bisphosphate);C04637(1-Phosphatidyl-D-myo-inositol 4,5-bisphosphate);C11526(5-PP-InsP5);C00416(Phosphatidate;PA(16:0/18:2(9Z,12Z)));C01245(D-myo-Inositol 1,4,5-trisphosphate);C00641(1,2-Diacyl-sn-gl…	1|34	C00416(PA(16:0/18:2(9Z,12Z)))	0.187741
	WW_3_vs_WW_2	Biosynthesis of secondary metabolites - other antibiotics	Metabolism	77|4354	C00025(L-Glutamate);C19814(Terpentetriene);C19815(Terpentedienyl diphosphate);C20399(Pentalenolactone D);C00061(FMN);C20400(1-Deoxy-11-oxopentalenate);C20397(Pentalenolactone F);C00062(L-Arginine);C00065(L-Serine);C21141(4-Hydroxy-2-methyl-3-oxo-4-[(2E,6E)-farnesyl]-3,4-dihydroquinoline 1-oxide);C00108(Anthranilate);C21140(Aurachin B);C21805(8-Amino-8-demethylriboflavin 5'-phosphate);C00448(trans…	1|34	C00062(L-Arginine)	0.335513
	WW_3_vs_WW_2	Arginine biosynthesis	Metabolism	33|4354	C00025(L-Glutamate);C00122(Fumarate);C00026(2-Oxoglutarate);C00062(L-Arginine);C00064(L-Glutamine);C04133(N-Acetyl-L-glutamate 5-phosphate);C10807(Germine);C20090(Toxin omega-Aga-IA);C21906(3-Oxochol-4-en-24-oyl-CoA);C11134(Testosterone glucuronide);C20951(LysW-L-ornithine);C20950(LysW-L-glutamate 5-semialdehyde);C08061(2'-Aminobiphenyl-2,3-diol);C08062(2-Hydroxy-6-oxo-(2'-aminophenyl)-hexa-2,4-d…	2|34	C00049(L-Aspartic acid);C00062(L-Arginine)	0.0248453
	WW_3_vs_WW_2	beta-Alanine metabolism	Metabolism	41|4354	C00106(Uracil);C00024(Acetyl-CoA);C00100(Propanoyl-CoA);C00986(1,3-Diaminopropane);C10807(Germine);C00804(Propynoate);C00864(Pantothenate);C20090(Toxin omega-Aga-IA);C03722(Quinolinate);C00383(Malonate);C21906(3-Oxochol-4-en-24-oyl-CoA);C05665(3-Aminopropanal);C05668(3-Hydroxypropionyl-CoA);C05669(beta-Nitropropanoate);C08061(2'-Aminobiphenyl-2,3-diol);C00099(beta-Alanine);C01262(beta-Alanyl-N(pi…	1|34	C00049(L-Aspartic acid)	0.235819
	WW_3_vs_WW_2	Carotenoid biosynthesis	Metabolism	121|4354	C15867(3,4-Dehydrolycopene);C15864(1'-Hydroxy-gamma-carotene glucoside ester);C15861(1'-Hydroxy-gamma-carotene glucoside);C15860(1'-Hydroxytorulene);C03428(Presqualene diphosphate);C15940((2'S)-Deoxymyxol 2'-alpha-L-fucoside);C15941((3R,2'S)-Myxol 2'-alpha-L-fucoside);C15942((3S,2'S)-4-Ketomyxol 2'-alpha-L-fucoside);C15943(Isorenieratene);C06082(Abscisate);C21906(3-Oxochol-4-en-24-oyl-CoA);C20692…	1|34	C06098(Zeaxanthin)	0.374319
	WW_3_vs_WW_2	Sphingolipid metabolism	Metabolism	28|4354	C05681(Ceramide 2-aminoethylphosphonate);C20090(Toxin omega-Aga-IA);C00346(Ethanolamine phosphate);C00065(L-Serine);C00195(N-Acylsphingosine);C02960(Ceramide 1-phosphate);C01120(Sphinganine 1-phosphate);C03640(Sphingosyl-phosphocholine);C11134(Testosterone glucuronide);C02686(Galactosylceramide);C06126(Digalactosylceramide);C06127(Digalactosylceramide sulfate);C06124(Sphingosine 1-phosphate);C061…	1|34	C01190(Glucosylceramide (d18:1/12:0))	0.177929
	WW_3_vs_WW_2	Monobactam biosynthesis	Metabolism	49|4354	C16842(SQ 26180);C03082(4-Phospho-L-aspartate);C00022(Pyruvate);C00062(L-Arginine);C00065(L-Serine);C10807(Germine);C20090(Toxin omega-Aga-IA);C03972(2,3,4,5-Tetrahydrodipicolinate);C01941(Nocardicin A);C00927(Isonocardicin A);C21906(3-Oxochol-4-en-24-oyl-CoA);C20919(Isotabtoxin);C20918(Tabtoxinine-beta-lactam);C11134(Testosterone glucuronide);C20913(C20913);C20912(C20912);C20911(C20911);C20917(T…	3|34	C00049(L-Aspartic acid);C00062(L-Arginine);C00059(Sulfate)	0.00576194
	WW_3_vs_WW_2	Starch and sucrose metabolism	Metabolism	48|4354	C00103(D-Glucose 1-phosphate);C00029(UDP-glucose);C00369(Starch);C10807(Germine);C01083(alpha,alpha-Trehalose);C20090(Toxin omega-Aga-IA);C00689(alpha,alpha'-Trehalose 6-phosphate);C00965(1,3-beta-D-Glucan);C01898(Cellodextrin);C00963(beta-D-Glucoside);C00252(Isomaltose);C21906(3-Oxochol-4-en-24-oyl-CoA);C11134(Testosterone glucuronide);C06215(Levan);C00372(Dextran);C00394(GDP-glucose);C08061(2'-…	1|34	C00085(Fructose 6-phosphate)	0.26162
	WW_3_vs_WW_2	2-Oxocarboxylic acid metabolism	Metabolism	145|4354	C00025(L-Glutamate);C00026(2-Oxoglutarate);C00022(Pyruvate);C04236((2S)-2-Isopropyl-3-oxosuccinate);C00141(3-Methyl-2-oxobutanoic acid);C04133(N-Acetyl-L-glutamate 5-phosphate);C06010((S)-2-Acetolactate);C03283(L-2,4-Diaminobutanoate);C17249(7-Methylthioheptanaldoxime);C17248(4-Methylthiobutyl-desulfoglucosinolate);C17245(5-Methylthiopentanaldoxime);C17244(3-Methylthiopropyl-desulfoglucosinolate)…	1|34	C00049(L-Aspartic acid)	0.371557
	WW_3_vs_WW_2	Galactose metabolism	Metabolism	56|4354	C00124(D-Galactose);C00103(D-Glucose 1-phosphate);C00029(UDP-glucose);C01697(Galactitol);C10807(Germine);C01286(2-Dehydro-3-deoxy-6-phospho-D-galactonate);C20090(Toxin omega-Aga-IA);C05400(Epimelibiose);C05401(3-beta-D-Galactosyl-sn-glycerol);C05402(Melibiose);C05404(D-Gal alpha 1->6D-Gal alpha 1->6D-Glucose);C06377(D-Galactosamine 6-phosphate);C21906(3-Oxochol-4-en-24-oyl-CoA);C02262(D-Galactosa…	2|34	C00085(Fructose 6-phosphate);C00492(Raffinose)	0.0610509
	WW_3_vs_WW_2	Biosynthesis of amino acids	Metabolism	138|4354	C00025(L-Glutamate);C00148(L-Proline);C00026(2-Oxoglutarate);C00021(S-Adenosyl-L-homocysteine);C00022(Pyruvate);C00141(3-Methyl-2-oxobutanoic acid);C04133(N-Acetyl-L-glutamate 5-phosphate);C01100(L-Histidinol phosphate);C04462(N-Succinyl-2-L-amino-6-oxoheptanedioate);C00944(3-Dehydroquinate);C21906(3-Oxochol-4-en-24-oyl-CoA);C03232(3-Phosphonooxypyruvate);C00437(N-Acetylornithine);C00624(N-Acetyl…	3|34	C02291(L-Cystathionine);C00049(L-Aspartic acid);C00062(L-Arginine)	0.0699726
	WW_3_vs_WW_2	alpha-Linolenic acid metabolism	Metabolism	51|4354	C20090(Toxin omega-Aga-IA);C08491((-)-Jasmonic acid);C10807(Germine);C16316(13(S)-HOT);C04672((9Z,15Z)-(13S)-12,13-Epoxyoctadeca-9,11,15-trienoic acid);C16300(Stearidonic acid);C16343(Heptadecatrienal);C16342(2(R)-HOT);C19757((Z)-3-Hexen-1-ol acetate);C16317((+)-7-Isojasmonic acid);C16346(17-Hydroxylinolenic acid);C16309(Traumatin);C16308(Traumatic acid);C21906(3-Oxochol-4-en-24-oyl-CoA);C01226(1…	4|34	C06427(Alpha-Linolenic acid);C16344(Norlinolenic acid);C16309(Traumatin);C16308(Traumatic acid)	0.000558859
	WW_3_vs_WW_2	Alanine, aspartate and glutamate metabolism	Metabolism	38|4354	C00025(L-Glutamate);C00122(Fumarate);C00026(2-Oxoglutarate);C00022(Pyruvate);C00064(L-Glutamine);C10807(Germine);C03912((S)-1-Pyrroline-5-carboxylate);C20090(Toxin omega-Aga-IA);C01042(N-Acetyl-L-aspartate);C21906(3-Oxochol-4-en-24-oyl-CoA);C11134(Testosterone glucuronide);C20776(N-Acetylaspartylglutamylglutamate);C00438(N-Carbamoyl-L-aspartate);C00041(L-Alanine);C02362(2-Oxosuccinamate);C08061(2…	1|34	C00049(L-Aspartic acid)	0.223657
	WW_3_vs_WW_2	ABC transporters	Environmental Information Processing	135|4354	C00025(L-Glutamate);C00148(L-Proline);C00140(N-Acetyl-D-glucosamine);C04137(D-Octopine);C05402(Melibiose);C14819(Fe3+);C21906(3-Oxochol-4-en-24-oyl-CoA);C00430(5-Aminolevulinate);C01083(alpha,alpha-Trehalose);C01181(4-Trimethylammoniobutanoate);C20628(2,3-Bis-(O-phytanyl)-sn-glycero-1-phospho-L-serine);C01835(Maltotriose);C01834(Lipoprotein);C00492(Raffinose);C02273(Digalacturonate);C20571(alpha-…	5|34	C01835(Maltotriose);C00049(L-Aspartic acid);C00062(L-Arginine);C00059(Sulfate);C00492(Raffinose)	0.00306665

## Sheet: pathways significantly enriched
		pathway_name	all_number_of_meta	diff_number_of_meta	p_value
	WD_1_vs_WW_1	Galactose metabolism	56|4354	2|19	0.0224655
	WD_1_vs_WW_1	Cysteine and methionine metabolism	73|4354	2|19	0.0358349
	WD_1_vs_WW_1	Glycosylphosphatidylinositol (GPI)-anchor biosynthesis	5|4354	1|19	0.0214602
	WD_1_vs_WW_1	Glycerophospholipid metabolism	65|4354	2|19	0.0292789
	WD_1_vs_WW_1	Linoleic acid metabolism	31|4354	2|19	0.0074877
	WD_1_vs_WW_1	alpha-Linolenic acid metabolism	51|4354	2|19	0.0189717
	WD_1_vs_WW_1	ABC transporters	135|4354	4|19	0.00216656
	WD_1_vs_WW_1	Autophagy - other	5|4354	1|19	0.0214602
	WD_2_vs_WW_2	Steroid biosynthesis	53|4354	2|18	0.0184179
	WD_2_vs_WW_2	Photosynthesis	12|4354	1|18	0.0475172
	WD_2_vs_WW_2	Tryptophan metabolism	91|4354	2|18	0.0474756
	WD_2_vs_WW_2	Glycosylphosphatidylinositol (GPI)-anchor biosynthesis	5|4354	1|18	0.0203495
	WD_2_vs_WW_2	Glycerophospholipid metabolism	65|4354	2|18	0.0265831
	WD_2_vs_WW_2	ABC transporters	135|4354	3|18	0.0149828
	WD_2_vs_WW_2	Autophagy - other	5|4354	1|18	0.0203495
	WD_3_vs_WW_3	Cysteine and methionine metabolism	73|4354	2|17	0.029457
	WD_3_vs_WW_3	alpha-Linolenic acid metabolism	51|4354	2|17	0.0154355
	WD_3_vs_WW_3	ABC transporters	135|4354	3|17	0.0128776
	WD_2_vs_WD_1	Galactose metabolism	56|4354	2|12	0.00946534
	WD_2_vs_WD_1	Starch and sucrose metabolism	48|4354	2|12	0.00706333
	WD_2_vs_WD_1	Linoleic acid metabolism	31|4354	2|12	0.00302889
	WD_2_vs_WD_1	Carbon metabolism	126|4354	2|12	0.0410654
	WD_2_vs_WD_1	ABC transporters	135|4354	4|12	0.000342917
	WD_3_vs_WD_2	Linoleic acid metabolism	31|4354	1|5	0.0346278
	WW_2_vs_WW_1	Photosynthesis	12|4354	1|10	0.0269398
	WW_2_vs_WW_1	Glycosylphosphatidylinositol (GPI)-anchor biosynthesis	5|4354	1|10	0.011389
	WW_2_vs_WW_1	Glycerophospholipid metabolism	65|4354	2|10	0.00878871
	WW_2_vs_WW_1	ABC transporters	135|4354	3|10	0.00282087
	WW_2_vs_WW_1	Plant hormone signal transduction	13|4354	1|10	0.0291243
	WW_2_vs_WW_1	Autophagy - other	5|4354	1|10	0.011389
	WW_3_vs_WW_2	Arginine biosynthesis	33|4354	2|34	0.0248453
	WW_3_vs_WW_2	Monobactam biosynthesis	49|4354	3|34	0.00576194
	WW_3_vs_WW_2	Cysteine and methionine metabolism	73|4354	3|34	0.0163462
	WW_3_vs_WW_2	Glycosylphosphatidylinositol (GPI)-anchor biosynthesis	5|4354	2|34	0.000579026
	WW_3_vs_WW_2	Glycerophospholipid metabolism	65|4354	3|34	0.0121664
	WW_3_vs_WW_2	Arachidonic acid metabolism	86|4354	3|34	0.0244687
	WW_3_vs_WW_2	Linoleic acid metabolism	31|4354	6|34	8.93087e-08
	WW_3_vs_WW_2	alpha-Linolenic acid metabolism	51|4354	4|34	0.000558859
	WW_3_vs_WW_2	Carbon fixation in photosynthetic organisms	28|4354	2|34	0.01846
	WW_3_vs_WW_2	ABC transporters	135|4354	5|34	0.00306665
	WW_3_vs_WW_2	Autophagy - other	5|4354	2|34	0.000579026
