# Supplementary material for: Metabolomic analyses reveal substances that contribute to the increased freezing tolerance of alfalfa (Medicago sativa L.) after continuous water deficit
Source: BMC Plant Biol. 2020 Jan 8;20:15. doi: 10.1186/s12870-019-2233-9 (PMC6950855; doi:10.1186/s12870-019-2233-9)
Supplement: Supplementary file 5 — Additional file 5. The raw data for dry weight, moisture content of roots, LT50, malondialdehyde, starch, total soluble sugar, total soluble protein, total amino acid and proline in the two treatments at the ends of the four phases. [file 12870_2019_2233_MOESM5_ESM.xlsx]

## Sheet: Sheet1
	Items	Treatments		Replicate 1	Replicate 2	Replicate 3	Replicate 4	Replicate 5	Replicate 6
	LT50 (℃)	WD	Phase 1	-10.83	-10.98	-11	-10.5
			Phase 2	-10.49	-10.26	-11.24	-11.1	-11.08
			Phase 3	-11.33	-11.22	-11.59	-11.8	-10.91
			Phase 4	-10.8	-12.5	-11.7	-12.6	-12.5
		WW	Phase 1	-10.83	-10.98	-11	-10.5
			Phase 2	-9.41	-8.83	-8.97	-8.92	-10.87	-10.6
			Phase 3	-9.4	-8.42	-8.27	-8.42	-9.34
			Phase 4	-8.9	-8.4	-8.3	-8.1	-8.77	-8.09
	Dry weight of aboveground parts (g/plant DW)	WD	Phase 1	1.25	1.44	1.48	1.33	1.26
			Phase 2	1.39352	1.24954	1.4709	1.37199	1.23767	1.65437
			Phase 3	1.52154	1.11919	1.75898	1.59619
			Phase 4	1.81472	1.79123	1.72687	1.84	1.72
		WW	Phase 1	1.25	1.44	1.48	1.33	1.26
			Phase 2	1.625	1.06924	1.75619	1.5066	1.36737	1.5198
			Phase 3	1.87834	1.48816	1.69095	1.66764	1.74867	1.67085
			Phase 4	1.92641	1.72241	2.00944	2.2674	1.7434
	Dry weight of belowground parts (g/plant DW)	WD	Phase 1	1.80412	1.57203	1.85156	1.6199	1.19213
			Phase 2	1.62219	1.36803	1.51689	1.33293	1.97486
			Phase 3	1.45919	1.13727	1.83476	1.65264	1.77525	1.65108
			Phase 4	2.01302	1.44356	1.79912	1.50398	1.9601	1.431
		WW	Phase 1	1.80412	1.57203	1.85156	1.6199	1.19213
			Phase 2	1.79648	1.66535	1.74869	1.63026	1.24147	1.42669
			Phase 3	1.86206	1.10283	1.61915	1.46153	1.8302	1.1913
			Phase 4	1.30957	1.64658	2.00697	1.22575	1.9121	1.201
	Moisture content of crown samples (g/g %)	WD	Phase 1	74.59	78.64	76.71	78.82	79.23
			Phase 2	66.48	68.48	65.68	69.48	68.78	64.8
			Phase 3	71.05	66.94	68.15	69.68	70.11	68.55
			Phase 4	65	67.32	65.22	62.83	64.25	67.45
		WW	Phase 1	74.59	78.64	76.71	78.82	79.23
			Phase 2	76.97	76.38	75.47	75.67	75.37	76.5
			Phase 3	73.28	77.95	77.77	74.22	76.27	78.33
			Phase 4	69.4	69.57	70.33	69.62	71.89	70.25
	Starch (mg/g DW)	WD	Phase 1	95.07	103.3	194.33	139.74
			Phase 2	96.63	105.49	135.15	88.32	102.4	115.12
			Phase 3	174.2	191.63	160.03	201.39	203.95	225.11
			Phase 4	181.52	162.6	154.48	169	151.31	149.38
		WW	Phase 1	95.07	103.3	194.33	139.74
			Phase 2	143.19	69.58	85.97	107.22	167.04	110.7
			Phase 3	199.44	159.89	206.39	254.22	261.2	206.2
			Phase 4	135.89	109.92	157.6	74.88	124.35	121.52
	Total soluble sugar (mg/g DW)	WD	Phase 1	292.27	374.32	355.98	366.19	267.07
			Phase 2	207.03	246.15	278.1	224.15	243.81	197.08
			Phase 3	342.79	331.58	313.69	348.08	344.74	339.37
			Phase 4	325.1	315.15	315.48	305	242.02	205.05
		WW	Phase 1	292.27	374.32	355.98	366.19	267.07
			Phase 2	279.38	151.22	238.61	243.36	308.86	279.8
			Phase 3	342.39	322.65	388.44	339.44	363.83	377.72
			Phase 4	187.83	221.31	253.56	141.19	225.86	219.16
	Total soluble protein (mg/g DW)	WD	Phase 1	6.15	23.11	14.41	14.83	7.66
			Phase 2	16.06	15.49	15.53	31	18.86
			Phase 3	38.52	38.08	42.17	41.84	37.34
			Phase 4	24.21	11.53	16.7	16.75	16.77	12.98
		WW	Phase 1	6.15	23.11	14.41	14.83	7.66
			Phase 2	32.6	23.31	30.35	32.98	20.92	31.23
			Phase 3	25.64	33.1	30.79	43.37
			Phase 4	18.74	20.96	20.21	15.16	10.34	13.03
	Total amino acids (μmol/g DW)	WD	Phase 1	39.77	75.37	27.63	32.44
			Phase 2	585.86	522.84	677.54	632.58	532.23
			Phase 3	563.13	612.06	584.96	600.57	645.26
			Phase 4	430.7	361.5	199.39	449.26	211.8
		WW	Phase 1	39.77	75.37	27.63	32.44
			Phase 2	688.94	794.53	415.82	672.78
			Phase 3	389.06	466.47	450.58	375.07	465.29	375.31
			Phase 4	189.14	192.91	160.74	320.94	173.42
	Proline (mg/g DW)	WD	Phase 1	1.22	1.2	0.8	0.71
			Phase 2	1.94	2.78	2.83	2.9	2.82
			Phase 3	4.21	4.38	3.88	3.2	5.32	3.92
			Phase 4	1.58	2.93	2.79	3.05	2.6
		WW	Phase 1	1.22	1.2	0.8	0.71
			Phase 2	0.07	0.16	0.35	0.25	0.12
			Phase 3	0.14	0.23	0.33	0.27	0.31	0.29
			Phase 4	0.22	0.07	0.13	0.13	0.13	0.21
	MDA (nmol/g DW）	WD	Phase 1	264.7	260.31	308.64	283.13
			Phase 2	182.7	259.6	202.04	277.96	185.43
			Phase 3	284.15	197.34	220.53	286.74	285.68	267.03
			Phase 4	245.72	230.69	287.81	244.1	218.13	260.3
		WW	Phase 1	264.7	260.31	308.64	283.13
			Phase 2	297.38	227.38	280.78	268.13	275.42
			Phase 3	244.98	270.25	383.82	298.15	286.31	259.48
			Phase 4	206.59	181.66	288.98	206.65	245.5	200.84
