# Supplementary material for: Metabolomic analyses reveal substances that contribute to the increased freezing tolerance of alfalfa (Medicago sativa L.) after continuous water deficit
Source: BMC Plant Biol. 2020 Jan 8;20:15. doi: 10.1186/s12870-019-2233-9 (PMC6950855; doi:10.1186/s12870-019-2233-9)
Supplement: Supplementary file 6 — Additional file 6. The raw data for all the metabolites detected in the seven comparisons. [file 12870_2019_2233_MOESM6_ESM.xlsx]

## Sheet: sheet 1
ID	Metabolites	Compound	m/z	Retention time (min)	Ion mode	Compound ID	Adducts	Formula	Score	Fragmentation Score	Mass Error (ppm)	WD_1_1	WD_1_2	WD_1_3	WD_1_4	WD_1_5	WD_1_6	WD_2_1	WD_2_2	WD_2_3	WD_2_4	WD_2_5	WD_2_6	WD_3_1	WD_3_2	WD_3_3	WD_3_4	WD_3_5	WD_3_6	WW_1_1	WW_1_2	WW_1_3	WW_1_4	WW_1_5	WW_1_6	WW_2_1	WW_2_2	WW_2_3	WW_2_4	WW_2_5	WW_2_6	WW_3_1	WW_3_2	WW_3_3	WW_3_4	WW_3_5	WW_3_6	QC-01	QC-02
label												WD_1	WD_1	WD_1	WD_1	WD_1	WD_1	WD_2	WD_2	WD_2	WD_2	WD_2	WD_2	WD_3	WD_3	WD_3	WD_3	WD_3	WD_3	WW_1	WW_1	WW_1	WW_1	WW_1	WW_1	WW_2	WW_2	WW_2	WW_2	WW_2	WW_2	WW_3	WW_3	WW_3	WW_3	WW_3	WW_3	QC	QC
1	Enkephalin L	12.02_554.2617m/z	554.262	12.016	NEG	HMDB01045	M-H	C28H37N5O7	59.5	99.1	-0.63424	626.018	576.111	596.701	772.873	667.235	561.307	668.705	639.25	594.188	660.028	562.457	550.623	602.633	659.915	564.215	560.297	552.173	514.241	1008.78	908.255	913.701	952.929	809.841	786.928	834.128	829.522	1035.14	958.357	740.727	911.815	795.731	873.358	825.864	745.032	785.062	872.475	175.226	175.744
2	16:4(6,9,12,15)	7.31_293.1760m/z	293.176	7.30722	NEG	LMFA01030166	M+FA-H	C16H24O2	58.8	98	0.858323	309.187	303.783	346.368	405.002	362.989	294.789	422.071	301.07	326.146	364.959	314.791	295.603	280.531	317.269	427.983	329.301	271.765	336.127	436.242	503.923	564.851	622.425	368.745	484.585	328.554	313.825	528.181	407.247	419.903	419.529	474.36	518.608	387.673	460.97	536.499	544.635	90.4756	92.0623
3	Adenine	2.05_136.0618m/z	136.062	2.05323	POS	HMDB00034	M+H	C5H5N5	58.7	95.4	0.356238	80.867	73.7056	70.8294	65.8115	92.8027	63.1898	43.21	67.1202	48.575	34.5222	38.3415	65.9377	57.7847	29.2835	88.4656	66.8343	37.3651	50.8547	128.465	104.593	47.3713	105.73	112.678	122.736	72.5216	121.169	63.0686	72.3452	77.7977	85.1273	138.933	212.896	184.648	64.4085	166.539	89.4158	24.8874	21.6994
4	Phloretin	4.30_275.0917m/z	275.092	4.29915	POS	LMPK12120525	M+H	C15H14O5	58.6	97.7	1.26923	6.77957	506.769	13.6657	6.22825	33.8264	295.877	48.2953	5.04234	23.5279	5.51529	42.5256	23.6604	8.30221	34.9284	14.6263	11.9154	18.234	9.96876	31.2551	33.1624	59.8265	11.5	23.4072	37.1544	20.151	12.5557	2.66936	33.6077	430.569	788.144	879.39	27.7663	17.1296	141.095	17.1696	4316.23	48.6997	51.0281
5	2-amino-14,16-dimethyloctadecan-3-ol	7.80_314.3420m/z	314.342	7.79605	POS	LMSP01080031	M+H	C20H43NO	58.6	98.6	0.73606	218.883	231.397	342.889	1536.52	691.936	197.212	336.398	1780.18	875.043	1200.79	968.276	172.444	200.08	173.528	192.495	663.939	412.876	887.582	332.8	856.002	1399.85	313.935	1286.24	841.697	570.208	219.068	665.506	947.178	629.564	776.766	698.268	1919.37	223.23	360.784	707.611	367.816	168.487	145.907
6	3',4'-Dihydrooxepino-6'-hydroxybutein	3.32_355.1176m/z	355.118	3.31703	POS	LMPK12120270	M+H	C20H18O6	58.5	95.7	-0.00481187	491.007	500.714	509.674	541.31	526.487	604.462	498.454	1006.68	680.493	480.597	837.433	669.88	685.356	442.268	651.471	704.019	432.552	610.129	1024.79	880.926	641.716	718.302	1246.59	702.895	558.35	708.345	1001.37	655.761	496.828	820.749	717.101	873.66	310.745	681.712	545.557	1272.44	202.563	197.062
7	6-[3]-ladderane-1-hexanol	7.68_263.2370m/z	263.237	7.67913	POS	LMFA05000065	M+H	C18H30O	58.5	97.3	0.294551	1137.15	788.217	724.985	978.89	671.701	845.603	819.034	508.849	746.382	946.547	870.252	751.3	667.967	499.185	473.41	561.602	547.653	1281.91	1522.58	1153.33	690.432	1565.55	1146.44	761.005	1226.12	1226.08	1897.84	1012.97	939.066	1488.12	940.023	729.908	879.832	919.505	1463.96	887.803	281.438	272.41
8	9,12,15-Octadecatrien-1-ol	8.10_265.2527m/z	265.253	8.09797	POS	LMFA05000216	M+H	C18H32O	58.5	98.2	0.47207	31.3731	18.6648	71.2302	130.621	32.0506	57.1784	31.2595	39.0446	58.6769	85.5404	143.147	8.82289	45.6558	4.46217	24.631	13.0708	48.1902	157.541	244.86	129.308	39.2346	161.14	192.832	6.65142e-09	85.7525	117.421	234.811	39.4391	15.193	52.5339	115.436	71.8623	36.1279	164.987	187.63	138.329	15.9967	15.6416
9	Spisulosine	7.53_286.3109m/z	286.311	7.53478	POS	LMSP01080032	M+H	C18H39NO	58.5	98.4	1.53464	194.291	264.971	250.321	1407.96	661.337	222.508	416.399	1205.54	720.021	996.891	928.095	152.584	154.66	202.133	183.671	450.855	483.467	773.33	437.772	718.918	978.699	216.508	1061.69	825.631	758.595	205.965	798.623	839.404	691.089	994.621	583.78	1484.41	254.736	285.573	684.442	291.278	304.309	223.575
10	9-oxo-12,13-epoxy-10-octadecenoic acid	7.20_309.2063m/z	309.206	7.19723	NEG	LMFA02000247	M-H	C18H30O4	58.5	98.4	-2.58332	10842.2	9405.62	7886.16	15196.1	12398.4	9003.8	15774.1	12970.2	11882.2	9703.28	11552.6	11684.1	18709	11054.8	4974.29	9577.51	13586	8106.99	27089.9	15908.8	10865.2	10931	14689	15350	27485.8	15731.1	11760.2	19295	14507.9	12104.8	6977.14	4235.06	13010.3	3769.79	9343.02	5895.63	3218.85	3239.68
11	10-hydroxy-8E-Decene-4,6-diynoic acid	2.93_179.0702m/z	179.07	2.93258	POS	LMFA01030712	M+H	C10H10O3	58.4	96.5	-0.415699	24.5245	31.0362	100.316	34.729	66.6574	26.7349	40.0515	47.7243	40.0025	43.0162	34.9109	40.8913	26.1865	33.951	43.8767	36.3671	33.1669	43.4631	31.4959	42.7294	51.2524	39.9037	61.7622	24.3398	21.4662	41.7308	35.8055	27.2588	50.5713	45.5475	45.3791	45.9259	36.6388	69.3135	22.1807	58.1059	11.6054	11.5716
12	4alpha-carboxy-4beta-methyl-zymosterol	8.39_442.3453n	443.353	8.38732	POS	LMST01010150	M+H, M+Na	C29H46O3	58.4	98.9	1.39115	1264.45	589.79	437.659	1352.15	1359.76	607.568	1857.94	1450.73	1268.58	1054.02	1328.67	910.05	815.254	1109.56	689.186	870.858	1362.05	661.776	1904.66	1160.91	736.134	960.475	1029.74	1125.67	1522.25	1555.7	1613.45	1496.27	960.298	1155.62	681.928	615.649	877.493	550.388	732.583	747.722	316.727	325.073
13	L-Isoleucine	0.93_132.1019m/z	132.102	0.933967	POS	HMDB00172	M+H	C6H13NO2	58.4	95.9	-0.0121951	6.53423	130.877	116.014	10.754	44.4932	68.2012	4.84016	95.6636	55.4898	6.29038	120.383	55.5308	108.077	8.65456	43.8922	120.856	27.3741	59.5255	14.7989	14.2244	9.43019	15.0429	16.1292	14.6608	21.8841	24.6855	30.4923	26.4895	22.3449	51.7111	22.9786	24.9845	39.962	10.8727	22.914	20.0035	16.7736	14.6882
14	(25R)-12alpha-hydroxy-24R,26R-dimethyl-26,27-cyclo-cholest-4-en-3,6-dione	7.31_501.3217m/z	501.322	7.31408	NEG	LMST01100012	M+FA-H	C29H44O4	58.4	94.5	-1.11297	1609.68	5375.42	1675.14	8102.72	3601.05	5882.07	6610.13	12613.4	7234.62	1372.27	6041.28	10229.2	2784.95	14873.9	2689.77	1756.87	2162.03	2708.78	4598.91	8900.44	5025.59	2646.28	2045.14	30092.3	4480.23	9144.76	8269.69	4936.49	13551.8	2314.35	4657.02	2631.37	2925.01	2772.97	8557.38	7422.65	1601.65	1634.71
15	5-Androstene-3b,16a,17a-triol	8.29_306.2200n	307.227	8.2911	POS	LMST02020097	M+H, M+Na	C19H30O3	58.3	96.8	1.59317	937.755	692.561	642.365	1139.1	704.594	781.316	651.059	500.72	650.272	687.048	698.399	841.282	940.613	320.842	584.399	549.151	542.812	741.525	1154.48	845.598	659.454	965.448	684.53	712.956	1198.31	1267.64	1770.62	962.9	752.884	1189.01	874.12	631.493	844.081	620.118	1820.67	653.912	233.295	225.586
16	Pueraria glycoside 3	3.53_447.1289m/z	447.129	3.52972	POS	LMPK12050042	M+H	C22H22O10	58.3	95.6	0.83416	18.4624	13.2414	89.306	6.53022	5.66216	27.8197	50.1717	22.7018	29.9844	47.8158	31.8372	5.43751	5.66171	17.3335	24.0411	8.06185	8.16575	18.3752	31.3123	148.891	172.603	147.147	16.6776	367.593	4.42535	165.647	357.601	22.0062	16.8945	48.0556	58.3342	31.8125	23.979	74.0158	42.4261	127.855	10.7198	9.36512
17	Apigenin 7-rhamnosyl-(1->2)-galacturonide	2.94_591.1354m/z	591.135	2.93707	NEG	LMPK12110358	M-H	C27H28O15	58.3	97.1	-0.206599	248.855	1171.62	522.354	2942.67	1468.79	1095.41	1715.68	1015.01	822.146	336.64	636.491	587.668	88.1645	90.032	4273.12	957.49	1135.31	3456.73	1295.94	1269.72	3347.2	232.473	882.537	452.283	66.3663	1059.01	2923.61	852.049	479.11	2350.7	1763.63	7468.13	618.152	222.126	380.195	227.507	372.226	380.923
18	methyl 9,10-epoxy-12,15-octadecadienoate	8.05_326.2695m/z	326.269	8.04985	POS	LMFA01070012	M+NH4	C19H32O3	58.2	93.8	1.59969	116.998	9.23968	4.47515	48.0001	120.922	4.60966	184.314	2.74077	92.3331	88.7039	49.8664	162.123	5.70765	350.112	16.8473	116.518	4.35196	25.2359	91.7205	331.807	469.677	108.85	0.460607	974.227	46.3613	72.6743	5.54752	16.892	720.74	98.7861	16.4052	0.886025	27.3395	4.7452	18.2314	34.1196	22.144	24.5526
19	9S,12S,13S-trihydroxy-10E,15Z-octadecadienoic acid	5.85_327.2171m/z	327.217	5.85347	NEG	LMFA02000022	M-H	C18H32O5	58.2	96.8	-1.88773	3905.05	5012.82	4109.95	9786.06	6610.63	4707.17	6075.08	7320.88	4549.81	2721.7	3562.62	3743.06	10888.1	6052.36	1669.66	4034.89	5933.08	2590.84	11689.8	6518.05	4288.73	3708.45	8683.16	3884.69	10134.2	6598.73	6460.96	11484.6	4525.08	6591.5	3802.34	3930.08	5306.73	2052.24	2988.77	5321.26	1356.35	1365.79
20	10-hydroxy-2E,8E-Decadiene-4,6-diynoic acid	2.57_181.0859m/z	181.086	2.56822	POS	LMFA01030707	M+H	C10H12O3	58.1	91.9	-0.273769	23.6132	21.4554	18.9694	22.4891	15.0649	18.7295	18.9319	20.7757	19.5261	20.5157	22.2349	18.7061	11.3829	18.6311	22.299	18.8633	16.3744	25.2617	26.0266	26.1822	21.2426	30.9028	30.0953	20.3671	6.90372	22.9226	34.8197	21.6882	20.9405	27.5708	19.6211	21.0443	16.132	21.756	24.417	17.9997	6.39769	5.98729
21	Afrormosin 7-O-laminaribioside	2.91_623.1972m/z	623.197	2.9051	POS	LMPK12050098	M+H	C29H34O15	58.1	94.9	0.230817	61.3448	74.1058	289.557	23.9596	49.0982	68.6717	39.4726	26.4579	64.397	155.837	60.5246	54.1974	12.9298	128.563	72.3304	22.0945	90.0572	54.3805	114.711	170.671	286.091	169.757	109.38	156.336	133.406	64.4625	102.486	23.1981	140.407	67.1585	124.24	100.305	80.7954	95.4493	214.909	155.194	26.8096	27.2449
22	omega-hydroxy behenic	7.79_374.3631m/z	374.363	7.78918	POS	LMFA01050079	M+NH4	C22H44O3	58.1	94.1	0.752782	235.598	410.652	121.5	2067.32	1522.31	208.619	522.122	2863.01	1671.52	2678.99	2355.07	153.59	210.298	119.273	91.7072	1630.01	1669.97	1691.6	258.489	1888.34	2523.71	120.028	4109.87	2170.99	1793.29	114.923	1846.35	5021	2676.14	1480.62	1150.29	2970.17	213.41	307.959	2103.17	362.562	322.175	274.732
23	Kaempferol 7,4'-dimethyl ether 3-neohesperidoside	3.66_667.1877m/z	667.188	3.66392	NEG	LMPK12112593	M+FA-H	C29H34O15	58.1	98.7	-0.391551	261.625	718.713	872.317	1173.74	362.132	679.338	1352.45	439.862	693.386	425.012	321.234	1088.97	2432.93	165.144	414.204	629.475	375.724	614.804	736.882	847.095	773.837	954.467	804.127	896.366	404.12	517.413	1456.57	772.967	604.348	614.37	609.926	541.33	365.684	862.238	941.158	448.392	195.527	196.13
24	7E,9E,11-Dodecatrienyl acetate	4.84_267.1591m/z	267.159	4.8378	NEG	LMFA07010233	M+FA-H	C14H22O2	58.1	97.8	-4.68178	21.2054	340.736	179.043	203.883	66.443	144.5	76.8449	395.144	147.539	57.64	132.285	79.766	42.539	90.3401	86.1607	309.627	61.3218	129.944	2.1042	257.004	360.635	584.3	261.67	33.9808	211.47	315.152	37.022	105.258	114.433	94.8416	161.493	303.839	193.139	37.1301	137.998	158.748	43.9452	46.7929
25	Pratensein 3'-O-methyl ether	7.16_315.0868m/z	315.087	7.16403	POS	LMPK12050268	M+H	C17H14O6	58	97.9	1.40281	12.047	84.3886	290.138	55.1488	22.8151	17.5485	24.9752	17.4347	53.1443	8.77651	27.9167	192.826	10.3243	39.1429	24.4512	15.9899	17.4634	17.1626	7.19339	46.8233	110.834	36.8401	32.7132	40.1696	46.7803	86.5285	48.3821	52.4281	32.8254	76.9716	49.8944	40.8311	47.3498	6.2004	94.5523	71.9212	11.2305	13.2917
26	LysoPC(18:2(9Z,12Z))	7.82_520.3396m/z	520.34	7.81667	POS	HMDB10386	M+H	C26H50NO7P	58	96.1	-0.350886	1023.76	1058.54	1366.34	636.855	664.316	937.044	895.026	1079.67	924.497	646.561	856.508	1285.62	811.968	931.304	1072.07	951.552	2389.79	879.361	1171.13	841.469	899.56	845.636	612.475	624.9	851.732	1363.87	1473.62	962.511	1669.19	1077.97	1117.76	780.763	1449.94	1309.44	1197.35	1034.97	1165.87	1010.68
27	Indolelactic acid	7.98_206.0815m/z	206.082	7.98163	POS	HMDB00671	M+H	C11H11NO3	58	96.9	1.66741	6.2169	95.069	38.8521	3.74715	4.57737	14.8563	3.10881	4.2718	22.1916	19.5943	3.12471	83.1697	0.31643	82.7204	44.4893	32.795	6.65142e-09	8.94751	0.85589	69.83	213.641	6.65142e-09	73.8963	49.6927	6.65142e-09	29.9074	28.8445	35.6038	379.364	9.58983	53.9336	17.859	17.2608	49.8732	25.9022	166.462	8.15833	10.9177
29	13S-hydroxyoctadecadienoic acid	7.82_295.2270m/z	295.227	7.82297	NEG	HMDB04667	M-H	C18H32O3	58	95.8	-3.0516	34300.3	29800.3	19113.2	35896.5	31636.3	26088	33342.2	39773.4	27710.3	17404.9	33096.1	19594	28001.2	18561.5	15347.8	17628.1	29864.7	18858	57303.6	36060.4	18571	36492.5	48060.6	17530.7	51426	43309.2	40759.4	37225	25555.6	31878.7	17081.9	18749.9	23348.3	12782.9	18698.9	14658.1	7658.04	7812.23
30	10E,12E-tetradecadiene-4,6-diynoic acid	4.86_217.1226m/z	217.123	4.85555	POS	LMFA01030583	M+H	C14H16O2	57.9	97.4	1.58043	1.80188	104.399	48.5734	50.0213	17.5262	35.6322	23.2316	106.82	41.4499	16.5196	41.3944	20.9698	10.2759	25.9864	20.885	84.9495	19.3666	32.6155	1.02353	70.5907	97.699	172.075	69.9442	0.337756	59.078	83.3041	3.4235	28.0212	23.4305	25.0268	44.619	83.6215	49.6249	9.29234	40.3711	46.7889	13.6975	13.4121
31	Apigenin 7-(2''-acetyl-6''-methylglucuronide)	3.81_503.1182m/z	503.118	3.81153	POS	LMPK12110376	M+H	C24H22O12	57.9	94.8	-0.418874	1243.9	706.83	889.189	306.437	124.129	688.083	178.748	121.5	156.701	157.342	251.449	110.637	416.084	649.185	496.97	68.5582	525.669	848.696	514.673	886.469	407.015	1397.13	413.078	1646.3	382.154	1374.87	981.38	94.3054	399.041	245.328	1244.08	756.459	1194.51	807.652	2630.6	1122.34	186.168	183.203
32	Vanylglycol	3.39_185.0806m/z	185.081	3.39263	POS	HMDB01490	M+H	C9H12O4	57.9	93.5	-1.39931	569.758	278.419	105.063	120.288	241.076	127.649	90.6321	304.985	170.275	204.622	187.557	82.7413	180.017	257.699	191.737	175.159	237.636	145.615	177.669	234.88	259.118	361.312	44.5578	315.08	105.761	190.568	365.992	254.947	353.041	305.978	360.869	654.087	209.178	4.06051	536.033	467.429	78.3736	69.3287
33	4-oxo-Retinoic acid	3.56_315.1937m/z	315.194	3.56407	POS	HMDB06285	M+H	C20H26O3	57.9	98.3	-5.50898	29.1061	69.9105	143.202	4.95682	52.8088	33.799	41.4124	108.747	76.0716	54.6131	139.96	47.1436	10.9865	57.1555	12.0355	72.5022	52.7351	68.5659	35.399	60.0645	130.548	13.3558	54.2967	60.19	48.3236	60.1921	35.1743	101.203	30.8578	192.09	61.3449	95.1692	57.7784	26.2224	73.8216	63.9637	16.8099	18.2078
34	Safflor yellow A	2.81_595.1655m/z	595.166	2.80887	POS	LMPK12120409	M+H	C27H30O15	57.9	98.5	-0.386393	0.510877	12.6571	45.634	28.6696	8.61661	1.52238	54.3078	0.836331	12.7605	6.65142e-09	14.4669	6.65142e-09	6.65142e-09	61.6648	1.9077	27.5341	6.65142e-09	6.65142e-09	11.5723	106.082	470.445	6.65142e-09	29.4264	6.65142e-09	19.0768	7.60227	6.65142e-09	10.7813	6.65142e-09	16.4265	185.21	30.3215	60.862	30.5048	54.3724	778.165	10.4536	12.0539
35	5-Hydroxy-L-tryptophan	1.11_221.0923m/z	221.092	1.10535	POS	HMDB00472	M+H	C11H12N2O3	57.9	93.7	1.00867	59.7632	343.297	75.9397	67.1078	77.7852	109.795	107.725	84.5803	92.8224	67.375	122.135	100.966	145.181	68.4313	107.657	179.833	40.7322	87.7531	117.305	167.767	158.114	152.173	54.7097	348.243	38.9507	84.1713	151.577	185.184	116.088	159.876	115.422	69.0331	258.802	70.3397	95.2989	102.975	30.3509	34.5522
36	8-Hydroxy-4,8-dimethyl-4E,9-decadienoic acid	7.18_211.1330m/z	211.133	7.17662	NEG	LMFA01050373	M-H	C12H20O3	57.9	97.5	-4.77796	402.737	232.127	114.023	487.084	409.319	250.435	522.583	622.734	411.555	220.085	502.534	258.739	390.745	308.567	142.394	269.029	544.283	181.562	857.869	418.534	155.554	284.209	530.674	249.858	852.324	729.957	357.424	564.612	389.121	269.232	174.921	140.061	318.38	99.8198	197.093	150.591	95.5455	96.8946
37	trans-Ferulic acid	2.97_193.0496m/z	193.05	2.97143	NEG	HMDB00954	M-H	C10H10O4	57.9	96.6	-5.12412	242.092	364.878	295.093	257.938	641.594	474.956	481.83	309.885	382.098	318.285	313.207	561.189	238.134	534.426	545.866	317.045	273.293	362.141	321.521	477.204	446.809	372.528	852.582	337.545	225.328	268.129	514.722	338.214	504.866	519.692	503.885	325.507	496.083	461.668	581.373	742.763	114.712	118.016
38	9,10-DHOME	7.33_313.2373m/z	313.237	7.32783	NEG	HMDB04704	M-H	C18H34O4	57.9	95.1	-3.52495	2744.87	3238.41	3521.15	3024.84	3894.81	3835.46	3309.65	3126.26	2351.74	1347.43	2607.38	1799.62	2797.54	1530.28	1506.16	1801.67	2996.48	2015.14	3023.03	2414.98	1834.77	2970.96	2960.39	1080.59	2497.26	4388.7	5322.34	3314.13	2004.19	3482.89	1943.1	3137.97	1824.16	1712.77	1332.04	1955.65	724.211	709.987
39	Ambrettolic acid	8.27_269.2116m/z	269.212	8.26788	NEG	LMFA01050106	M-H	C16H30O3	57.9	95.6	-2.40532	685.979	248.146	317.358	437.81	700.247	289.215	626.321	332.088	893.945	1000.17	623.092	2045	336.364	913.05	354.719	953.462	209.779	1388.1	488.96	835.858	1241.97	587.81	306.941	1494.99	373.758	822.918	588.47	581.927	1085.6	788.128	2140.66	630.559	677.383	767.311	459.788	8469.34	224.222	224.564
40	LysoPC(15:0)	8.03_480.3096m/z	480.31	8.03417	NEG	HMDB10381	M-H	C23H48NO7P	57.9	95.7	0.0420154	258.324	355.452	284.14	178.7	201.978	276.213	373.321	235.003	264.268	182.253	251.634	332.751	281.758	288.3	170.284	357.794	660.902	192.187	208.542	172.119	190.209	151.458	97.4052	203.209	270.361	278.091	230.356	337.131	702.532	266.562	193.663	167.587	356.317	132.006	157.189	185.818	111.506	118.902
41	4alpha-formyl-4beta-methyl-5alpha-cholesta-8,24-dien-3beta-ol	9.13_471.3472m/z	471.347	9.12588	NEG	LMST01010229	M+FA-H	C29H46O2	57.9	92.4	-1.79833	2960.12	855.66	1123.98	1957.9	865.858	3.33576	1477.38	43.6441	1118.85	3499.55	190.5	704.886	1454.12	529.003	2301.09	9.55893	627.278	2710.32	456.022	1900.7	2558.88	4584.86	732.195	920.518	1745.61	552.358	4284.89	1072.46	3004.81	3028.8	614.708	173.588	93.454	1144.04	1805.02	16.6924	329.565	344.862
42	Tetrahydrocortisone	5.21_365.2324m/z	365.232	5.20565	POS	HMDB00903	M+H	C21H32O5	57.8	93	0.465754	43.2298	23.8631	0.0655581	53.0128	72.6196	38.3218	97.4854	45.7564	73.8736	32.8315	94.0123	115.275	121.25	83.4122	5.40305	41.18	95.5498	25.5261	107.41	49.46	1.94803	5.09297	34.7564	99.5594	138.346	109.669	36.4013	70.2282	87.9764	36.2504	10.2715	6.65142e-09	34.4309	6.65142e-09	17.4979	1.95182	16.746	16.3771
43	L-Phenylalanine	4.67_183.1130m/z	183.113	4.6699	POS	HMDB00159	M+NH4	C9H11NO2	57.8	92.9	1.3207	6.65142e-09	49.8528	18.7662	87.7291	7.90148	3.85806	34.398	4.80069	23.6363	1.13189	21.957	61.0303	11.4654	31.2419	30.8184	73.3688	46.7714	33.624	21.227	52.5111	40.3	110.038	66.7462	17.1561	5.26187	33.5492	7.72818	7.30124	182.993	22.5766	6.98282	6.65142e-09	11.4629	10.929	8.03213	5.72835	9.22183	8.84645
44	9Z,13-Tetradecadien-11-ynal	5.05_205.1589m/z	205.159	5.05435	POS	LMFA06000180	M+H	C14H20O	57.8	97.6	1.14514	23.8801	47.6718	51.271	18.5523	22.161	43.1942	27.5218	21.2721	27.5669	37.7805	21.7241	34.8355	18.9162	19.6416	25.9547	17.0167	27.1182	45.4724	15.7672	42.1424	42.4856	59.7814	37.7165	50.5724	27.9715	42.1298	44.4862	24.7743	56.3249	77.2925	26.0179	19.8469	25.779	29.657	39.0861	20.5713	10.7352	8.79383
45	6Z-Heneicosen-11-ol	9.83_355.3211m/z	355.321	9.82758	NEG	LMFA05000535	M+FA-H	C21H42O	57.8	96	-1.99749	111.502	101.58	239.699	227.183	211.937	281.56	107.314	172.314	145.6	161.51	182.737	128.042	179.036	155.21	194.5	139.722	169.087	81.1502	146.106	177.982	207.592	204.404	169.69	145.15	113.871	182.788	339.981	189.338	146.381	146.587	313.272	230.174	221.293	402.536	297.949	462.281	46.9244	47.4732
46	Pimelic dialdehyde	6.41_255.1593m/z	255.159	6.40842	NEG	LMFA06000026	2M-H	C7H12O2	57.8	95.9	-3.25578	39.8257	50.9696	20.006	48.3557	90.674	43.6113	38.2333	19.1108	31.8689	9.79163	69.6088	30.5151	24.7729	88.4231	18.4601	91.2032	100.16	52.2433	54.712	62.8491	69.1679	28.6728	94.1081	61.7277	46.4233	82.2132	49.5704	122.374	41.6256	60.6724	23.5069	51.1383	21.6779	21.5341	5.27546	19.9796	15.1196	14.7844
47	7-methyl-cis-8,9-Epoxy-tricosane	10.43_383.3526m/z	383.353	10.4311	NEG	LMFA12000326	M+FA-H	C23H46O	57.8	96.3	-1.37117	544.24	487.209	756.268	847.118	601.02	682.824	600.856	623.726	587.424	662.884	655.799	503.692	677.403	569.417	658.104	522.056	509.986	460.404	816.93	840.995	909.61	925.791	747.336	734.8	666.734	798.525	1189.51	834.776	669.439	771.441	943.451	906.952	809.822	1073.13	867.147	1201.15	151.777	157.184
48	12,13-DiHODE	7.23_357.2278m/z	357.228	7.2316	NEG	HMDB10201	M+FA-H	C18H32O4	57.8	93.4	-1.36241	196.377	14.7964	19.0066	39.1981	200.619	29.9285	224.49	45.3621	180.712	151.648	247.813	279.109	11.3592	329.329	44.1474	311.146	21.2013	243.504	70.5919	95.2424	77.7231	31.5515	1.06934	294.544	48.5025	82.9994	1.24147	17.6137	324.926	63.911	21.6838	6.65142e-09	39.3509	1.28834	10.9414	60.6092	29.2128	27.5511
49	beta-Dolabrin	2.57_163.0752m/z	163.075	2.56822	POS	LMPR0102110001	M+H	C10H10O2	57.7	90.6	-0.718055	202.162	224.718	183.729	228.505	148.612	169.56	131.888	185.545	171.35	199.983	188.663	179.185	102.995	154.298	226.683	201.215	126.157	233.965	256.003	263.578	202.14	322.828	308.714	204.988	84.8095	253.654	375.473	202.091	217.934	319.779	198.435	189.929	163.372	243.386	220.857	206.028	65.0007	59.2039
50	L-Tryptophan	2.08_203.0817m/z	203.082	2.07747	NEG	HMDB00929	M-H	C11H12N2O2	57.7	95.3	-4.64635	96.5839	9255.2	3098.46	739.148	1966.86	4082.6	3723.89	49.4559	2345.11	61.9051	5754.09	2868.26	6459.19	716.842	998.995	3656.5	557.197	92.6113	6090.6	5194.61	5144.26	5263.76	540.82	8751.38	551.787	124.21	230.289	9298.3	1116.07	1397.04	754.524	239.034	878.362	328.567	572.263	1883.35	756.545	789.686
51	Quercetin 3-(2Gal-apiosylrobinobioside)	2.11_787.1942m/z	787.194	2.11183	NEG	LMPK12112058	M+FA-H	C32H38O20	57.7	99.1	0.430813	35.7129	65.0227	84.0664	96.5221	4.05007	240.588	53.8723	45.9434	39.4562	25.6606	47.3183	32.2166	24.3608	85.0403	176.835	60.9054	34.2354	14.87	115.601	149.922	365.974	49.6107	50.9436	153.466	1.56046	97.5606	99.2925	36.4398	13.9223	53.2259	155.938	98.0627	66.0832	67.0585	112.179	461.206	24.36	26.2101
52	8Z-decen-4,6-diynoic acid	6.90_343.2484m/z	343.248	6.89663	NEG	LMFA01050421	M+FA-H	C18H34O3	57.7	92	-2.04344	7790.83	2940.29	1757.71	7133.04	6214.21	3368.23	7202.88	7762.78	4814.77	2679.22	4987.97	2268.56	4629.95	3335.69	1895.12	3517.14	4602.21	1965.2	13229.8	6306.88	1733.49	5008.3	8450.75	2878.77	10605.8	8017.95	6504.49	6190.91	4592.31	4789.8	2116.23	1376.37	3910.23	1383.07	2469.47	1829.62	1326.97	1330.88
53	8,9-DiHETrE	9.48_675.4849m/z	675.485	9.48378	NEG	HMDB02311	2M-H	C20H34O4	57.7	97.4	1.15429	70.4228	125.989	20.0472	77.7727	62.2281	97.3339	32.2524	77.3885	76.0811	154.251	52.1227	75.9895	115.841	50.4191	108.759	101.347	89.7686	125.297	138.922	158.754	157.431	148.602	156.266	179.747	275.101	184.381	79.767	115.327	166.626	149.963	115.689	187.085	98.6895	85.7504	157.466	68.79	21.1438	22.2698
54	6,8-Dimethylapigenin	5.40_299.0920m/z	299.092	5.39877	POS	LMPK12110419	M+H	C17H14O5	57.6	97.9	1.96087	39.1278	42.33	48.3504	6.65142e-09	6.65142e-09	31.7186	30.6275	6.65142e-09	22.3558	88.1763	6.65142e-09	6.65142e-09	1.59032	126.773	5.79822	6.65142e-09	6.87303	17.3859	27.0634	48.3862	19.9724	68.6128	15.1535	108.875	15.7043	16.3601	5.74755	6.65142e-09	28.6368	16.7764	24.7568	40.8093	3.50391	51.4397	13.7171	16.5842	7.21621	7.71984
55	9,10-DiHODE	9.39_335.2198m/z	335.22	9.39038	POS	HMDB10221	M+Na	C18H32O4	57.6	93.8	1.59805	67.6163	61.8293	70.1283	90.9398	69.8286	72.7297	71.9742	88.4077	71.3618	69.5629	75.5507	63.3314	66.1613	65.5305	60.1783	54.6087	51.0128	54.7656	102.749	98.9118	103.837	105.094	92.3936	82.381	92.6684	89.9385	133.081	82.5468	80.713	73.7668	84.967	96.6272	93.8058	72.7129	79.4556	95.223	21.9686	22.0155
56	19-Norandrosterone	8.48_277.2164m/z	277.216	8.47673	POS	HMDB02697	M+H	C18H28O2	57.6	94	0.758332	5500.99	2507.23	1774.74	4875.63	4056.9	3256.45	4568.01	3088.31	3813.63	2991.06	5334.18	3908.37	3511.09	1691.23	2864.62	2192.58	4272.97	2948.98	5197.78	2976.66	1526.13	3318.34	2503.63	2213.12	6228.68	6913.57	7407.84	4002.91	3122.5	6503.23	2290.3	1525.96	3078.04	1931.68	3587.82	1784.78	1350.59	1099.88
57	2E,4E-dodecadienoic acid	7.82_195.1380m/z	195.138	7.82297	NEG	LMFA01030230	M-H	C12H20O2	57.6	97.5	-5.4553	137.808	113.655	56.6927	127.239	109.049	92.4993	106.831	129.849	95.2825	64.6676	113.828	77.1652	90.0566	72.1076	50.6085	61.8999	104.705	73.5997	226.249	137.403	67.6542	135.105	184.079	65.3849	214.997	157.77	147.83	125.824	102.361	118.131	61.5015	79.1947	83.1583	41.9916	65.8816	47.2007	29.3964	28.5168
58	Chrysin 7-glucuronide	5.81_429.0828m/z	429.083	5.81222	NEG	LMPK12110149	M-H	C21H18O10	57.6	98.4	0.202194	6.65142e-09	19.7584	0.77926	6.65142e-09	6.65142e-09	4.09578	16.1768	6.65142e-09	16.3965	37.4989	33.6601	6.65142e-09	6.65142e-09	6.65142e-09	6.65142e-09	6.65142e-09	6.65142e-09	6.65142e-09	58.8077	41.7363	6.65142e-09	6.65142e-09	23.1209	127.872	6.65142e-09	19.4023	6.65142e-09	57.8603	6.65142e-09	61.8049	0.184971	6.65142e-09	0.953825	6.65142e-09	6.65142e-09	6.65142e-09	3.7165	3.96069
59	Isomonospermoside	1.81_452.1553m/z	452.155	1.80603	POS	LMPK12140066	M+NH4	C21H22O10	57.5	93.8	0.338377	135.468	58.766	51.6475	199.635	63.5005	22.7699	29.7568	85.9039	96.3916	89.2266	227.768	67.9746	45.1558	307.709	38.7043	441.59	10.8712	81.4879	76.1055	168.561	321.407	59.1569	160.651	207.478	189.535	59.1141	143.401	102.555	133.176	25.6607	67.7959	50.2003	38.4564	134.951	41.6249	81.8023	35.1752	36.7747
60	4-Hydroxybenzaldehyde	2.71_140.0705m/z	140.07	2.71263	POS	HMDB11718	M+NH4	C7H6O2	57.5	92.7	-1.00077	35.2765	56.5401	51.4488	28.3572	29.0619	15.1544	27.2302	78.4367	59.1974	51.5642	55.7471	89.5746	33.7374	22.985	35.5669	47.7802	35.2385	22.7552	15.3845	14.2118	8.26885	17.47	19.7972	8.87927	3.32883	20.0055	2.51815	7.68109	16.8145	5.78804	2.44587	0.364792	6.1629	3.2341	1.79051	1.0645	11.6901	11.8226
61	Daidzein	2.95_255.0657m/z	255.066	2.94633	POS	HMDB03312	M+H	C15H10O4	57.5	94.9	2.21308	4.59286	39.5502	19.337	88.7205	38.8093	34.2146	42.885	20.4002	21.6457	9.62227	24.9067	15.7482	0.775336	11.853	132.807	19.3964	36.6729	121.764	44.6222	42.0196	91.079	21.681	31.888	16.5254	4.66527	39.6388	66.0184	24.5207	6.56412	95.2785	75.2592	250.823	21.2247	11.9398	11.728	85.9989	12.1442	12.9131
62	Dodecanedioic acid	6.25_229.1436m/z	229.144	6.25033	NEG	HMDB00623	M-H	C12H22O4	57.5	95.7	-3.99401	219.793	275.947	183.333	298.227	369.02	279.435	378.611	278.711	226.953	106.359	280.782	138.436	250.165	136.529	104.191	180.287	288.156	136.465	275.652	203.405	141.985	186.929	238.063	160.856	260.6	368.872	232.468	266.006	226.97	252.188	105.041	110.902	114.64	85.2975	72.4889	156.805	61.2883	60.2488
63	7,4'-Dihydroxy-5-methoxyflavanone 7-neohesperidoside-4'-glucoside	2.92_801.2452m/z	801.245	2.92332	NEG	LMPK12140540	M+FA-H	C34H44O19	57.5	93	-0.949729	195.953	391.271	138.309	289.899	245.427	220.498	304.91	298.65	372.462	178.063	643.064	508.811	404.72	205.465	344.025	235.488	251.345	693.971	251.784	329.26	222.424	419.701	433.844	286.589	150.324	836.584	411.794	454.073	380.509	612.643	372.321	423.318	290.434	557	259.367	378.148	93.9595	99.0763
64	Tetranor-PGE1	9.41_321.1679m/z	321.168	9.41102	POS	LMFA03010211	M+Na	C16H26O5	57.4	93	2.13852	43.7373	0.00101673	0.0689723	7.27507	6.97805	0.240224	10.0333	6.65142e-09	51.9482	66.4118	63.6201	129.35	1.2017	43.5385	4.68383	6.93698	0.0858722	48.3103	20.1309	67.6397	124.644	50.7826	0.21203	137.315	16.899	2.20141	6.65142e-09	0.204571	56.739	33.5618	1.34718	0.352732	3.49334	0.0172874	2.97905	0.250879	6.21402	6.97703
65	9,12-dioxo-dodecanoic acid	6.58_227.1279m/z	227.128	6.58035	NEG	LMFA01060092	M-H	C12H20O4	57.4	94.5	-4.16019	231.103	305.685	315.317	368.997	444.951	335.539	650.478	251.608	309.694	159.982	402.045	168.729	382.517	169.569	159.215	192.959	429.333	149.372	452.554	293.674	201.526	341.131	262.335	193.918	424.812	402.623	315.6	456.972	270.752	310.874	145.677	155.932	163.004	145.496	127.006	158.501	75.6448	75.6746
66	7-oxo-11E,13-Tetradecadienoic acid	6.41_237.1487m/z	237.149	6.40842	NEG	LMFA01060185	M-H	C14H22O3	57.4	97.8	-3.96137	49.229	77.0248	73.325	76.5278	55.0676	66.9048	55.536	94.7779	65.6089	46.4037	75.783	64.7433	139.054	65.0781	50.0298	65.2239	99.0145	65.14	115.983	81.1769	77.2211	51.032	72.8408	84.524	106.435	76.3483	93.5681	88.6898	80.9205	52.4651	64.8069	41.9859	78.3395	30.1483	114.594	73.1332	19.8029	20.1993
67	p-Hydroxyphenylacetic acid	2.36_197.0446m/z	197.045	2.35935	NEG	HMDB00020	M+FA-H	C8H8O3	57.4	95.9	-6.47189	7.91306	10.1863	42.7248	37.3215	12.1112	11.6895	8.02785	37.1456	21.1139	38.4619	14.8282	9.31171	9.31532	5.67272	12.952	0.585623	6.59071	13.3612	29.6662	29.783	30.7975	21.685	36.6693	27.5778	21.5192	35.1076	35.0959	12.5035	4.1118	45.9358	23.3927	2.96353	16.6356	18.4545	52.549	32.1786	7.04496	6.47234
68	cis-9,19-epoxy-3Z,6Z-heptadecadiene	7.40_268.2639m/z	268.264	7.39773	POS	LMFA12000272	M+NH4	C17H30O	57.3	93	1.69257	111.006	96.7369	107.251	134.829	109.092	111.208	119.958	109.57	109.737	128.321	108.897	102.909	105.727	114.051	106.959	102.978	106.199	102.596	176.462	167.343	166.947	166.723	146.101	168.085	147.432	151.871	197.77	146.796	128.552	165.407	144.802	149.267	140.341	142.946	138.706	174.968	36.0625	33.5283
69	PA(20:0/0:0)	3.86_467.3154m/z	467.315	3.85968	POS	LMGP10050018	M+H	C23H47O7P	57.3	96.4	4.611	53.9313	241.867	381.473	6.65142e-09	106.996	224.102	302.073	57.0717	214.295	106.492	183.592	470.02	36.3473	49.7089	140.24	180.44	88.2504	404.304	532.425	403.548	461.271	220.3	115.668	675.539	73.4656	313.509	149.233	6.65142e-09	142.781	58.2673	111.475	23.796	137.043	15.4377	275.567	136.111	47.9144	51.1049
70	5,7-Dihydroxy-8-prenylflavone	4.35_323.1278m/z	323.128	4.35415	POS	LMPK12110166	M+H	C20H18O4	57.3	91.3	-0.0651297	32.6915	24.2897	48.3197	1.53595	15.9815	38.9574	7.38421	16.912	16.7683	3.10828	16.0399	42.1035	6.92645	7.58748	15.908	24.8419	9.43319	89.5819	23.5869	25.4387	33.3952	10.1404	24.5692	33.6258	54.3849	16.3026	53.619	20.0193	12.2746	47.2392	65.4358	36.746	11.5246	93.6112	76.7136	119.344	7.77869	9.6605
71	12-oxo-14,18-dihydroxy-9Z,13E,15Z-octadecatrienoic acid	7.12_347.1833m/z	347.183	7.11592	POS	LMFA02000269	M+Na	C18H28O5	57.3	93.6	1.23807	379.217	259.09	223.926	372.48	447.258	203.559	673.273	160.871	456.041	419.915	432.734	704.482	691.386	465.006	125.772	530.486	460.49	466.388	977.471	544.003	391.231	257.77	282.241	804.962	1017.51	313.994	265.057	505.433	736.112	353.861	191.052	63.7918	402.54	71.7479	285.104	173.141	120.925	98.6929
72	15-methyl-15R-PGF2alpha methyl ester	7.90_400.3078m/z	400.308	7.89915	POS	LMFA03010122	M+NH4	C22H38O5	57.3	98.7	5.41512	40.4949	29.1918	22.2221	61.195	53.8621	22.0572	55.3623	61.2822	42.0031	26.05	40.5679	33.6586	37.6226	55.4637	19.9687	35.2023	49.0435	15.4895	89.285	50.7121	35.569	33.5707	64.678	27.6912	89.7769	89.8312	43.6758	77.394	35.5571	29.3881	27.9118	23.9166	40.8569	24.8267	25.4999	28.8801	9.99487	11.3472
73	9S-HpOTrE	7.49_311.2221m/z	311.222	7.49405	POS	LMFA02000018	M+H	C18H30O4	57.3	91	1.3599	829.795	287.793	196.75	504.111	804.735	282.735	1260.58	424.842	1028.81	857.611	1283.04	1556.91	481.18	1106.94	292.315	1098.81	484.064	919.663	890.842	887.762	727.35	459.753	412.781	1920.64	845.074	709.706	335.22	681.168	1285.03	590.033	258.536	131.998	502.579	135.48	237.404	330.625	172.082	207.064
74	heptadecanal	7.38_272.2953m/z	272.295	7.38398	POS	LMFA06000097	M+NH4	C17H34O	57.3	96.3	1.92238	1.0309	31.6146	0.226474	4.25535	5.90411	4.5884	48.5299	6.55556	17.2525	6.65142e-09	35.0579	2.48764	1.15234	2.72203	6.39476	1.37907	13.4619	4.32726	9.26235	4.61795	2.55367	2.06971	5.1047	3.97237	12.2172	6.65142e-09	13.2046	0.870957	2.93524	13.7195	4.54705	6.78644	3.77247	2.11048	9.14163	1.88639	18.0929	13.8234
76	(+)-7-epi--9,10-dihydrojasmonic acid	6.96_211.1330m/z	211.133	6.9586	NEG	LMFA02020005	M-H	C12H20O3	57.3	95	-4.45637	100.661	64.6301	39.8288	129.447	88.6101	73.3596	113.872	142.134	99.6955	77.2896	100.188	80.9094	137.337	96.3148	36.7102	77.9232	131.988	58.5749	251.839	129.599	57.5085	87.8276	140.522	106.272	251.835	167.216	109.244	162.524	115.206	74.3759	61.61	39.6389	110.057	35.1135	89.3336	46.262	27.1107	26.5895
77	Alpha-dimorphecolic	6.75_341.2326m/z	341.233	6.74542	NEG	HMDB04670	M+FA-H	C18H32O3	57.3	95.1	-2.69249	2246.55	1272.08	952.195	2882.3	2128.36	1217.73	2556.95	2396.39	1849.11	1598.75	1282.18	1731.35	3316.05	2365.41	566.932	1739.31	1847.43	1219.44	7128.12	3317.45	1431.48	1704.96	3097.81	3180.37	5674.74	2083.75	1802.87	2903.39	3284.42	1754.46	1025.81	458.423	2236.97	355.729	1711.31	595.266	556.066	584.512
78	Protofarrerol	2.66_635.2109m/z	635.211	2.65513	NEG	LMPK12140695	2M-H	C17H18O6	57.3	96.1	-3.87361	6.95312	8.98432	6.70467	23.7381	2.11438	1.24548	7.22047	72.3024	29.8452	47.5365	12.5546	10.726	21.6854	14.4157	9.24022	31.9277	1.07415	6.90455	5.06163	12.5492	13.2701	0.638043	27.733	14.5296	11.9008	12.6025	50.3418	2.11347	3.25004	2.18061	10.6449	2.30205	6.65142e-09	31.3924	6.65142e-09	20.3302	4.74445	4.18021
79	Glycyrrhetinic acid	6.79_515.3371m/z	515.337	6.78665	NEG	HMDB11628	M+FA-H	C30H46O4	57.3	98.3	-1.43582	6.65142e-09	5.82143	6.65142e-09	0.928599	6.65142e-09	0.536411	86.7577	5.07437	50.5088	57.2412	83.3406	36.1959	39.5738	1.04534	23.4496	5.97344	6.65142e-09	6.65142e-09	6.65142e-09	17.3993	6.65142e-09	78.6494	6.65142e-09	6.01262	6.65142e-09	6.65142e-09	6.65142e-09	6.65142e-09	102.25	97.1265	6.49653	29.7192	6.65142e-09	6.65142e-09	3.18295	6.65142e-09	4.50375	4.69357
80	Malonic acid	0.84_207.0149m/z	207.015	0.843767	NEG	HMDB00691	2M-H	C3H4O4	57.3	92.5	1.32308	33.3015	353.602	188.139	124.123	103.096	70.3244	216.736	64.1464	189.933	108.734	321.926	284.144	103.314	58.5265	150.632	141.663	69.8381	41.4809	92.1846	166.574	173.243	328.137	50.1883	173.651	61.9385	211.099	52.0859	370.954	485.03	240.94	103.595	131.525	90.7743	204.964	44.0383	56.7645	37.2781	35.8822
81	11b-Hydroxyprogesterone	3.56_333.2050m/z	333.205	3.56407	POS	HMDB04031	M+H	C20H28O4	57.2	96.2	-3.16447	3.57598	30.6177	87.6233	0.603684	16.2932	11.2175	18.3418	66.3403	38.2072	27.0204	80.0886	4.70651	1.36634	0.974463	2.629	5.95614	5.2038	9.46249	9.29956	32.2549	89.4394	2.51412	28.9829	26.6672	23.2608	36.5941	11.8456	46.4152	10.7104	99.8859	24.0663	56.3614	14.5551	3.72396	18.3429	30.4561	7.2526	7.18736
82	Apigenin 7-glucuronosyl-(1->2)-glucuronide	3.54_623.1246m/z	623.125	3.54345	POS	LMPK12110359	M+H	C27H26O17	57.2	95.6	0.586917	18.2099	25.2054	65.9501	73.9445	13.4464	50.8692	201.625	54.044	77.1281	21.0571	54.3939	76.176	3.44291	3.17098	158.019	195.546	17.0865	221.322	134.573	269.048	858.822	39.9155	268.433	1.32775	6.65142e-09	39.3494	81.1343	222.021	2.6299	176.708	64.1334	140.519	62.6327	90.8639	30.9706	1.5561	31.9386	34.9827
83	L-3-Phenyllactic acid	7.41_167.0705m/z	167.071	7.41148	POS	HMDB00748	M+H	C9H10O3	57.2	96.4	1.45203	65.0932	73.4147	60.185	91.8265	70.9409	60.7479	85.5288	81.3935	72.158	64.7015	84.8219	58.1357	72.8807	64.1926	76.1958	64.5237	48.2549	52.7188	98.3324	104.125	109.283	142.178	92.6718	68.5421	80.7052	82.8536	102.532	78.4985	47.1707	98.8134	85.1252	110.955	88.2903	67.0816	72.5477	99.1577	61.9459	72.2023
84	Biochanin A 7-O-xylosyl-(1->6)-glucoside	2.42_579.1706m/z	579.171	2.41755	POS	LMPK12050222	M+H	C27H30O14	57.2	96.9	-0.461531	20.9006	32.052	35.7781	25.218	3.41271	48.7363	11.5058	6.65142e-09	5.54486	8.18508	5.1324	4.71909	33.1942	41.3635	35.6443	1.09615	50.5121	65.3381	81.9059	87.3401	30.6046	94.7819	22.9256	204.551	6.62014	227.141	33.5102	1.80858	9.0824	6.65142e-09	102.228	58.0176	53.8589	54.5817	159.51	206.191	10.0944	11.8388
85	Glycitein	3.53_285.0767m/z	285.077	3.52972	POS	HMDB05781	M+H	C16H12O5	57.2	93.8	3.26147	4.53293	2.825	32.5021	0.605249	6.65142e-09	9.82261	16.1635	5.42532	8.92601	16.7129	7.36682	1.505	4.36455	2.4428	11.284	2.09177	2.80176	5.80829	8.92316	60.3865	73.6888	54.9456	2.63876	158.166	1.0997	74.0916	153.22	7.20363	5.02053	12.0719	22.0554	9.99772	8.49843	34.1758	15.591	45.0863	4.59895	3.52239
86	Irisolidone 7-O-rhamnoside	3.53_461.1446m/z	461.145	3.52972	POS	LMPK12050380	M+H	C23H24O10	57.2	96.2	0.820384	2.98322	20.9564	39.0011	6.65142e-09	6.65142e-09	6.65142e-09	6.65142e-09	3.16786	7.97193	4.2646	7.00907	26.2693	2.58152	9.19676	4.80199	1.95423	9.13934	2.26435	6.65142e-09	2.02496	1.58821	6.65142e-09	6.97747	1.20599	5.76276	3.24731	39.214	10.1682	7.95265	5.23538	15.2533	21.3317	5.11409	11.0265	40.6689	1.83336	2.35144	1.57468
87	Acinospesigenin A	6.57_553.3494m/z	553.349	6.56642	POS	LMPR0106160001	M+Na	C32H50O6	57.2	98.6	-0.981297	14.1796	68.7932	17.2989	9.07228	9.40502	7.92468	60.4585	15.1922	42.968	22.8241	38.5641	87.3187	27.0221	31.7782	26.6772	36.8256	26.7812	26.5708	27.715	59.0283	116.882	38.9512	15.7515	90.6714	34.4223	107.082	12.9878	51.0301	116.665	13.2795	12.1388	3.05104	10.2285	9.31555	39.7899	1.99484	8.20526	8.53493
88	2,4-Dimethyl-2E,4E-heptadien-1-ol	7.87_185.1174m/z	185.117	7.87108	NEG	LMFA05000118	M+FA-H	C9H16O	57.2	96.6	-6.41512	57.5661	51.2836	17.2239	64.455	48.7697	37.042	80.3078	46.5802	54.1759	29.3445	80.6381	46.5395	61.7243	30.3012	17.1844	33.2307	70.1202	21.8777	102.843	62.107	37.781	67.113	70.0329	29.0212	122.156	91.5355	88.0503	107.248	35.9792	67.1601	26.5474	20.1988	50.728	17.3013	33.6935	15.7661	12.7935	11.9514
89	Phenylacetic acid	5.29_137.0596m/z	137.06	5.2888	POS	HMDB00209	M+H	C8H8O2	57.1	88	-0.600021	95.3228	121.584	300.618	239.68	134.58	415.833	161.132	45.2876	106.322	234.718	33.3889	84.4523	54.3377	285.154	291.476	80.6689	179.397	120.595	284.402	338.236	686.971	238.948	187.12	260.681	70.185	291.232	215.286	35.8113	220.243	186.658	326.292	293.478	311.371	198.341	254.055	624.619	56.0294	52.4804
90	20-hydroxy-eicosanoic acid	7.22_346.3318m/z	346.332	7.21902	POS	LMFA01050075	M+NH4	C20H40O3	57.1	92.5	0.789765	74.0082	78.5571	76.1052	110.77	90.4006	80.1091	88.4551	85.1766	85.3849	98.175	103.528	68.3982	75.9291	69.591	69.7832	77.2997	71.1906	87.79	112.829	114.833	120.212	124.571	98.4583	108.902	107.186	94.3288	137.444	106.226	94.3715	139.746	110.197	127.461	93.213	97.6868	109.908	139.742	31.643	29.9782
91	Gamma-Linolenic acid	10.74_296.2567m/z	296.257	10.737	POS	HMDB03073	M+NH4	C18H30O2	57.1	95.8	-5.95355	262.951	271.648	268.271	343.821	253.246	263.662	314.906	276.464	274.076	318.024	275.759	238.775	292.824	238.162	261.85	244.832	280.071	221.06	430.491	403.637	387.705	443.806	350.887	374.746	341.072	345.784	522.802	358.374	312.301	385.633	343.666	373.527	348.22	335.865	326.678	386.301	77.5476	68.2153
92	LysoPC(16:0)	8.03_540.3306m/z	540.331	8.03417	NEG	HMDB10382	M+FA-H	C24H50NO7P	57.1	86.6	-0.226563	1156.02	1380.59	1155.81	799.98	716.404	1110.55	1266.07	989.635	1049.55	816.368	986.093	1385.12	1165.25	1064.42	796.472	1419.27	2670.96	787.188	835.131	684.505	742.599	612.598	392.313	801.151	921.868	1142.99	1068.27	1483.03	2895.88	1194.97	885.494	814.282	1616.12	614.756	726.065	795.194	478.893	509.877
93	beta-tocotrienol	5.33_455.3161m/z	455.316	5.33083	NEG	LMPR02020055	M+FA-H	C28H42O2	57.1	97.8	-1.53764	6.55646	162.944	57.2333	1.06462	11.2912	12.9589	19.7891	1.59458	30.1769	54.5063	27.7164	54.0356	9.65023	6.65142e-09	80.9254	1.28175	16.878	18.559	6.33867	60.7526	50.8923	155.554	33.0688	50.2812	7.85819	40.401	89.9926	0.923635	94.938	110.036	28.2959	42.9114	10.9575	22.8187	55.9488	14.5241	10.0543	11.2631
94	Tetrahydrocurcumin	4.29_417.1550m/z	417.155	4.29457	NEG	HMDB05789	M+FA-H	C21H24O6	57.1	95.5	-1.41608	51.8594	39.6039	108.048	2.77814	5.58101	29.5696	4.53511	5.58141	19.6423	45.2705	10.0912	36.1918	11.7352	6.65142e-09	25.8227	0.603212	0.755673	76.3915	39.8898	62.141	83.5406	38.406	59.9247	83.4444	11.8689	6.65142e-09	106.205	39.3479	82.9972	67.8283	61.189	1.38544	1.69923	66.85	189.739	64.0132	14.2953	11.7311
95	3-Methylglutaconic acid	2.69_145.0494m/z	145.049	2.69202	POS	HMDB00522	M+H	C6H8O4	57	89.7	-1.00183	74.5444	63.1222	53.9149	76.8556	71.8905	30.144	96.1691	94.7567	82.7951	49.5867	77.6977	109.506	34.7935	123.714	57.3138	104.274	74.967	43.3935	135.29	127.176	147.336	65.8976	152.385	124.842	119.062	193.507	102.38	147.506	78.2149	110.882	89.3211	83.3993	153.369	91.7479	46.5902	83.3621	30.4555	28.3023
96	Platanetin	2.93_355.1179m/z	355.118	2.93258	POS	LMPK12113080	M+H	C20H18O6	57	96.3	0.793571	17.8894	19.1471	11.273	19.5876	13.3072	12.4514	19.2023	10.8962	20.6756	14.2919	41.1479	22.6919	26.7316	15.6824	21.6269	20.7225	13.6286	36.8573	21.7333	26.2726	21.8243	32.7125	32.2357	20.3044	10.8423	45.8294	23.6517	29.3809	19.5494	32.862	25.7233	21.5464	15.478	46.6277	9.90186	37.8353	5.29379	5.87378
97	17a-Ethynylestradiol	3.56_297.1855m/z	297.186	3.56407	POS	HMDB01926	M+H	C20H24O2	57	90.2	2.01289	5.50322	30.6541	47.4163	1.03247	14.1757	8.59567	7.40382	30.2427	19.9285	14.1987	47.5761	3.41383	4.36249	1.33594	5.51478	11.8283	5.43402	16.0617	4.08178	15.4658	43.104	6.65142e-09	15.2555	12.752	11.9413	16.7616	6.00864	25.9341	8.01006	66.314	12.5783	25.7524	9.0491	6.05348	9.65993	14.0074	4.07861	5.96046
98	Sorbic acid	3.57_223.0965m/z	223.097	3.57445	NEG	LMFA01030100	2M-H	C6H8O2	57	94.8	-4.72702	47.487	40.2371	99.2532	40.7298	83.4233	69.7429	234.953	17.284	106.331	175.956	65.932	71.7083	142.585	70.0336	68.8821	33.8971	15.8481	91.5142	254.046	90.8188	25.9596	5.99893	57.5256	113.847	34.6981	103.993	129.054	72.9851	79.1253	290.253	77.6096	44.7293	25.1346	174.947	104.397	51.0017	25.7144	26.2317
99		7.60_275.2008m/z	275.201	7.59602	NEG							878.183	1032.73	601.719	1417.15	792.525	720.724	702.821	1239.33	807.733	745.06	692.283	764.487	2059.43	540.964	430.067	629.576	1160.23	663.21	2769.87	1649.52	811.02	1135.96	2474.46	959.28	2611.78	1213.98	1668.24	1764.02	992.701	1126.47	725.704	398.124	1352.07	373.058	1203.22	458.495	290.41	298.723
100		7.84_277.2163m/z	277.216	7.83672	NEG							1168.72	1103.89	835.8	1386.68	1153.64	990.995	1226.69	1543.17	1034.81	628.793	1234.72	709.417	1166.08	661.743	578.705	643.243	1228.4	737.331	2017.66	1267.99	672.795	1266.91	1661.97	639.302	1740.61	1641.03	1516.07	1339.49	985.28	1148.6	712.889	599.295	862.037	503.974	1176.12	567.408	296.188	294.609
101	5,7-Dihydroxy-3-methoxy-8-methylflavone	5.09_297.0760m/z	297.076	5.09013	NEG	LMPK12111643	M-H	C17H14O5	57	93.1	-2.75035	19.6557	4.89473	29.6105	1.75149	6.65142e-09	26.0975	25.5396	7.44069	14.4407	20.6542	9.60263	12.7577	5.19188	153.183	67.9423	5.56905	8.16386	8.09837	18.8897	30.0098	24.6196	19.6679	20.316	64.9506	6.93761	12.4976	31.8198	6.65142e-09	35.5022	31.0718	125.885	191.718	9.67891	67.8405	22.1944	351.333	9.50415	9.36958
102	5-Hydroxy-6-methoxyflavone	3.89_269.0814m/z	269.081	3.88718	POS	LMPK12110101	M+H	C16H12O4	56.9	95.3	2.02785	14.3008	22.5798	33.0723	17.7158	16.1319	38.0257	16.5798	6.67998	13.0447	26.7853	4.49157	13.6817	5.78572	44.9571	59.7492	8.11644	10.799	11.9105	23.8496	29.2686	50.3776	19.3036	17.9109	32.3855	15.6861	50.7621	19.0745	13.3883	23.9194	20.0505	45.1053	64.0245	38.5966	30.8557	32.2724	65.9662	5.84424	5.42387
103		1.10_219.0767m/z	219.077	1.09623	NEG							30.4783	202.524	41.6506	29.5239	40.0657	71.2612	68.4332	41.103	52.4295	34.594	73.6625	55.9521	85.4673	31.2312	56.4602	112.168	26.7193	54.4057	57.7272	94.4664	88.1423	86.28	23.3795	212.341	19.8357	45.885	93.2009	124.129	73.2667	97.1819	64.3352	29.4924	173.503	34.0149	47.2644	48.254	19.0612	19.6792
104	Quercetin 3-xylosyl-(1->2)-rhamnoside-4'-rhamnoside	3.39_725.1951m/z	725.195	3.38887	NEG	LMPK12112209	M-H	C32H38O19	56.8	95.9	2.29985	1005.52	1063.71	1179.33	422.368	825.037	700.094	649.435	380.123	587.672	825.111	424.8	779.407	411.644	865.445	1163.75	972.279	605.496	418.071	458.154	791.246	1061.2	556.616	693.539	1116.75	923.615	523.542	1139.3	350.738	875.779	550.971	626.494	371.885	749.254	292.248	911.568	934.363	199.222	199.828
105	Chrysosplenoside E	2.48_581.1518m/z	581.152	2.4762	NEG	LMPK12112513	M+FA-H	C25H28O13	56.8	92.3	1.12183	124.186	78.1022	179.597	149.707	66.0731	150.805	96.6378	162.59	108.857	82.7379	109.941	107.144	57.0663	126.62	161.295	109.24	52.0674	102.544	214.018	146.952	177.228	110.379	65.0805	161.328	35.2545	149.491	348.103	77.4032	31.2244	105.959	147.25	168.771	84.2964	134.807	177.328	195.313	31.6044	32.3857
106	Methylmalonic acid	0.90_117.0186m/z	117.019	0.89875	NEG	HMDB00202	M-H	C4H6O4	56.8	94	-6.04572	92.8011	114.886	65.3973	116.253	101.029	96.4764	72.9832	284.731	125.548	84.9191	118.458	74.8554	85.0279	92.7213	71.3361	70.0516	96.6844	117.937	75.9035	90.6452	53.9871	102.217	109.607	104.103	69.5277	97.3482	82.1152	44.1873	77.1852	78.3376	82.5089	65.0994	81.6454	59.0046	94.4365	126.801	31.2241	31.4968
107	Pterosupin	2.93_437.1415m/z	437.142	2.93258	POS	LMPK12120581	M+H	C21H24O10	56.7	96.4	-6.22572	215.479	275.099	796.838	320.18	602.75	260.624	360.812	411.982	351.136	393.656	293.025	354.976	224.746	272.818	364.576	313.728	332.184	351.585	340.381	393.891	423.822	367.199	532.952	264.885	205.641	358.959	378.316	270.59	447.849	469.245	447.414	425.558	365.182	662.316	245.183	593.326	126.91	111.547
108	Stoloniferone J	8.39_481.3291m/z	481.329	8.3942	POS	LMST01060014	M+Na	C29H46O4	56.7	93.1	0.526413	557.353	259.288	228.607	722.024	770.219	420.925	1072.91	892.166	669.184	449.755	584.144	474.581	460.502	632.554	398.763	453.184	716.058	270.021	725.049	507.936	429.725	388.43	440.172	530.127	764.139	760.655	944.294	702.269	414.616	806.52	395.635	308.438	511.784	282.608	364.943	575.232	186.612	161.934
109	18-Oxocortisol	5.45_421.1875m/z	421.187	5.44768	NEG	HMDB00332	M+FA-H	C21H28O6	56.7	90.7	1.76039	140.765	110.055	237.08	199.768	148.624	87.9835	138.365	153.423	123.749	120.736	128.404	99.6044	132.661	152.57	120.399	110.512	124.684	95.6183	194.094	169.457	189.62	155.225	169.625	125.02	179.424	162.03	274.128	209.367	91.4799	147.736	191.38	243.039	178.99	164.736	162.307	235.476	34.3973	35.4278
110	Lasalocid A	5.43_635.3793m/z	635.379	5.43395	NEG	LMPK09000002	M+FA-H	C34H54O8	56.7	95.3	-1.32344	6.65142e-09	105.366	33.0023	30.0897	30.477	9.84867	56.7932	18.5422	27.7953	8.78146	47.4441	15.4342	2.71322	6.65142e-09	6.65142e-09	9.78794	71.0067	220.904	14.2442	35.543	29.7189	22.1285	11.9817	98.1739	45.6452	68.1334	6.65142e-09	48.5889	72.1165	16.2315	50.3523	38.9415	13.8803	15.8631	197.298	2.64595	8.97673	8.14462
111	4-Prenylresveratrol	3.16_319.1289m/z	319.129	3.15895	POS	LMPK13090014	M+Na	C19H20O3	56.6	95.5	-5.18328	64.8906	244.091	56.511	40.9038	18.3539	17.8364	84.9726	138.335	95.4017	30.3162	102.562	132.798	73.3664	9.58701	20.8456	47.8377	57.5237	154.485	172.533	154.423	162.883	147.05	234.285	39.2005	85.1241	208.186	52.0101	116.652	9.94239	360.953	84.6174	138.875	73.6837	144.9	45.0911	29.0362	26.2834	29.8356
112	4,7,11,14-hexadecatetraenoic acid	3.15_287.1390m/z	287.139	3.15207	POS	LMFA01030164	M+K	C16H24O2	56.6	96.5	-7.25747	23.8621	107.77	12.908	15.672	1.31911	3.09376	28.9476	42.5833	31.6633	7.99396	35.5746	47.4239	31.8845	6.65142e-09	1.37092	14.0348	20.9371	56.9484	56.0609	47.4768	31.4576	46.2339	86.4532	12.3504	32.7566	71.7293	21.0279	35.6792	6.65142e-09	122.52	25.2239	49.1717	23.669	40.7217	13.3507	1.61384	7.90394	9.50439
113	Androstenedione	3.56_287.2006m/z	287.201	3.56407	POS	HMDB00053	M+H	C19H26O2	56.6	91.3	0.214909	9.95327	20.648	62.9032	0.885912	22.9373	10.3988	11.2772	43.6562	27.3025	19.3055	62.504	3.98105	3.50239	1.97141	4.51898	13.8156	9.66833	7.25211	6.5853	22.2676	63.4332	2.42114	21.0118	14.7265	17.0348	26.2469	9.44752	41.5631	9.31467	95.3049	21.067	41.9968	11.8257	11.4461	16.7598	26.0588	5.84561	6.37728
114	(+)-Blennin D	9.17_267.1587m/z	267.159	9.1703	POS	LMPR0103620003	M+H	C15H22O4	56.6	91.3	-1.30216	84.3503	42.0472	53.7725	88.7955	122.224	39.8595	122.502	67.7087	74.3235	72.4428	73.3673	52.8716	62.4127	148.838	39.3209	51.4209	63.793	41.1492	280.168	145.313	68.7427	76.1528	173.212	123.581	194.447	118.947	114.318	120.353	114.543	113.914	66.7475	76.251	103.158	60.2115	35.2198	67.6087	36.3418	23.4677
115		7.23_487.3421m/z	487.342	7.2316	NEG							3.8306	79.4699	4.94924	12.8081	19.5332	73.6827	44.3847	27.8283	28.1222	2.07097	23.128	48.3292	21.5102	11.7338	8.54627	7.41288	26.1407	17.6308	4.87151	7.65585	6.75947	6.65142e-09	6.65142e-09	26.6446	19.7804	50.0982	10.605	26.1942	114.369	149.231	163.438	5.78369	12.4108	4.29876	27.8713	791.418	324.384	322.824
116	24a,24b-epoxy-23-tetradehydro-24a,24b-dihomo-1alpha,25-dihydroxyvitamin D3 / 24a,24b-epoxy-23-tetradehydro-24a,24b-dihomo-1alpha,25-dihydroxycholecalciferol	7.42_499.3063m/z	499.306	7.41728	NEG	LMST03020393	M+FA-H	C29H42O4	56.6	97.1	-0.487701	1.92867	34.8841	5.65304	25.5241	24.0597	13.2583	25.617	86.3004	38.6888	3.81801	37.8951	41.9338	13.325	47.9131	15.6774	13.2012	29.5341	9.33351	10.6559	20.8455	14.8819	10.1523	1.68927	66.5002	25.9147	15.5715	14.5849	15.8273	29.1313	15.4776	25.8726	62.7296	21.7892	6.65142e-09	20.4678	27.811	6.68615	5.65688
117	Lunularin	3.60_215.1070m/z	215.107	3.59845	POS	LMPK13090039	M+H	C14H14O2	56.5	89.2	1.70193	156.26	3.22453	0.0123173	25.0378	21.2551	171.102	0.384622	40.8968	49.1051	151.26	62.5575	0.0419377	0.181231	2.9748	6.65142e-09	63.9211	66.8744	16.9277	62.1125	27.9893	6.65142e-09	52.3568	18.4632	6.23344	33.5679	2.60185	39.5644	0.473173	95.2064	2.07102	14.2305	6.65142e-09	6.65142e-09	1.18488	6.65142e-09	71.9662	10.807	11.0218
118	24,25-didehydrovitamin D3 / 24,25-didehydrocholecalciferol	7.96_383.3281m/z	383.328	7.96102	POS	LMST03020147	M+H	C27H42O	56.5	97.1	-7.09204	3.19085	8.44575	11.3452	6.49819	4.46146	7.1047	4.63916	3.00868	3.3473	7.29583	1.31201	1.23654	5.97606	7.01028	8.18001	6.39271	5.17237	7.21712	7.10981	13.9792	24.1996	20.7436	8.4444	7.70427	2.47828	8.8572	3.72838	7.2676	11.8135	4.6486	13.9453	10.0052	6.30111	18.7243	12.0106	24.7256	11.3663	14.5062
119	Pandaroside A	3.61_841.4219m/z	841.422	3.60893	NEG	LMST05050003	M+FA-H	C41H64O15	56.5	92.7	-1.07322	250.641	1908.07	1161.56	374.736	180.05	216.577	305.272	425.819	557.416	755.138	817.015	589.726	171.756	90.5569	622.836	286.089	562.921	1731.68	256.864	756.149	1390.87	779.98	452.265	815.256	449.11	1445.28	1026.08	226.103	1274.86	2012.67	781.52	613.853	582.089	404.623	2198.76	319.864	185.413	195.964
120	Flakinin A	3.95_279.1230m/z	279.123	3.94585	NEG	LMPR0103540002	M-H	C15H20O5	56.5	89.3	-2.91982	105.566	167.13	67.481	364.266	460.674	21.9681	211.391	173.017	97.2955	18.8237	62.4269	38.771	46.8628	61.1385	167.071	79.9246	104.016	72.0679	136.744	98.4704	63.8238	84.8078	90.9847	111.082	18.803	114.573	112.409	244.142	108.895	56.5571	38.5404	63.4593	36.3428	23.1091	20.2048	54.345	31.9198	31.7144
121	Koaburanin	3.82_403.1403m/z	403.14	3.81512	NEG	LMPK12020253	M-H	C21H24O8	56.5	90.5	1.09818	20.7429	63.2863	34.1522	82.1979	20.3547	60.8524	42.9392	112.188	76.3238	134.006	62.5609	40.3997	100.915	90.2591	38.7352	68.2555	30.2541	122.696	131.445	60.5838	62.7261	26.4862	34.8222	46.27	34.4216	60.4553	58.9938	17.0861	45.3976	133.734	53.4918	52.5395	32.3739	39.1679	123.529	32.3387	18.5398	20.8312
122	(+-)-Dalbergioidin	2.87_287.0552m/z	287.055	2.86823	NEG	LMPK12050500	M-H	C15H12O6	56.5	93.6	-3.22818	1.19631	15.6177	19.7791	9.64546	2.28024	40.1443	6.03867	2.11804	4.99758	7.71392	0.576681	9.5376	6.65142e-09	33.8679	16.7869	9.27261	6.86746	9.26895	23.3466	31.7394	77.1719	10.4311	9.47681	35.3597	13.5991	25.4249	11.832	9.73054	2.96096	15.5631	37.0156	26.4802	41.2317	18.4938	69.0118	38.0543	4.68843	4.79329
123	2'-Hydroxy-7-methoxy-4',5'-methylenedioxyflavan	5.59_299.0917m/z	299.092	5.58528	NEG	LMPK12020252	M-H	C17H16O5	56.5	94.4	-2.72385	16.4375	8.20054	13.7604	17.5144	6.29543	9.22283	92.122	8.68351	24.3982	30.0316	6.65142e-09	0.666816	6.65142e-09	40.7411	27.8815	6.65142e-09	6.73716	0.487461	46.6781	27.2809	9.71603	9.19462	19.9386	50.7966	11.7686	11.8304	10.2873	6.65142e-09	30.0524	18.4045	47.7334	66.7255	21.1838	39.5882	20.107	96.6591	5.44143	5.3269
124	2-Methoxyestradiol	2.29_325.1762m/z	325.176	2.29377	POS	HMDB00405	M+Na	C19H26O3	56.4	91.7	-4.15635	102.898	133.876	13.1596	34.9774	108.639	49.241	122.611	61.8708	65.7027	63.8947	48.3119	47.3023	27.9804	60.3685	29.1222	44.5459	63.0378	54.4253	132.35	48.3919	1.92002	16.1208	57.9165	34.0943	111.479	139.692	48.2017	78.7316	95.7566	147.16	29.8116	49.5342	29.6711	15.0409	12.2848	46.0773	19.3551	21.8453
125		5.91_207.1386m/z	207.139	5.907	POS							88.6948	84.3973	76.7484	30.4608	53.8023	135.821	59.0961	78.6112	92.3904	132.336	74.2688	132.672	60.4314	18.4523	120.598	98.9925	60.7973	143.829	61.3346	108.5	134.305	138.776	57.5789	140.969	93.1238	59.1949	228.733	39.5012	168.02	130.588	81.4877	44.7512	101.684	39.6042	196.166	46.0779	31.4116	26.5338
126	8S-hydroxy-2E-Decene-4,6-diynoic acid	3.35_223.0600m/z	223.06	3.34762	NEG	LMFA01030710	M+FA-H	C10H10O3	56.4	90.4	-6.45837	344.839	167.983	269.974	108.737	362.16	194.336	138.876	87.7457	144.311	212.194	116.278	195.643	82.0737	343.462	308.412	119.614	157.049	157.975	171.451	194.692	191.342	157.109	348.043	83.2896	191.54	165.051	477.408	146.798	259.566	301.355	364.365	284.296	440.994	308.191	458.506	395.206	64.4972	66.3934
127	Gama-Tocopherol	6.19_439.3563m/z	439.356	6.18862	POS	HMDB01492	M+Na	C28H48O2	56.3	98.4	4.05754	3637.21	4034.54	3637.36	1833.15	4198.68	5463.34	4783.72	1924.18	4372.51	7148.53	3634.69	5370.25	2586.25	2404.54	8340.07	3670.81	2968.95	3465.57	2679.02	4938.98	4922.91	8574.85	2350.13	5716.9	2411.35	7151.41	5087.85	3648.14	7064.79	7956.08	4545.27	1852.51	2789.59	10343.8	6711.5	1793.38	1330.24	1180.22
128	Prostaglandin A1	7.34_337.2347m/z	337.235	7.34275	POS	HMDB02656	M+H	C20H32O4	56.3	96.3	-7.89753	448.476	514.97	507.309	422.448	504.63	615.614	477.716	483.997	348.363	191.367	378.931	271.016	460.193	184.057	198.819	265.643	445.88	300.024	445.576	312.366	207.592	354.128	396.564	134.225	406.332	444.091	811.158	366.144	313.508	593.582	229.718	369.952	232.788	195.287	161.018	219.175	105.676	104.331
129	Succinyladenosine	1.60_384.1151m/z	384.115	1.59978	POS	HMDB00912	M+H	C14H17N5O8	56.3	89.9	0.182471	34.0206	60.1719	47.8206	30.8031	73.1916	83.3729	55.1018	90.1563	60.5321	71.0811	55.9489	39.3452	70.8872	66.7564	89.3832	69.1035	64.7	88.7035	56.2832	89.4987	108.919	91.1805	97.2694	84.6025	40.0884	113.565	81.6189	40.8892	50.2279	128.09	95.5883	113.424	79.319	89.2023	87.5514	122.619	18.3482	21.4041
130	Veronicafolin 3-glucosyl-(1->3)-galactoside	3.39_685.1979m/z	685.198	3.38577	POS	LMPK12112972	M+H	C30H36O18	56.3	95.9	0.619848	18.1834	30.7053	25.6415	28.3958	18.7261	7.04279	28.3988	27.2291	29.688	15.5083	12.4729	68.7746	9.21152	31.4946	9.8184	10.26	10.7056	52.9045	11.9382	29.5002	27.8872	32.9307	40.7882	30.6068	36.7038	39.9466	25.6673	45.8133	45.6624	29.9479	38.9318	75.6147	57.9325	34.7049	12.6105	17.73	7.66646	8.35425
131	PGF2alpha methyl ester	7.89_386.2907m/z	386.291	7.89228	POS	LMFA03010115	M+NH4	C21H36O5	56.3	93.8	1.5281	28.1419	38.765	12.9046	38.4746	22.8684	21.5329	25.1851	8.93517	28.6969	36.6711	34.5308	44.5774	60.4378	8.85499	15.1381	18.0674	24.8482	20.7403	48.6174	36.7377	42.0272	46.8309	28.1491	15.1346	71.893	74.6066	64.085	63.5988	23.4205	54.4748	45.6292	35.5736	63.4811	27.4129	88.8894	22.9712	8.26958	7.91178
132	PG(18:0/0:0)	5.70_557.3100m/z	557.31	5.70212	NEG	LMGP04050009	M+FA-H	C24H49O9P	56.3	89.4	0.783105	396.33	132.967	5.71342	274.859	279.087	4.14325	202.754	144.078	137.898	117.686	249.796	9.38604	190.154	54.0703	207.258	18.8999	138.763	132.341	326.476	261.352	20.4485	376.568	326.417	240.144	419.145	129.143	845.856	375.783	88.9225	1051.88	195.071	255.154	581.998	146.754	10.1557	2.29416	51.4707	53.7356
133	9-oxo-2,4,5,7-decatetraenoic acid	2.92_177.0547m/z	177.055	2.91645	NEG	LMFA01060086	M-H	C10H10O3	56.3	96.6	-5.59504	42.7497	63.6107	191.884	75.5114	145.297	57.9963	91.4388	109.683	83.877	84.3298	67.3558	79.9767	51.1906	67.7984	100.979	75.9101	76.2753	89.9576	66.8002	85.5472	107.169	75.7041	121.509	46.8845	38.8287	82.7102	76.7315	59.8848	108.72	80.8465	95.7176	97.4206	78.3465	135.027	48.7161	130.525	25.1423	25.3195
134	Kievitol	2.42_743.2322m/z	743.232	2.4212	NEG	LMPK12050488	2M-H	C20H20O7	56.3	94.2	-3.13059	27.6795	60.6918	96.779	75.5618	38.6834	81.1791	40.4932	91.1993	74.8135	59.4466	78.6876	113.632	132.656	62.5976	106.732	79.3008	68.0761	115.345	73.4877	123.164	136.547	103.47	171.185	117.902	6.65142e-09	26.8831	65.5445	175.256	16.835	25.7385	45.5613	43.9041	30.7158	50.4327	61.077	49.5473	21.0484	21.1099
135	Harpagoside	1.99_539.1767m/z	539.177	1.9901	NEG	LMPR0102070010	M+FA-H	C24H30O11	56.3	91.1	-0.671471	12.5846	43.5307	14.1933	20.9471	94.0442	28.2705	17.0878	84.7175	64.521	20.1626	75.2493	131.014	35.9734	63.3118	42.4005	49.6586	41.1097	56.9035	34.7704	29.1858	16.2164	10.981	49.4053	32.524	46.2272	55.474	36.2443	20.1315	64.0355	59.1033	32.5498	27.3585	50.713	11.143	15.2636	63.0233	14.0972	12.1466
136	5-Hydroxy-7,8-dimethoxyflavanone 5-rhamnoside	4.58_445.1498m/z	445.15	4.57647	NEG	LMPK12140653	M-H	C23H26O9	56.3	96.2	-1.3935	16.6108	21.2036	15.7674	23.5657	27.6018	28.4865	12.4775	61.258	32.955	11.425	20.3964	60.6122	25.2702	21.8777	43.5531	25.1309	33.6123	26.4963	36.593	28.1671	8.2861	26.318	50.8494	16.5031	23.238	11.8464	46.4924	14.7793	40.307	26.3473	64.3778	86.25	28.4706	55.5512	89.5872	73.0667	8.63377	9.26311
137	13,14-dihydro-15-keto-PGF2alpha-d4	8.89_403.2639m/z	403.264	8.89372	NEG	LMFA03010179	M+FA-H	C20H30D4O5	56.3	90.8	-0.096387	24.4978	32.6779	28.0599	40.5978	26.4828	33.3089	31.8562	33.8092	25.0133	26.1525	19.9985	17.5855	33.1449	23.5167	23.9826	23.0566	20.5784	19.488	39.3092	43.0244	51.1531	51.3895	38.595	30.6579	37.2326	40.0132	56.3101	41.9048	26.0433	37.7457	44.0646	54.6436	38.8358	39.4271	48.8191	45.5868	6.54907	7.0883
138	13Z-Hexadecen-11-ynal	7.66_257.1906m/z	257.191	7.65852	POS	LMFA06000213	M+Na	C16H26O	56.2	98	12.6811	229.521	160.966	105.455	262.063	182.274	160.226	289.856	232.169	186.685	107.718	220.787	120.845	273.806	70.8947	67.8746	129.032	291.708	91.1477	526.273	212.698	64.0554	147.028	245.056	77.2617	529.495	274.007	253.731	345.429	146.325	157.787	81.552	32.2601	165.076	34.7584	150.547	44.0189	50.7629	49.1185
139	amaralin	4.96_287.1258m/z	287.126	4.95865	POS	LMPR0103420002	M+Na	C15H20O4	56.2	92.8	1.75612	26.9303	22.595	24.5784	25.6231	21.8545	18.8976	0.855183	17.0454	4.21064	1.886	0.841409	6.65142e-09	4.72963	6.65142e-09	16.3531	10.6269	20.0534	15.279	24.2914	10.1804	1.64388	15.0265	6.34914	3.42878	6.65142e-09	13.0968	11.0728	6.65142e-09	6.65142e-09	6.65142e-09	5.37718	1.05674	0.968653	6.65142e-09	21.2691	5.50885	9.39469	9.47046
140	22S-hydroxy-campest-4-en-3-one	5.52_437.3408m/z	437.341	5.52203	POS	LMST01031116	M+Na	C28H46O2	56.2	92	4.36731	3436.83	1303.64	4754.66	1117.66	1682.38	15195.7	3183.55	985.911	1818.14	3439.39	1306.15	682.828	2170.58	625.213	3583.38	1534.06	602.417	2490.34	4889.51	7129.09	5864.08	10245.8	3919.44	10199.8	3804.44	3800.79	2810.33	2002.61	6591.44	10195.5	2781.96	1480.59	1566.86	9319.86	1285.01	498.242	1318.81	1057.6
141	1alpha,25-dihydroxy-3-deoxy-19-norvitamin D3 / 1alpha,25-dihydroxy-3-deoxy-19-norcholecalciferol	8.81_433.3323m/z	433.332	8.81112	NEG	LMST03020562	M+FA-H	C26H44O2	56.2	85.1	0.0290577	115.431	70.7607	83.5198	152.307	201.956	86.1116	184.116	105.737	113.608	92.1653	118.169	93.5279	100.584	133.693	71.1768	85.0118	105.735	69.1651	210.963	153.198	145.423	133.763	131.689	134.879	183.042	145.626	157.601	137.792	176.993	150.16	102.842	113.982	103.521	96.084	98.2201	118.11	30.1414	28.4763
142		7.41_297.2411m/z	297.241	7.41148	POS							314.345	360.667	450.156	246.873	316.376	519.643	229.747	232.024	196.789	156.407	205.763	194.835	271.542	124.704	131.204	168.78	209.014	214.936	241.803	225.104	168.588	320.638	249.808	124.577	209.302	366.145	589.509	216.732	221.323	401.971	169.253	315.979	137.475	149.344	92.8406	169.832	63.8437	66.3601
143	3,4-Dihydroxychalcone 4-beta-L-arabinopyranosyl-(1->4)-galactoside	3.68_579.1737m/z	579.174	3.67765	NEG	LMPK12120196	M+FA-H	C26H30O12	56.1	90.9	3.34055	238.795	289.357	196.088	614.016	516.447	217.897	472.331	271.311	342.363	305.372	344.564	391.907	171.032	968.76	308.561	441.292	456.903	488.053	527.041	462.517	409.41	319.871	478.361	548.074	581.577	393.367	414.345	453.698	270.235	335.869	361.424	396.718	427.406	280.944	243.39	509.698	99.915	100.51
144	Chrysosplenol C 6,4'-diglucoside	2.88_729.1879m/z	729.188	2.87512	NEG	LMPK12112935	M+FA-H	C30H36O18	56.1	82	-0.617069	473.37	1352.25	2307.22	3065.27	371.52	1702.18	2852.03	1784.67	1728.11	639.367	1355.73	2345.15	2284.29	539.449	1094.52	1005.73	619.157	2002.03	2916.56	2179.08	2430.93	2037.6	1259.33	2126.37	306.733	1454.65	6379.61	1882.82	443.282	1083.6	1855.26	2208.41	674.917	2654.46	2740.95	1308.13	455.534	466.419
145	7,2'-Dihydroxy-6,8-dimethyl-4',5'-methylenedioxyflavan	3.66_313.1084m/z	313.108	3.66392	NEG	LMPK12020250	M-H	C18H18O5	56.1	90.1	0.651675	141.294	450.012	293.659	212.106	292.552	174.084	143.317	118.356	130.895	83.1805	156.925	177.205	149.337	212.965	239.786	150.265	75.5179	175.361	203.359	193.652	133.021	125.705	314.363	175.46	130.266	180.083	190.335	88.1736	183.196	266.449	139.629	112.031	145.556	128.336	82.1508	249.602	54.9202	51.9024
146	Elephantorrhizol	2.06_321.0634m/z	321.063	2.05685	NEG	LMPK12020151	M-H	C15H14O8	56.1	95.7	5.72313	29.8477	125.606	112.868	38.0108	49.6401	27.6595	71.1639	57.3925	68.9813	77.8464	87.7105	65.083	95.6047	71.0348	15.5762	51.8667	39.6261	78.1897	72.8282	105.898	116.51	114.421	166.989	45.7516	105.712	113.283	49.2456	78.4756	49.0274	86.4414	71.1928	170.316	52.6277	30.9415	43.1532	67.0304	21.8086	22.0623
147	2-propyl-9Z-octadecenoic Acid	8.69_369.3008m/z	369.301	8.69427	NEG	LMFA01020135	M+FA-H	C21H40O2	56.1	92.6	-0.787469	47.7473	46.1724	51.7361	107.036	46.1662	38.9949	69.4288	64.0299	53.3952	45.537	47.4933	50.1425	41.7314	39.4698	37.5024	56.5805	29.9988	31.3461	94.0422	168.966	412.857	78.9375	106.812	132.459	58.8557	60.6793	82.7711	138.85	38.8077	59.0636	63.9858	56.7247	43.761	93.712	56.7421	78.0716	24.4108	23.0231
148	Succinylacetone	2.44_203.0553m/z	203.055	2.44183	NEG	HMDB00635	M+FA-H	C7H10O4	56.1	90.4	-5.28481	16.1495	11.6158	12.9695	16.3904	18.7752	6.64525	22.335	22.6611	19.5198	11.2632	21.7241	22.9655	4.92473	33.9828	12.0777	27.7172	18.481	7.95436	26.615	26.0765	30.8396	7.29705	38.0216	25.3757	25.553	48.8412	23.4088	42.1996	15.6826	18.8046	21.1051	16.95	41.3108	21.8984	10.8602	17.3735	5.70581	5.97873
149	dihydrophaseic acid	4.21_283.1547m/z	283.155	4.2098	POS	LMPR0103050005	M+H	C15H22O5	56	87.5	2.30886	74.5948	63.353	83.5762	108.635	108.535	42.923	138.404	115.187	145.559	212.446	167.109	125.006	113.838	171.245	51.4299	63.2748	107.076	159.118	270.657	148.768	91.3205	128.02	129.076	119.265	260.655	224.299	70.0614	136.506	196.052	170.941	62.3651	69.492	119.96	50.8759	38.9051	41.2835	39.2219	39.397
150	Estradiol	7.34_273.1850m/z	273.185	7.33587	POS	HMDB00151	M+H	C18H24O2	56	88.3	0.367676	165.768	124.549	83.0706	202.279	172.149	103.979	277.173	168.752	190.371	128.136	194.357	223.284	326.064	169.957	63.7834	146.648	264.905	104.201	408.305	191.047	106.057	97.9731	163.864	176.107	477.55	227.925	164.41	320.87	240.522	129.227	94.148	44.7968	200.25	42.2585	138.104	64.9888	43.4171	47.2427
151	Helilupolone	7.34_463.2855m/z	463.285	7.34275	POS	LMPK12120593	M+H	C30H38O4	56	98.9	2.53143	72.8772	47.107	26.0477	64.7235	74.4333	44.5345	96.5965	68.4721	66.8746	43.32	83.9313	56.236	48.7214	106.392	31.658	50.2566	82.8652	37.5124	113.324	74.65	52.4115	46.3159	96.8897	59.8989	90.2759	172.916	77.8167	88.383	89.1554	78.7428	44.4798	51.4798	57.6185	43.3322	37.178	39.2388	25.9024	22.0979
152	1alpha-hydroxy-2beta-(3-hydroxypropoxy)vitamin D3 / 1alpha-hydroxy-2beta-(3-hydroxypropoxy)cholecalciferol	9.24_475.3765m/z	475.376	9.23915	POS	LMST03020468	M+H	C30H50O4	56	97.5	-3.59881	97.5359	72.9547	47.7444	121.588	162.547	84.2399	204.035	93.1318	118.247	89.2131	138.064	95.8777	104.497	164.981	40.4827	73.8117	162.887	46.4267	294.803	165.254	111.674	101.969	135.748	177.184	360.374	176.52	149.304	141.675	212.087	157.299	67.5912	44.6695	112.414	59.1041	70.3202	62.9897	43.8247	30.7849
153	2alpha-(3-Hydroxypropyl)-1alpha,25-dihydroxy-19-norvitamin D3	9.87_463.3776m/z	463.378	9.87128	POS	LMST03020627	M+H	C29H50O4	56	91	-1.17018	572.473	1281.38	707.577	857.563	629.63	941.818	927.965	505.839	755.546	1077.51	746.78	691.653	1017.83	799.069	466.857	563.583	1130.81	670.076	1670.37	1494.87	1326.97	1339.23	1176.38	1871.14	1754.48	998.157	1005.34	784.234	1266.03	1740.95	773.796	640.506	997.366	931.561	615.135	796.926	398.549	276.74
154	Furodysin	5.57_217.1591m/z	217.159	5.57015	POS	LMPR0103630001	M+H	C15H20O	55.9	90.2	1.95442	41.1671	38.1985	35.4857	4.56235	9.60032	83.8999	44.4083	15.4716	37.4168	59.344	25.3278	51.0535	18.2756	6.65142e-09	59.1012	44.8581	19.5419	46.2784	6.41749	50.9627	38.5367	103.915	18.6099	82.5132	7.63009	52.2733	98.8205	0.910143	112.665	96.936	18.3691	0.836178	8.85471	36.7977	42.155	7.37201	11.3024	12.2176
155	Derrichalcone	2.81_475.1719m/z	475.172	2.80887	POS	LMPK12120261	M+Na	C26H28O7	55.9	96.3	-1.84676	63.419	55.5557	37.0339	45.0233	23.4827	16.8332	28.5477	69.0773	43.9895	59.6395	45.7585	22.8895	40.1149	78.0185	58.4885	47.9369	7.85519	24.7933	49.5679	60.4758	97.1171	49.1544	39.5886	61.6112	71.0571	4.84107	66.9436	74.7079	46.9971	25.3884	53.3851	10.5332	32.9661	58.9543	55.7988	117.955	13.1117	15.9201
156	Phytophthora mating hormone alpha1	11.38_362.3264m/z	362.326	11.3831	POS	LMPR0104010014	M+NH4	C20H40O4	55.9	94.6	-0.320115	1612.68	1529	1569.03	2008.23	1674.05	1606.91	1836.67	1739.33	1640.79	1825.93	1682.5	1430.7	1612.94	1547.74	1586.31	1428.19	1601.07	1400.97	2577.12	2406.09	2321.21	2550.04	2096.68	2306.19	2380.59	2121.49	3110.52	2110.73	1942.61	2611.71	2054	2253.52	1994.8	1997.28	1970.13	2367.08	560.814	423.103
157	Anandamide-d4 (20:4, n-6)	8.22_374.2986m/z	374.299	8.21548	POS	LMFA08040056	M+Na	C22H33D4NO2	55.9	91.6	5.14873	99.2176	95.3528	90.13	115.95	89.5963	70.0516	92.8843	120.8	93.2078	113.194	81.7659	72.6881	71.6794	72.336	85.5229	82.3792	80.601	96.6208	131.592	119.339	120.394	140.361	112.126	82.3002	100.132	85.2218	114.727	93.1541	71.627	102.928	126.549	163.306	131.6	102.062	108.87	145.395	28.2125	36.7686
158	Citraconic acid	0.67_129.0186m/z	129.019	0.671833	NEG	LMFA01170099	M-H	C5H6O4	55.9	88.5	-5.4209	223.981	165.646	112.072	296.222	359.783	180.533	245.58	271.683	230.565	318.788	156.155	200.191	248.673	388.72	244.935	227.082	209.602	389.425	561.288	385.331	219.306	296.548	511.977	313.927	643.193	472.429	537.26	246.728	268.014	250.784	324.19	163.196	260.174	293.669	338.659	620.86	80.9075	84.8344
159		5.37_647.3794m/z	647.379	5.37208	NEG							0.00218942	6.65142e-09	6.65142e-09	6.65142e-09	6.65142e-09	6.65142e-09	35.9791	6.65142e-09	104.886	271.068	51.7144	187.541	2.37841	6.65142e-09	134.021	6.65142e-09	6.65142e-09	6.65142e-09	0.0149852	62.832	6.65142e-09	304.977	6.65142e-09	6.65142e-09	0.165621	6.65142e-09	52.2302	0.0015047	134.972	155.261	2.74197	6.65142e-09	6.65142e-09	6.65142e-09	14.922	0.00159874	7.89432	6.94293
160	Fructosamine	1.13_180.0879m/z	180.088	1.13283	POS	HMDB02030	M+H	C6H13NO5	55.8	87.6	7.10925	192.381	360.469	254.229	199.947	250.949	221.828	298.975	257.971	260.473	332.845	253.59	210.769	220.535	378.232	266.167	121.188	133.822	344.722	292.993	301.69	303.73	298.029	355.584	230.804	252.234	418.912	422.995	278.662	295.516	484.879	303.076	356.851	252.615	229.067	323.876	401.668	91.482	92.195
161		7.29_551.2844m/z	551.284	7.29463	POS							352.014	310.605	66.6234	326.355	262.169	175.882	437.792	157.158	236.185	166.122	419.737	68.8119	256.098	455.673	84.0462	270.916	231.291	84.2742	670.839	437.378	221.942	214.284	640.537	415.803	446.473	700.755	146.62	630.233	248.743	505.668	122.477	181.396	215.082	152.331	8.25644	66.4325	80.4225	89.0504
162	Corylinal	5.59_281.0449m/z	281.045	5.58528	NEG	LMPK12050032	M-H	C16H10O5	55.8	88.5	-2.37891	11.793	7.80561	84.6824	3.93583	10.4698	1.16486	9.33945	9.50518	13.7482	6.22485	24.9473	21.3251	2.14705	39.1834	17.0573	3.22912	10.5391	7.21275	10.5114	12.0695	18.0559	1.03234	12.9891	16.8281	34.1822	21.3858	38.2936	20.9125	5.76671	23.4657	35.7662	36.5898	24.6846	52.8769	55.1708	15.7591	4.84329	4.30672
163		2.94_253.0499m/z	253.05	2.93707	NEG							0.847759	12.1272	6.65142e-09	32.671	9.00732	7.23737	9.9409	3.30054	2.99677	6.65142e-09	1.66779	0.970376	6.65142e-09	6.65142e-09	46.7146	4.95243	8.77079	46.2918	8.816	8.08608	22.7277	6.65142e-09	3.14128	4.98682	6.65142e-09	14.433	23.7444	6.65142e-09	6.65142e-09	24.996	22.2422	106.219	2.07634	6.65142e-09	3.86728	6.65142e-09	3.21606	3.47055
164	Thymol	8.48_151.1118m/z	151.112	8.47673	POS	HMDB01878	M+H	C10H14O	55.7	86	0.458227	25.2962	12.0993	8.0214	22.5995	24.2766	13.4779	23.2544	15.3149	20.0825	14.6716	27.7748	23.655	15.8613	10.9081	13.6017	10.4583	19.4419	14.2945	25.4651	15.95	9.46321	16.681	13.5516	13.8517	24.8428	31.5187	31.0688	19.4714	17.5576	18.5485	11.8074	10.1296	14.8226	10.064	16.5381	9.67279	5.0973	5.21117
165	Dihydropinosylvin	3.46_215.1073m/z	215.107	3.46148	POS	LMPK13090034	M+H	C14H14O2	55.7	88.3	2.87674	72.3558	0.00258544	4.92818	5.24021	6.4587	68.3227	4.40853	9.09134	16.3267	56.6717	14.4489	0.693212	1.26244	6.65142e-09	2.11658	31.6674	12.1057	10.4812	13.1306	7.4682	6.65142e-09	14.4918	8.68798	0.554244	15.2268	0.883538	18.2053	1.81068	66.1112	11.4005	5.07694	6.65142e-09	6.65142e-09	0.0547276	1.05933	25.0499	3.94512	4.05206
166	4,2'-Dihydroxy-3,4',6'-trimethoxychalcone 4-glucoside	3.88_537.1612m/z	537.161	3.87712	NEG	LMPK12120326	M+FA-H	C24H28O11	55.7	90.9	-0.316991	53.9995	9.56902	69.1578	17.4197	11.5626	8.59771	1.27201	2.09625	7.45562	10.7011	14.6627	10.1307	10.4615	23.337	23.6304	12.6717	18.499	15.0737	6.2919	9.92198	6.65142e-09	13.3228	20.2282	8.7021	16.1762	7.02785	32.6376	9.86139	25.7076	23.9641	67.648	48.4441	83.8193	86.9802	60.5516	68.7018	9.16796	7.47297
167	alpha-Santonin	4.97_247.1333m/z	247.133	4.96553	POS	LMPR0103190001	M+H	C15H18O3	55.6	85.9	1.62089	56.4542	76.3995	66.2096	61.7419	55.2665	44.5561	11.4934	34.9879	12.6309	7.59658	9.76646	6.65142e-09	13.761	5.30882	45.0113	26.9094	41.4207	39.3614	57.31	28.4136	16.2485	31.9182	18.2828	17.4647	1.08218	33.4842	26.5535	1.99295	13.9931	6.03212	13.0388	7.79687	4.74081	1.67844	36.0984	18.5262	23.893	23.9021
168	methyl 4-[2-(2-formyl-vinyl)-3-hydroxy-5-oxo-cyclopentyl]-butanoate	2.86_277.1050m/z	277.105	2.86385	POS	LMFA01050152	M+Na	C13H18O5	55.6	82.4	1.41678	303.587	160.132	123.567	207.072	155.21	123.602	130.418	105.746	104.794	170.161	92.187	47.8037	88.6772	99.0249	198.04	108.769	75.63	123.097	168.445	231.167	184.998	311.1	249.179	220.339	157.269	148.701	372.838	143.145	194.51	214.88	134.432	192.168	96.0762	123.795	71.2316	205.204	47.7436	42.6439
169	Amorphigenol	3.30_429.1540m/z	429.154	3.29642	POS	LMPK12060015	M+H	C23H24O8	55.6	90.9	-1.02412	6.65142e-09	41.4503	29.4024	24.1012	23.2988	3.26947	26.7914	26.299	28.4705	22.0357	30.7293	41.4233	16.4603	27.4085	62.1638	47.6115	21.8823	19.4023	21.489	34.0017	17.0023	44.6115	43.0874	40.7245	6.65142e-09	42.1862	49.2996	12.7172	24.362	62.0188	44.1679	51.6481	16.531	72.0068	49.7049	37.3216	7.70175	9.20591
170	Dipteryxin	4.24_315.0870m/z	315.087	4.2373	POS	LMPK12050150	M+H	C17H14O6	55.6	84.9	2.25972	6.65142e-09	23.2168	19.6504	1.983	1.95	0.679029	3.6374	5.46306	7.13638	3.35228	4.99575	19.0694	6.50373	0.0485545	39.0813	5.16808	0.872603	8.86073	4.83948	4.73459	6.65142e-09	0.10016	7.23249	11.3662	1.44026	6.65142e-09	4.22106	24.7309	10.8862	8.25776	49.7945	59.5762	20.9455	27.1906	42.2963	106.503	3.99229	3.39806
171	Strobopinin	5.63_269.0812m/z	269.081	5.62652	NEG	LMPK12140187	M-H	C16H14O4	55.6	82.5	-2.79109	1083.18	942.424	2340.62	2410.01	1339.71	2471.72	1583.97	521.925	863.607	1645.76	292.653	501.724	437.39	3208.42	1737.86	668.454	1324.67	911.679	2987.96	2916.24	5213.65	1644.4	2214.26	2263.32	874.124	2711.52	1713.55	427.926	1416.07	1167.8	2795.08	2921.54	2799.25	1340.93	2082.55	5256.34	458.959	467.521
172	Traumatic acid	4.91_227.1279m/z	227.128	4.90653	NEG	LMFA01170002	M-H	C12H20O4	55.6	85	-4.33017	1724.61	1518.45	1372.78	2170.25	2674.25	1087.49	2289.78	1626.98	1698.15	1498.43	1896.59	1534.5	1893.89	3207.23	950.642	1889.95	1284.88	1991.26	4425.08	3326.27	2714.74	2060.01	3518.25	3726.21	3779.77	3731.1	1780.47	2781.71	3161.26	2776.98	1796.98	2675.7	2455	1316.32	630.931	2115.25	578.419	585.266
173	Stillopsin	2.57_449.1085m/z	449.109	2.57242	NEG	LMPK12120140	M-H	C21H22O11	55.6	85.1	-0.85965	79.2267	161.729	234.759	142.26	54.4347	42.9317	52.6953	9.35147	57.3953	122.7	65.872	51.4177	63.2662	48.7375	74.2617	50.9137	51.13	69.0325	158.567	169.247	142.375	278.145	171.122	79.26	225.381	140.708	102.567	354.07	12.1345	532.008	393.736	520.655	371.166	339.204	447.659	352.684	40.1741	38.9047
174	7-Hydroxy-3',4'-methylenedioxyflavan	5.29_271.0967m/z	271.097	5.2888	POS	LMPK12020248	M+H	C16H14O4	55.5	82.4	0.875212	415.749	497.687	1242.75	1055.66	564.789	1689.87	685.471	217.594	451.607	985.61	141.709	342.278	228.021	1205.45	1206.53	338.405	747.764	476.198	1224.06	1423.23	2891.81	978.607	800.95	1082.41	324.144	1194.05	953.704	171.427	867.379	768.97	1413.89	1296.11	1320.39	843.438	1109.37	2718.71	241.194	217.458
175	polypodine B	7.16_497.3097m/z	497.31	7.15715	POS	LMST01010198	M+H	C27H44O8	55.5	95.5	-2.35923	45.3503	33.5775	4.53728	40.2229	21.1661	38.4639	53.2368	28.8762	37.5213	26.2787	61.2315	27.1268	22.3113	60.4535	21.07	18.1923	44.2028	47.3665	81.763	37.2038	6.19765	29.3945	46.6332	21.0637	44.0296	95.8609	29.851	53.117	33.7021	49.0049	14.3992	2.41428	22.1594	10.0808	32.4931	8.48442	11.4422	13.2078
176	4'-O-Methyldavidioside	4.56_433.1483m/z	433.148	4.55585	NEG	LMPK12120447	M-H	C22H26O9	55.5	94.1	-4.77337	64.1078	78.3366	3.08787	31.6209	44.8584	29.6818	17.9868	8.02131	29.6968	27.8044	76.8088	25.6013	22.3276	43.9001	178.486	21.3666	14.8531	63.8529	13.8961	22.2486	4.74222	32.2922	38.722	19.2254	16.891	70.7743	70.4222	122.255	86.2103	133.652	103.396	105.641	107.666	32.6488	110.02	178.977	16.9437	16.7688
177	Cycloartomunin	2.78_449.1588m/z	449.159	2.78137	POS	LMPK12110916	M+H	C26H24O7	55.4	96.5	-1.58109	20.5741	36.1829	39.6442	15.5112	9.43528	26.0788	32.6763	10.6855	28.3318	29.364	31.7308	43.6988	21.6826	6.43868	21.6677	23.708	29.2648	20.591	60.4487	60.7153	45.1523	142.186	23.2562	27.1829	11.4438	16.5986	688.222	30.0254	45.704	63.0678	24.7856	9.55645	20.262	11.4571	54.3858	34.3904	8.95882	11.5067
178	Sylpin	7.15_313.0710m/z	313.071	7.14912	NEG	LMPK12111616	M-H	C17H14O6	55.4	83	-2.50897	82.9362	412.614	1319.35	313.007	153.679	125.841	152.283	111.211	258.707	47.8871	157.932	856.813	78.8291	205.748	136.289	85.7402	124.095	106.462	72.572	248.601	530.279	196.421	187.003	225.483	315.711	413.15	322.158	281.078	174.336	401.187	270.964	239.353	267.119	46.129	484.296	377.494	67.4971	67.0547
179	Alepric acid	6.60_269.1744m/z	269.174	6.60097	NEG	LMFA01030191	M+FA-H	C14H24O2	55.4	92.9	-6.48408	26.525	6.65142e-09	6.65142e-09	5.91018	27.2883	5.7333	15.863	6.65142e-09	16.6244	22.3183	17.2463	31.6784	6.65142e-09	39.9949	2.1127	37.983	6.65142e-09	33.0495	1.6842	15.194	10.8108	0.00156833	6.65142e-09	63.4189	0.0141253	6.65142e-09	0.0193474	6.65142e-09	24.7582	22.4102	4.60243	6.65142e-09	4.34568	6.65142e-09	6.65142e-09	19.3331	3.72562	3.80033
180	2-tridecene-4,7-diynal	5.91_189.1274m/z	189.127	5.91388	POS	LMFA06000077	M+H	C13H16O	55.3	82.2	0.258523	83.7006	78.6571	88.0382	33.0972	54.047	142.245	48.9209	96.6338	101.743	150.584	72.0059	155.015	65.8074	18.6371	137.269	103.317	51.0092	174.414	59.3635	108.66	135.531	136.191	58.3784	144.266	79.762	59.344	266.899	39.3587	198.587	116.63	96.3872	49.7513	112.126	47.3824	256.852	41.889	31.7848	30.3323
181	Epimedoside C	3.10_517.1707m/z	517.171	3.0971	POS	LMPK12111711	M+H	C26H28O11	55.3	90.4	0.49247	101.195	49.231	42.4772	74.7637	71.0003	57.8057	60.8184	79.5134	72.0065	81.8465	79.1883	70.9157	61.0846	46.5444	37.9752	107.829	19.5034	112.21	116.699	90.9572	96.2049	50.157	64.5678	122.737	120.447	51.033	56.6257	67.5234	27.5581	66.3285	47.3955	30.2885	11.5326	57.1716	60.3073	85.8819	18.6218	21.4034
182	Resolvin D5	6.94_378.2621m/z	378.262	6.94455	POS	LMFA04000010	M+NH4	C22H32O4	55.3	84.6	-5.03557	195.423	88.4818	18.6354	22.3563	104.79	203.187	96.7529	39.7679	62.6245	117.816	16.253	57.2282	18.4042	223.7	93.8498	47.6844	20.573	43.697	34.5775	42.1032	7.90367	74.1804	54.7523	35.2684	33.5058	82.7498	133.751	24.6267	52.9431	88.8393	77.6805	22.1158	15.6821	76.9114	213.97	80.5005	23.4716	18.2998
183	Secologanin	3.40_389.1418m/z	389.142	3.39952	POS	LMPR0102070002	M+H	C17H24O10	55.3	92	-6.33612	6.65142e-09	3.19349	7.68047	6.65142e-09	6.65142e-09	1.22131	1.98147	1.02986	0.921644	6.65142e-09	1.85279	6.65142e-09	6.65142e-09	6.65142e-09	2.45722	6.65142e-09	10.6283	0.59305	9.6205	5.15041	1.02149	9.4542	5.34438	6.65142e-09	6.65142e-09	6.65142e-09	376.147	2.7099	6.65142e-09	6.65142e-09	1.1314	0.883899	6.65142e-09	6.65142e-09	5.2009	6.65142e-09	3.17344	2.23761
185	Pandaroside B	6.66_679.3694m/z	679.369	6.66283	NEG	LMST05050004	M+FA-H	C35H54O10	55.3	79.2	-0.745199	2101.53	3047.19	1162.81	4136.27	3549.7	940.328	3652.36	5339.9	3971.65	2645.16	2903.48	5828.1	3591.69	2809.33	2475.92	3363.21	3874.47	3543.82	3594.67	3699.19	4178.85	2654.07	3390.42	4405.09	5958.57	5151.73	4220.01	4339.51	4711.84	3243.77	5226.92	5627.46	7565.43	2767.52	4708.26	6303.25	1011.65	1026.34
186	Jasmonic acid	3.38_255.1229m/z	255.123	3.37512	NEG	LMFA02020001	M+FA-H	C12H18O3	55.3	84	-4.4474	27.3971	30.9594	74.1323	98.8531	63.4244	5.63584	33.2124	35.5214	43.195	86.9956	8.7949	58.596	0.701777	9.23785	342.649	6.65142e-09	52.218	25.4188	44.0537	65.036	32.0352	138.019	58.9877	45.5155	18.646	363.598	149.244	249.415	70.8913	244.988	138.622	105.977	22.2526	174.281	85.1626	323.817	25.7323	26.5001
187	4-keto myristic acid	8.60_241.1802m/z	241.18	8.60478	NEG	LMFA01060044	M-H	C14H26O3	55.3	98	-3.0764	87.3337	38.2402	75.1895	71.798	91.0857	41.0645	105.176	31.8133	102.273	155.135	105.676	137.665	22.978	160.973	84.0944	120.053	21.2111	105.063	76.5389	147.504	254.331	164.894	23.9618	205.017	31.0589	54.2851	42.9361	49.3875	139.193	110.965	68.1324	66.1959	55.8545	61.1966	55.7054	111.827	22.1062	22.6701
188	17-HDoHE	5.57_345.2429m/z	345.243	5.57015	POS	HMDB10213	M+H	C22H32O3	55.2	83.7	1.26479	82.2101	26.1778	37.4753	32.7278	25.5972	147.842	67.5666	37.4106	57.8052	65.6715	52.179	78.3064	9.90439	8.17256	97.1478	89.2778	17.489	66.2195	24.6076	88.7147	68.3752	148.001	28.6191	167.132	20.7819	93.5266	208.608	48.4953	197.246	129.986	45.3744	12.5383	26.8514	105.665	55.3687	33.521	19.2052	20.029
189	Linoleic acid	7.67_281.2473m/z	281.247	7.67225	POS	HMDB00673	M+H	C18H32O2	55.2	85.3	-0.826433	44.8759	35.9528	89.3178	40.4944	34.4475	38.5001	28.9828	27.1589	25.5248	33.9543	24.4829	18.028	27.5531	9.13468	22.0894	24.1638	21.8147	64.95	48.3366	39.9065	26.3378	61.3485	48.6839	11.1551	27.664	41.5674	66.5083	33.9257	26.7129	45.2159	38.2964	41.1728	26.4272	39.6026	50.0271	40.7579	9.54149	10.8778
190	Isomollupentin 7-O-glucoside-2''-O-xyloside	3.17_695.1836m/z	695.184	3.16883	NEG	LMPK12110294	M-H	C31H36O18	55.2	85.9	1.08347	1958.35	2997.3	3192.17	1542.42	2082.13	2336.55	2509.78	1673.95	1884.8	1595.81	1330.56	2671.83	1171.59	1691.63	2183.19	2361.25	1297.49	2101.36	1630.52	2686.85	3631.3	2125.24	2787.69	2993.13	2410.58	1673.65	2741.49	1573.13	2178.95	2502.61	2058.7	1544.79	1932.59	1845.9	2225.98	3091.08	584.495	597.642
191	12,13-DHOME	6.97_359.2434m/z	359.243	6.97235	NEG	HMDB04705	M+FA-H	C18H34O4	55.2	84.1	-1.61277	96.7552	52.883	31.37	89.417	84.6392	42.7468	138.572	56.4733	64.8549	31.6344	73.947	40.7335	77.3557	60.095	13.219	48.0015	63.6788	18.911	247.461	106.416	28.7564	77.5144	119.222	57.0664	198.738	113.852	75.8468	121.008	67.5545	66.0462	21.1617	9.61956	60.8139	6.39591	23.4243	9.67289	20.4293	21.2287
192		1.87_223.0598m/z	223.06	1.8664	NEG							29.8446	45.3208	12.8615	8.21419	16.063	15.5285	2.90031	6.65142e-09	15.051	32.2555	16.5951	26.681	52.7725	53.1337	44.7058	1.436	12.5407	13.4968	121.504	47.0157	14.3912	34.7287	29.4655	35.3471	20.4214	60.1129	10.3836	6.98599	28.6024	22.2629	7.60422	2.91537	5.40306	24.0271	5.53496	0.969859	7.49069	7.44181
193	Eugenol	2.97_165.0908m/z	165.091	2.96695	POS	HMDB05809	M+H	C10H12O2	55.1	88.1	-1.4295	15.0976	53.979	33.0463	97.0001	59.2284	17.3937	68.9543	92.1916	53.0676	30.2537	49.0476	32.5753	15.9171	56.4624	98.292	33.44	43.47	32.5019	125.497	81.8151	66.8302	88.5198	76.9339	46.1522	5.84961	53.3096	96.1744	53.5968	26.6415	38.2698	25.6768	21.1791	22.7877	25.6435	30.5788	32.5737	13.4803	13.7353
194	Heneicosanedioic acid	8.10_357.2989m/z	357.299	8.09797	POS	LMFA01170036	M+H	C21H40O4	55.1	87.6	-2.88277	138.442	59.9047	156.349	290.564	143.837	131.341	159.544	102.209	216.533	312.907	482.023	82.4855	91.4185	68.9282	96.9848	101.256	107.482	426.942	571.552	328.199	188.792	408.854	385.262	65.1519	223.314	293.505	454.814	113.132	152.827	178.083	249.347	132.257	107.509	354.223	352.054	345.399	59.4488	54.8065
195	Homogentisic acid	4.30_169.0494m/z	169.049	4.29915	POS	HMDB00130	M+H	C8H8O4	55.1	79.1	-0.840943	6.65142e-09	81.1579	6.65142e-09	6.65142e-09	6.65142e-09	49.4931	4.99016	6.65142e-09	2.20325	6.65142e-09	5.55493	1.28507	6.65142e-09	3.18992	6.65142e-09	6.65142e-09	6.65142e-09	6.65142e-09	6.65142e-09	0.102949	0.495776	6.65142e-09	6.65142e-09	6.65142e-09	6.65142e-09	6.65142e-09	6.65142e-09	6.65142e-09	70.2985	133.366	146.99	1.60499	6.65142e-09	20.5088	6.65142e-09	733.268	7.5435	8.3683
196	Estriol 3-sulfate 16-glucuronide	5.20_545.1671m/z	545.167	5.19877	POS	HMDB10356	M+H	C24H32O12S	55.1	92.5	-3.00229	6.65142e-09	87.1129	40.5246	6.65142e-09	6.65142e-09	6.65142e-09	6.65142e-09	2.2945	6.87003	3.20681	6.65142e-09	29.2878	4.67753	0.655361	31.0394	6.65142e-09	0.684575	2.28051	6.65142e-09	5.88494	11.3201	6.65142e-09	16.9467	6.65142e-09	18.4201	2.26405	7.97334	34.587	27.4368	13.2256	27.2772	26.6415	6.65142e-09	11.6568	77.5146	27.8766	3.05519	3.75923
197	Panaxytriol	7.85_278.1884n	301.178	7.85103	POS	LMFA05000027	M+H, M+Na	C17H26O3	55	83.1	0.900844	30.2477	4.73892	3.08411	21.997	49.8667	0.645747	82.759	1.71068	46.0936	46.6592	8.39401	102.479	4.98578	160.253	0.969405	44.0245	0.22327	13.0075	50.9785	276.791	400.996	49.0988	1.48727	870.139	23.0209	13.7041	0.351888	6.81783	556.538	31.9318	9.84322	0.051289	19.6787	1.21158	14.2524	16.2371	11.9326	13.3326
198	4-n-valeryl butyric acid	6.97_171.1017m/z	171.102	6.97235	NEG	LMFA01060024	M-H	C9H16O3	55	86.5	-5.57296	63.9096	56.6942	55.2394	82.2015	105.499	63.8921	133.89	68.294	76.069	48.3289	96.6509	51.7369	83.1457	63.1309	32.985	59.752	99.3732	40.84	111.842	74.9593	52.5047	68.471	72.4832	65.45	111.888	98.0411	65.0055	89.5831	78.6479	63.8274	30.9465	22.8879	44.0887	23.0861	37.5468	32.71	18.5621	17.3684
199	abrusoside A	6.75_645.3670m/z	645.367	6.74542	NEG	LMST01100009	M-H	C36H54O10	55	97.4	3.96923	7.14461	19.716	14.4818	24.0219	27.1072	15.2953	136.542	10.9019	80.3547	105.489	122.161	51.9745	74.2641	13.6807	41.9173	20.3175	13.5879	40.2103	8.3605	42.7482	9.23777	143.422	20.5339	26.988	10.1294	14.915	14.3505	14.2703	142.63	149.551	14.882	34.5602	12.7798	3.28082	22.0569	4.24207	9.72992	12.4529
200	Acutifolane A	3.16_301.1184m/z	301.118	3.15895	POS	LMPR0103520002	M+K	C16H22O3	54.9	88.7	-6.438	11.5409	65.2941	8.02186	6.66335	6.65142e-09	6.65142e-09	17.1987	36.9456	23.6243	3.15537	29.3063	34.0766	22.6233	6.65142e-09	6.65142e-09	10.8585	15.3642	37.6462	47.41	40.8061	46.6037	37.8495	60.2901	7.60073	20.8566	52.2927	12.8599	24.5111	6.65142e-09	108.106	18.4392	33.7481	13.4185	39.2845	7.2024	6.65142e-09	6.63709	7.7488
201	Pelargonidin 3-O-[2-O-(beta-D-xylopyranosyl)-6-O-(methyl-malonyl)-bata-D-galactopyranoside]	2.42_683.2026m/z	683.203	2.41755	POS	LMPK12010013	M+NH4	C30H33O17+	54.9	96.1	-4.445	5.25973	7.71798	6.65142e-09	3.67881	7.27131	0.810342	38.5178	28.2814	28.6077	2.1099	65.7006	15.2179	5.43328	89.1428	7.72256	69.4862	9.08911	8.93998	56.2387	37.162	49.1207	6.65142e-09	47.9221	30.1554	1.78834	12.6883	14.2901	98.83	13.3634	1.2001	17.239	4.36574	13.7095	26.6827	0.666194	42.6359	5.93758	7.28279
202	3'-C-Glucosylisoliquiritigenin	3.04_436.1604m/z	436.16	3.03517	POS	LMPK12120019	M+NH4	C21H22O9	54.9	78.8	0.501345	185.343	108.588	193.906	340.859	124.709	70.8912	63.9819	831.792	320.972	221.832	398.12	99.9676	108.616	210.324	212.367	178.032	73.1197	186.38	158.946	331.932	602.811	142.042	519.627	191.609	173.931	245.692	673.015	142.231	171.656	273.615	357.065	763.436	138.975	291.256	114.467	511.072	93.1103	79.0604
203	Coumesterol	5.49_267.0290m/z	267.029	5.48893	NEG	HMDB02326	M-H	C15H8O5	54.9	81	-3.24563	61.8978	2631.89	2081.54	88.7388	359.326	46.9387	193.243	28.5462	229.956	47.2703	328.11	599.272	360.387	227.951	230.11	124.172	170.938	197.488	212.81	161.229	192.978	46.5422	212.99	128.897	1521.75	476.238	446.701	2059.79	106.448	157.198	537.74	935.656	297.714	322.916	946.217	287.528	124.097	124.23
204	Laurifolin (flavonoid)	4.23_355.1187m/z	355.119	4.23258	NEG	LMPK12110421	M-H	C20H20O6	54.9	87.9	-0.0950257	7.92708	25.1468	7.91134	15.1425	28.2814	17.1298	68.6389	27.2274	34.7317	18.3854	24.1459	43.4065	12.5979	31.632	14.5326	14.2691	35.6797	20.7302	4.30212	18.697	27.6938	26.733	17.6328	14.687	5.83131	75.1127	55.3875	91.9102	52.6217	41.6379	30.7716	55.4969	45.5116	7.07123	25.2746	24.9834	7.90729	7.54283
205	Prostaglandin F1a	8.96_711.5026m/z	711.503	8.95558	NEG	HMDB02685	2M-H	C20H36O5	54.9	95.1	-3.75474	785.014	513.68	307.193	843.066	747.775	495.427	735.071	791.972	683.855	648.912	841.519	528.604	584.692	541.807	584.253	656.959	696.827	432.865	987.151	854.609	570.289	1147.64	790.599	715.475	773.424	1172.97	1152.11	889.249	553.86	802.351	603.96	665.051	547.86	644.825	740.408	521.155	154.611	162.773
206	Chamazulene	6.88_185.1324m/z	185.132	6.87582	POS	LMPR0103410002	M+H	C14H16	54.8	79.5	-0.176055	70.149	108.014	85.6085	120.86	112.976	56.4215	126.798	115.958	110.312	88.6376	117.676	122.73	111.079	93.6379	77.3787	85.3212	106.143	100.847	170.176	134.958	131.952	102.343	126.268	135.456	148.972	160.298	132.005	152.746	142.39	139.433	104.461	105.514	136.71	93.6676	100.607	102.209	31.2238	32.9248
207	Retusin 8-O-arabinoside	2.80_417.1188m/z	417.119	2.79512	POS	LMPK12050133	M+H	C21H20O9	54.8	85.2	1.85136	6.65142e-09	3.63453	6.65142e-09	13.3364	6.65142e-09	6.65142e-09	6.34147	1.4346	4.28769	8.55172	1.93179	4.28659	4.01575	80.109	14.2284	0.403279	6.43084	2.00032	23.2444	30.839	58.7913	5.06157	41.4069	22.2106	31.8212	85.7904	6.65142e-09	0.543852	8.33886	1.37166	14.8258	9.86395	2.5283	13.0635	0.912	49.4259	3.39929	3.27375
208	Ambofuracin	3.33_547.1816m/z	547.182	3.32693	NEG	LMPK12130058	M-H	C27H32O12	54.8	78	-0.924867	2287.32	3223.34	2511.43	4215.67	3860.87	1706.57	2296.53	10385.1	4820.05	2835.74	6241.39	2713.37	4546.58	2311.33	4419.46	3056.75	1509.08	5771.98	5267.23	4048.23	2783.45	3146.01	4748.81	4043.34	4376.71	4629.51	6993.08	2252.46	3079.2	4444.09	5315.54	4153.53	2317.63	8047.95	4091.57	8690.73	1207.08	1221.52
209	2-methyl-dodecanedioic acid	6.77_243.1599m/z	243.16	6.77292	NEG	LMFA01170010	M-H	C13H24O4	54.8	80.6	-1.19595	85.2549	37.5781	63.3469	87.781	55.2399	55.868	50.4958	70.7879	54.7207	75.7245	47.7323	37.8464	103.255	56.1378	46.1765	45.8474	47.1076	47.4772	107.441	102.098	117.867	91.5197	112.081	72.5753	101.456	77.2601	149.912	140.963	92.0079	79.812	83.4174	83.5807	80.3003	80.8885	87.1068	98.4907	14.993	15.1479
210	Macrophyllol A (flavone)	2.85_481.1479m/z	481.148	2.85448	NEG	LMPK12140654	M+FA-H	C25H24O7	54.8	95.2	-5.73662	52.8482	34.3812	21.0236	41.6635	39.7216	12.0424	17.5552	27.0538	30.0736	45.8287	34.127	31.081	20.6172	15.519	27.0649	32.2804	28.9046	31.5003	11.1352	27.8091	33.9056	36.214	24.6785	30.0994	8.48034	35.9706	56.687	30.5136	24.0881	52.6522	37.2117	23.9529	20.1845	45.357	44.9079	57.9804	9.20634	9.14919
211	10E,16-heptadecadien-8-ynoic acid	7.84_263.2010m/z	263.201	7.8373	POS	LMFA01030475	M+H	C17H26O2	54.7	80.6	1.81078	1138.99	153.071	329.957	447.839	1331.51	183.484	1909.34	119.228	1551.15	1525.47	1796.8	2794	158.893	2743.4	363.606	1739.41	81.3185	830.267	654.849	2046.28	2656.05	684.051	5.91309	6155.22	367.214	385.093	1.06537	155.513	4902.24	799.145	159.391	18.2967	275.525	54.1453	212.952	269.671	274.526	262.134
212	3-Acetyldihydro-2(3H)-furanone	5.05_129.0558m/z	129.056	5.05435	POS	LMFA07040005	M+H	C6H8O3	54.7	89.2	9.1275	31.1335	26.9916	21.8522	36.592	27.1026	17.7541	14.9835	74.8525	32.3464	28.8775	25.1678	19.5701	23.6227	40.9039	23.2631	14.1319	19.0975	16.7731	21.6503	34.5285	42.0589	33.1465	34.8557	37.5638	30.6784	28.0426	55.8966	32.2178	30.7657	45.1102	32.0772	46.3649	30.9446	33.7721	21.8164	31.5686	10.3329	9.46913
213	Ergosta-5,7,24(28)-trienol	5.91_395.3304m/z	395.33	5.907	POS	LMST01031002	M+H	C28H42O	54.7	79.4	-1.10414	2566.57	2520.12	2629.07	907.21	1658.76	4207.83	1682.88	2223.52	2798.91	4321.28	2237.93	3994.47	2021.14	549.427	3878.54	2974.84	1606.76	4437.9	1709.01	3292.98	4185.7	4269.67	1706.77	4296.43	2818.53	1879.24	7345.3	1147.9	5165.83	4052.26	2715.81	1657.41	2935.12	1658.93	6446	1559.02	999.136	818.335
214	C17 Sphinganine-1-phosphate	8.66_412.2488m/z	412.249	8.65988	NEG	LMSP01040005	M+FA-H	C17H38NO5P	54.7	84.8	4.87158	145.656	142.514	137.825	196.85	163.277	132.567	181.771	152.696	152.909	171.995	154.392	133.961	151.361	139.057	137.849	128.259	139.211	130.531	213.397	221.519	218.62	254.728	203.738	198.7	186.037	207.852	267.256	213.456	166.087	203.275	193.904	214.771	187.381	177.679	203.399	216.965	41.0309	42.6808
215	Cadalene	6.62_199.1482m/z	199.148	6.6214	POS	LMPR0103330007	M+H	C15H18	54.6	80.2	0.572233	15.2075	71.4257	49.986	10.7486	25.2741	45.2666	50.8644	12.8344	33.393	16.0534	34.0749	60.9338	24.7575	14.7907	17.8502	40.0747	49.3145	41.3066	14.969	28.4967	41.0266	19.7886	20.793	43.4439	27.2716	60.5436	28.0584	19.557	47.5863	34.1649	26.1034	17.3713	21.4827	34.7136	18.466	42.1466	10.6979	9.87415
216	6-Deoxocathasterone	6.70_441.3698m/z	441.37	6.70388	POS	LMST01030124	M+Na	C28H50O2	54.6	86.8	-1.31008	170.307	279.307	225.58	151.005	213.603	140.471	244.502	289.069	230.878	192.01	178.32	285.67	86.597	271.146	221.137	269.594	115.84	158.877	288.922	295.476	315.457	217.789	299.733	332.927	201.51	590.87	217.334	420.494	279.496	208.166	253.478	248.542	333.263	240.277	262.006	223.996	57.6661	74.503
217		5.91_411.3260m/z	411.326	5.907	POS							5438.71	5465.4	5685.92	1973.71	3628.21	8827.05	3743.77	4666.94	5873.79	8880.14	4828.85	8242.84	4418.35	1240.54	7978.96	6380.92	3638.58	9054.7	3751.03	7003.11	8855.25	8697.88	3735.79	9356.09	6453.34	4172.18	15577.9	2485.46	10723.3	8999.94	5703.34	3664.13	6237.14	3484.11	12983	3536.38	2233.04	1737.02
219	Isocaviunin 7-O-gentiobioside	2.48_743.2038m/z	743.204	2.4762	NEG	LMPK12050438	M+FA-H	C31H38O18	54.6	91.5	-0.28085	3017.46	2292.03	5069.96	3615.26	2066.71	4220.21	2619.11	4470.16	3068.74	2188.19	2924.48	3541.66	1067.31	2994.61	4225.34	2985.69	1171.99	3032.08	4673.36	3522.33	4371.23	2956.25	1955.94	3449.14	788.388	3625.76	8004.41	2045.29	1098.57	2814.77	3704.76	3968.87	1952.74	3877.83	4701.77	4641.97	816.656	859.04
220	13-keto-9Z,11E,15Z-octadecatrienoic acid	8.27_337.1998m/z	337.2	8.26788	NEG	LMFA02000028	M+FA-H	C18H28O3	54.6	90	-7.82809	74.9093	44.8333	43.7972	65.1317	76.8094	45.7337	75.4269	47.51	87.4355	103.23	67.1052	160.111	50.7354	87.4575	51.7373	89.9557	34.9579	119.359	71.4337	102.868	135.892	87.4128	56.2767	155.656	57.2813	91.7702	82.0571	74.1783	110.8	99.7568	184.926	81.0338	87.2578	82.2162	71.24	629.769	22.8943	22.5508
221	Prostaglandin D3	8.21_349.1991m/z	349.199	8.20602	NEG	HMDB03034	M-H	C20H30O5	54.6	90.2	-8.38195	27.6074	6.65142e-09	6.65142e-09	6.65142e-09	16.8321	0.350774	21.0044	0.497642	47.5668	67.9246	51.5376	106.562	0.00613466	96.4528	9.76553	64.5523	0.0768414	40.8801	0.40982	115.594	224.56	23.6086	6.65142e-09	321.711	1.31456	6.65142e-09	6.65142e-09	6.65142e-09	110.015	20.9981	5.54491	6.65142e-09	20.3703	1.19281	6.65142e-09	6.98175	9.04914	9.02888
222	3-oxoglycyrrhetinic acid	5.41_469.3314m/z	469.331	5.4057	POS	LMPR0106150012	M+H	C30H44O4	54.5	81.5	0.277025	1647.32	1094.04	4249.32	377.067	755.58	6076.73	1142.23	973.958	1376.08	3293.5	1125.22	648.559	637.864	479.803	2015.38	1618.04	581.358	1784.43	2248.57	4273.75	7074.59	5344.34	2051.74	4207.65	3753.33	1764.21	4292.03	652.772	4140.87	2264.86	649.369	586.342	732.786	1052.56	550.443	413.906	639.863	594.644
223	Parthenin	3.60_263.1280m/z	263.128	3.59845	POS	LMPR0103420001	M+H	C15H18O4	54.5	78.1	0.71161	565.027	25.604	0.667348	99.7606	83.4857	617.805	2.165	144.844	176.821	564.807	205.416	1.41316	6.65142e-09	13.12	7.43797	232.169	235.999	70.1372	220.648	100.303	0.672529	180.204	75.1902	21.7665	116.428	18.1146	149.861	11.5864	362.353	36.3357	59.443	8.65573	11.8853	2.80539	12.7563	270.046	37.1865	39.225
224	Hydroxytyrosol	1.90_155.0703m/z	155.07	1.8956	POS	HMDB05784	M+H	C8H10O3	54.5	78	-0.116455	8.88799	20.7055	23.2498	18.6806	30.9825	11.5905	1.82498	11.5769	9.75001	15.5577	9.67776	11.3293	2.24313	10.6592	13.1205	6.65142e-09	1.21221	6.58511	23.1186	22.2253	34.2589	4.44566	30.4358	16.7831	7.11477	46.8905	24.8914	27.4365	1.86604	8.88152	14.6734	1.06448	12.2252	7.87473	12.3338	42.4803	3.28247	3.30503
225	Orotidine	0.60_333.0586m/z	333.059	0.6031	NEG	HMDB00788	M+FA-H	C10H12N2O8	54.5	79.8	3.54989	2125.82	2142.46	3712.08	3587.46	1403.51	1827.87	2710.48	358.066	916.998	310.809	763.017	747.475	1150.77	880.929	863.244	1268.64	396.067	172.433	6456.35	3674.76	4108.75	4485.04	766.309	2405.9	2472.52	2445.29	978.444	3583.05	2073.87	1513.13	554.011	498.802	580.227	386.993	706.199	697.667	394.765	380.996
226	Isoswertisin 2''-acetate	4.61_487.1241m/z	487.124	4.61083	NEG	LMPK12110975	M-H	C24H24O11	54.5	84.7	-0.929156	25.4718	21.5359	65.0609	0.748598	12.2613	79.5286	4.57453	1.90501	12.7201	41.9385	3.53767	14.4048	3.4912	14.746	37.7063	9.78414	18.6116	28.9557	17.9299	26.3033	40.7643	32.2363	15.4088	22.5502	1.3231	61.4779	36.3158	6.65142e-09	14.8543	23.6346	120.239	77.0507	94.9268	65.0305	199.308	190.116	9.76276	8.89523
227	lokundjoside	7.23_553.2994m/z	553.299	7.23277	POS	LMST01120014	M+H	C29H44O10	54.4	99	-2.43479	723.758	398.558	170.356	736.576	502.388	378.155	1124.46	519.382	732.994	608.595	989.161	604.106	482.347	882.344	442.062	385.087	979.171	690.481	1290.92	667.195	209.9	599.051	659.554	557.347	779.047	1250.92	658.139	898.538	731.139	1046.5	308.003	135.929	492.061	281.378	514.768	180.437	218.964	201.131
228		2.99_201.0549m/z	201.055	2.98757	POS							32.4047	50.7355	37.4853	33.5298	77.0411	49.5205	66.5093	39.1329	53.2155	45.8613	48.6909	76.6418	37.4318	62.4903	64.5716	45.881	32.5004	49.4775	36.1556	57.4603	50.6351	48.1491	98.6573	47.2401	33.0451	25.1208	54.4734	41.7954	60.9093	61.3586	58.2255	36.2374	51.9001	51.1919	65.5316	96.402	15.1341	17.0072
229	Gracillin	7.18_923.4984m/z	923.498	7.18465	POS	LMST01080057	M+Na	C46H76O17	54.4	94.4	1.03854	266.57	215.08	241.107	186.709	54.4237	197.803	58.154	37.6315	65.6063	65.6328	5.55109	170.594	7.79637	43.1213	162.739	461.298	19.9454	81.2241	197.542	216.359	39.5065	139.079	449.061	237.835	20.3556	348.859	143.67	724.138	246.333	143.193	137.244	6.53328	15.2461	389.206	284.633	17.5283	27.2297	23.8742
230	diginatin	5.21_841.4227m/z	841.423	5.20698	NEG	LMST01120012	M+FA-H	C41H64O15	54.4	77.9	0.0297139	674.898	682.789	490.912	1186.39	1476.8	1060.65	1096.7	1711.73	1639.37	773.25	1240.78	3568.5	779.493	1835.83	1002.98	1072.59	1139.34	3195.93	1015.23	1807.97	3090.18	899.033	1319.81	2552.02	551.013	1163.55	1579.75	1243.92	1913.15	1425.6	1713.36	1751.91	3449.12	744.564	2111.64	823.656	332.463	343.23
231	9Z,11E,13-Tetradecatrienal	7.24_251.1644m/z	251.164	7.23847	NEG	LMFA06000182	M+FA-H	C14H22O	54.4	78.4	-4.36477	474.301	295.402	216.439	583.862	429.233	250.787	473.386	457.511	383.824	328.435	354.845	373.156	698.234	258.26	147.349	264.087	561.032	200.789	1001.1	479.546	224.544	314.704	484.607	360.819	1003.59	516.974	655.113	807.321	382.299	320.821	241.555	111.021	550.894	107.751	349.122	139.341	106.344	106.834
232	3-Hydroxyphenylacetic acid	3.39_153.0548m/z	153.055	3.39263	POS	HMDB00440	M+H	C8H8O3	54.3	81.8	1.08483	71.1462	32.2954	12.5588	15.5052	28.2297	15.1806	7.83318	38.21	20.3611	24.9792	23.005	9.78895	21.7634	33.2691	23.0691	21.6416	25.9387	14.2125	23.6157	29.0401	32.9363	43.9933	2.37787	40.385	12.818	24.8471	44.9026	29.6521	46.6022	36.8773	44.2364	81.4833	26.6749	6.65142e-09	64.0012	57.057	9.45762	8.82876
233	30:6(12Z,15Z,18Z,21Z,24Z,27Z)	6.81_441.3727m/z	441.373	6.81387	POS	LMFA01030840	M+H	C30H48O2	54.2	72.2	0.0402234	7536.47	5884.29	4676.45	9344.01	10522.7	5022.67	10190.9	8631.32	7802.8	5230.86	7660.35	8737.1	5349.57	15708.8	7023.23	9091.84	8294.32	4714.03	15210.8	12158.4	12476.7	6674.53	11748.5	13950.7	11718	17599.2	9668.23	18409.2	10195.2	9788.11	9620.68	11393.9	13010.8	7509.56	6671.08	10872	3305.79	2691.81
234	5-Hydroxytryptophol	1.05_195.1136m/z	195.114	1.05028	POS	HMDB01855	M+NH4	C10H11NO2	54.2	81.3	4.22456	12.9118	50.0633	5.84667	12.3019	6.65142e-09	6.65142e-09	23.738	6.65142e-09	21.7593	43.0331	48.8421	0.434104	0.293172	6.65142e-09	19.4096	49.8448	5.66412	6.65142e-09	26.9064	62.7893	6.65142e-09	198.308	6.65142e-09	83.8626	6.65142e-09	6.65142e-09	39.7366	13.0501	6.65142e-09	19.2494	13.5558	6.65142e-09	6.65142e-09	24.2525	4.99661	40.2226	5.2768	5.31682
235	PG(O-16:0/0:0)	5.27_515.3002m/z	515.3	5.26897	NEG	LMGP04060003	M+FA-H	C22H47O8P	54.2	78.3	2.35542	218.854	267.996	76.3056	294.476	360.59	13.0528	226.808	296.162	207.615	96.7438	348.126	107.181	381.951	92.9401	254.165	60.7324	186.491	198.222	246.853	247.962	48.9785	305.498	220.832	405.34	496.803	200.844	548.329	443.405	149.307	606.26	223.124	133.329	361.833	228.798	287.093	145.292	62.3168	61.855
236	Sphenostylin D	3.25_447.1672m/z	447.167	3.25132	NEG	LMPK12070121	M+FA-H	C22H26O7	54.2	86.9	2.82347	54.4569	67.7578	32.162	22.0591	34.5532	28.6049	71.7552	59.3837	64.1789	45.2143	51.1431	104.339	46.213	42.1332	56.0336	72.6104	33.8506	59.7975	82.4654	81.2864	80.721	95.69	58.0812	83.5032	19.6346	50.1374	66.6302	42.8732	106.192	75.5873	52.9503	69.0856	30.8601	60.2048	67.0076	46.0601	12.6209	16.0873
237	Fructose 6-phosphate	0.61_259.0214m/z	259.021	0.609983	NEG	HMDB00124	M-H	C6H13O9P	54.1	81.7	-4.14979	1512.22	1085.81	1019.99	1860.98	1181.91	891.556	2224.92	1208.42	1401.57	1071.71	1299.63	1511	2316.77	2518.36	1590.07	2046.34	1489.28	1498.11	2811.24	2429.76	2388.85	3056.55	1776.82	1935.98	2777.48	2767.56	3459.15	5045.74	2446.49	2829.01	2125.95	2560.99	2094.27	1260.45	3076.51	2030.44	469.535	470.562
238	Hemigossypol	4.31_519.2084m/z	519.208	4.3083	NEG	LMPR0103330004	2M-H	C15H16O4	54.1	90.1	11.4694	6.65142e-09	162.911	6.77431	57.1584	19.3608	67.0995	107.335	94.0005	74.1403	64.4233	66.3421	52.677	59.7468	166.192	25.1586	217.6	604.569	95.6337	53.2465	133.034	232.224	70.8445	73.5112	223.634	42.3265	25.2392	33.0634	108.192	25.5678	34.4749	50.6098	26.6759	32.7718	28.8539	60.7613	113.411	26.4879	25.353
239	4,2'-Dihydroxy-4',6'-dimethoxychalcone 4-glucoside	5.21_507.1509m/z	507.151	5.21385	NEG	LMPK12120315	M+FA-H	C23H26O10	54.1	90.4	0.237699	32.4144	12.4533	21.7432	36.8173	14.3433	32.8059	120.604	15.0714	40.5798	81.5547	6.65142e-09	6.65142e-09	3.7982	81.7877	50.3808	6.65142e-09	17.1181	11.8534	73.3427	49.3816	16.4548	33.1917	27.0649	96.3834	28.1291	13.29	24.8765	6.65142e-09	54.003	38.8762	92.4873	106.551	47.1236	81.2574	45.9299	193.245	8.45492	9.33849
240	Pyridoxal	2.71_168.0658m/z	168.066	2.71263	POS	HMDB01545	M+H	C8H9NO3	54	77.6	1.47785	180.523	243.651	229.067	137.375	141.75	70.7464	130.465	404.637	303.289	264.451	300.919	449.521	170.591	101.784	174.136	241.813	198.703	117.25	66.0459	60.2852	28.5713	75.2508	83.9949	42.4784	30.9674	95.4772	24.198	40.7797	64.0715	35.4542	11.5995	4.14684	28.6708	5.87254	13.9114	7.67492	63.1653	59.0843
241	1,13-Dihydroxy-herbertene	8.48_235.1698m/z	235.17	8.47673	POS	LMPR0103160001	M+H	C15H22O2	54	91	2.17063	59.1044	28.9091	24.3248	54.4114	44.738	32.3254	48.9454	37.4226	42.9651	35.7677	56.3491	45.1524	39.3942	24.0367	33.2462	25.5364	38.4366	34.4173	49.5262	35.7069	24.0142	42.2417	34.7489	25.6948	57.6695	79.312	70.3282	46.8972	41.2069	55.7315	30.7281	25.9807	34.4501	29.0628	44.5008	25.3626	13.1367	12.5331
242	Rubone	3.71_375.1439m/z	375.144	3.70843	POS	LMPK12120286	M+H	C20H22O7	54	74.9	0.0960363	20.4365	41.1406	28.4109	24.7299	31.8134	43.3641	47.9095	2.19279	25.4106	20.6729	36.5898	27.5714	21.6365	26.0626	110.231	38.9782	10.4326	31.7053	49.9403	38.429	43.6054	18.9729	47.7484	28.9899	26.2338	27.2105	11.4541	3.83399	18.8921	35.4463	8.16859	2.66157	8.45526	19.702	2.47674	8.39356	11.1839	9.07991
243	Catechin 3-O-rutinoside	2.17_597.1819m/z	597.182	2.1737	NEG	LMPK12020053	M-H	C27H34O15	54	75.6	-0.972038	24.564	102.479	228.118	76.9954	90.7152	94.0432	71.881	63.8564	79.158	91.8641	71.7865	110.782	95.1818	164.327	136.371	68.7215	107.534	84.8829	129.289	151.424	269.653	100.374	77.324	167.911	183.614	80.2999	73.3736	116.369	51.5885	123.177	235.379	131.83	291.175	77.6426	410.576	317.975	33.3394	33.5128
244		3.19_433.1331m/z	433.133	3.18945	NEG							171.651	83.2058	56.6771	38.3733	66.9771	36.5725	14.4273	99.9876	52.3144	60.1385	74.8635	17.4151	55.5396	161.444	51.3808	54.4643	57.0867	45.3128	56.8905	89.021	108.158	118.527	21.0691	133.949	47.7104	113.742	93.2837	100.545	121.402	82.1256	135.15	240.055	77.6508	13.7942	174.355	193.175	21.2616	22.9825
245	Vitamin D3 glucosiduronate	5.35_583.3628m/z	583.363	5.35065	POS	LMST03020610	M+Na	C33H52O7	53.9	81.1	4.05354	344.589	756.183	532.836	105.181	253.438	889.265	511.881	145.13	505.013	809.776	414.089	759.423	214.149	58.6777	649.351	344.475	277.204	514.146	237.224	734.422	641.497	1479	325.91	916.045	319.817	788.228	797.627	84.0811	1292.63	1289.39	313.539	184.171	210.559	455.164	546.046	233.277	154.48	145.473
246		3.20_431.0975m/z	431.097	3.20018	POS							6088.57	2258.87	1435.1	180.532	56.6466	1053.14	202.972	318.549	579.578	1350.69	86.0012	1029.36	757.354	10053.8	931.793	147.831	3055.45	145.801	1260.77	2958.49	872.267	1107.55	4069.06	7310.17	2858.15	2038.83	172.185	588.848	219.821	209.828	2828.75	2574.19	1098.55	2650.98	2419.2	5824.99	624.297	578.096
247	7Z,13Z,16Z,19Z-Docosatetraenyl isobutyrate	8.60_433.3326m/z	433.333	8.60478	NEG	LMFA07010647	M+FA-H	C26H44O2	53.9	79.6	0.705239	74.3086	12.9538	0.497552	67.0503	296.822	27.0191	221.297	27.5533	68.0531	8.66461	67.6624	39.2947	54.3944	145.44	1.14539	33.5658	108.433	1.26976	121.597	36.1735	1.8496	6.65142e-09	30.7877	28.4261	200.127	124.021	9.4219	60.5918	202.927	29.0232	5.13282	6.65142e-09	26.4681	6.65142e-09	6.65142e-09	6.65142e-09	14.2466	15.4372
248	9,12-dimethoxy-13-hydroxy-10-octadecenoic acid	6.13_403.2696m/z	403.27	6.1266	NEG	LMFA01080005	M+FA-H	C20H38O5	53.9	80.7	-1.42557	99.8177	36.6875	20.9094	95.0296	155.557	19.7881	260.587	109.109	135.778	46.2996	165.462	131.14	64.3514	128.471	15.2536	31.6516	115.628	48.5037	172.013	75.9556	19.2681	47.388	70.6445	69.9291	134.633	209.939	82.9715	167.833	92.4543	86.942	11.279	1.80713	41.148	2.60615	4.72593	7.99166	22.1663	19.3552
249	7-Methoxyflavone	4.93_297.0758m/z	297.076	4.92715	NEG	LMPK12110021	M+FA-H	C16H12O3	53.9	80.2	-3.95794	32.2786	24.3302	52.5431	6.65142e-09	6.65142e-09	22.619	27.9734	6.65142e-09	17.8801	62.1417	6.65142e-09	4.87989	6.65142e-09	110.365	4.70661	6.65142e-09	7.4105	11.1683	19.6147	33.3344	18.4366	38.8229	12.913	75.3266	20.0019	12.5694	4.06752	6.65142e-09	12.8501	11.4179	28.1689	47.3997	3.21048	54.6217	25.4577	13.34	6.35879	6.02519
250	2-glyceryl-PGD2	7.28_444.2956m/z	444.296	7.28088	POS	LMFA03010183	M+NH4	C23H38O7	53.8	96.5	0.164879	94.1919	22.0317	6.94829	90.4782	83.7624	23.4721	163.984	83.3976	120.047	71.995	186.755	122.429	65.1443	116.433	21.7153	37.7752	106.753	34.2139	194.122	96.7403	26.3907	80.1483	101.088	79.4573	200.701	205.953	89.8336	170.659	94.7015	76.0902	23.9567	2.69918	75.6398	6.19479	33.2898	7.22404	23.5243	22.339
251	PG(20:0/0:0)	6.42_541.3516m/z	541.352	6.41552	POS	LMGP04050015	M+H	C26H53O9P	53.8	99	2.96714	30.105	18.7678	6.65142e-09	83.8463	80.9925	6.65142e-09	77.0587	24.3644	65.4662	177.447	63.5896	3.46146	20.4346	118.877	104.473	29.1518	72.0964	20.6961	59.8456	56.0815	33.2325	118.377	39.564	24.4836	110.426	187.675	59.5009	102.962	48.4639	155.691	56.8549	49.0617	208.918	33.1434	6.65142e-09	6.65142e-09	17.4497	20.6137
252		3.10_535.1813m/z	535.181	3.0971	POS							170.513	76.6848	64.8069	124.423	104.966	101.047	94.0409	105.925	111.609	134.935	130.276	113.389	117.199	88.9168	55.7117	170.737	39.6441	165.525	212.462	161.79	149.392	97.1837	115.105	227.693	183.226	90.0534	77.4533	123.969	61.746	133.323	93.2835	65.2067	27.564	117.422	97.2794	173.693	30.0048	34.7671
253	Symplocoside	4.24_484.1843m/z	484.184	4.24417	POS	LMPK12020110	M+NH4	C22H26O11	53.8	81	6.32876	76.775	60.9999	110.212	25.3269	34.0051	60.5948	9.71973	21.5481	21.3488	30.4773	33.6006	15.1994	1.08847	5.64585	48.3122	36.556	2.22523	42.7475	1.73568	36.8945	21.7283	65.3852	86.1679	3.03207	1.64259	100.81	37.4558	9.89169	79.1457	17.9168	23.2129	12.7399	20.7493	29.0053	38.3199	19.8224	6.66654	8.99882
254	Paraxanthine	3.66_179.0550m/z	179.055	3.66392	NEG	HMDB01860	M-H	C7H8N4O2	53.8	89.2	-13.46	49.4487	48.3349	22.7038	31.3004	16.106	18.8728	9.81107	9.94279	12.9554	16.6963	17.907	13.0099	12.3768	9.58063	32.0709	19.1127	6.30334	21.9761	11.431	25.0434	10.4839	39.6853	47.0871	13.2736	8.39912	31.3196	28.1167	33.7357	25.2691	61.3045	51.3571	26.9729	16.6946	97.6461	61.1718	62.3535	8.10023	7.60844
255	(25S)-3-oxo-12beta-acetoxy-cholest-1,4-dien-26-oic acid	7.31_483.3113m/z	483.311	7.31408	NEG	LMST04030214	M-H	C30H44O5	53.8	83.2	-0.584892	0.554008	7.91457	0.731909	17.6957	5.19831	17.0435	17.8288	31.0336	18.9003	0.213611	17.7065	29.6476	8.33694	43.8193	2.20604	6.65142e-09	1.34388	5.51763	5.15791	20.933	9.03399	3.61659	6.65142e-09	86.9657	8.25271	28.0215	17.9376	4.47321	33.1252	0.443734	7.28651	0.857774	0.834337	6.65142e-09	18.7033	18.0886	4.16309	3.0802
256	3-(3,4-Dihydroxyphenyl)lactic acid	1.90_199.0604m/z	199.06	1.8956	POS	HMDB03503	M+H	C9H10O5	53.7	77.4	1.72739	14.463	34.5768	36.6101	30.5477	47.0896	19.8698	3.4026	18.699	15.212	23.8309	15.5965	16.4493	5.23036	15.6669	18.6107	1.96016	3.38739	9.43887	40.6989	40.0115	58.4311	10.3069	54.7764	32.1341	12.2	74.5967	44.5689	41.1469	3.27279	17.0448	24.1939	4.72035	21.027	11.8483	20.9134	66.7571	6.72148	5.56216
257	6,2'4'-Trihydroxy-2-phenylbenzofuran	2.89_243.0656m/z	243.066	2.89135	POS	LMPK12160037	M+H	C14H10O4	53.6	74.6	1.60532	57.748	159.205	178.206	99.0696	47.0759	324.334	84.1371	38.6641	64.2375	89.908	34.5654	87.6777	21.9413	272.376	137.87	104.178	68.133	87.5572	205.458	279.267	639.056	108.996	116.605	300.141	115.557	202.764	149.455	96.3009	63.8655	158.641	309.77	231.891	338.417	180.159	530.661	332.918	45.3842	44.9153
258	12-hydroxy-8E,10E-heptadecadienoic acid	7.86_305.2115m/z	305.211	7.85792	POS	LMFA01050194	M+Na	C17H30O3	53.6	86.8	9.77366	75.9704	58.8288	59.1422	73.8228	66.724	48.6332	74.7217	53.8246	69.5495	76.5814	79.5789	77.3834	71.9997	69.8964	55.3434	68.7337	44.6412	54.7989	71.727	86.5321	101.39	90.3474	64.3657	97.7635	61.0167	81.1646	84.2095	78.0063	88.9281	73.9085	70.2979	71.4669	67.7108	66.1623	83.971	73.9718	13.8276	19.1599
259	5,4'-Dihidroxy-7,8,2',3'-tetramethoxy flavone 5-glucoside	4.17_581.1529m/z	581.153	4.17072	NEG	LMPK12111417	M+FA-H	C25H28O13	53.6	82.8	3.20194	33.963	127.582	260.233	247.43	27.533	184.482	166.594	6.65142e-09	60.1316	40.3549	31.1033	82.6888	153.435	68.3476	17.9911	3.32814	96.999	174.335	192.146	130.465	57.9506	167.185	107.418	121.194	21.0949	98.7968	264.677	26.1115	37.5081	22.2023	91.7491	80.4154	68.4382	236.526	45.0755	37.1957	29.4167	27.4974
260	Millettin	2.77_417.1353m/z	417.135	2.76513	NEG	LMPK12160010	M-H	C25H22O6	53.5	79.8	2.1428	98.4473	176.757	140.756	98.1175	138.13	105.406	145.781	135.565	120.609	86.4257	103.782	152.128	90.5738	163.505	146.077	147.116	121.185	100.674	167.965	212.023	256.32	109.846	233.216	275.261	198.908	268.889	200.287	325.414	168.042	197.655	213.433	202.879	266.691	165.623	270.143	199.709	44.2481	47.7202
261	8beta-Hydroxy-3-longipinen-5-one	5.58_235.1694m/z	235.169	5.57702	POS	LMPR0103490002	M+H	C15H22O2	53.4	72.1	0.544434	57.095	57.9494	58.8159	18.4562	28.4422	119.647	68.7258	32.1896	61.1587	100.13	50.8363	67.7609	36.1629	7.98362	86.5643	64.3502	38.4523	77.4629	42.8731	91.1761	72.3256	167.189	39.967	125.723	39.0265	69.7723	135.727	21.3473	147.425	146.183	41.5067	17.6845	35.6119	72.1871	69.5049	20.4595	20.4583	19.6793
262	Helichromanochalcone	4.65_355.1546m/z	355.155	4.64928	POS	LMPK12120230	M+H	C21H22O5	53.4	76.2	1.58327	235.284	34.2419	278.576	26.0115	27.134	296.211	44.7468	87.4102	148.064	146.15	39.7148	438.095	19.4105	31.9135	14.7235	198.973	29.359	340.675	69.3327	71.6639	38.874	57.6334	39.777	150.265	125.32	42.2679	130.509	43.3211	74.6835	418.832	230.945	386.821	48.1994	144.943	390.324	227.061	40.6194	36.9928
263	L-Oleandrosyl-oleandolide	8.02_548.3421m/z	548.342	8.02235	POS	LMPK04000033	M+NH4	C27H46O10	53.4	96.3	-1.53238	271.194	120.688	89.4428	239.485	207.577	170.993	325.414	157.903	230.398	276.117	259.252	188.632	149.639	279.083	85.6864	111.053	186.709	282.369	412.839	249.763	148.07	184.991	322.036	167.032	311.008	442.599	487.813	329.194	313.601	400.371	172.605	225.619	274.973	169.154	148.102	69.9414	60.9	64.259
264	Psoralenol	3.07_339.1228m/z	339.123	3.0696	POS	LMPK12050036	M+H	C20H18O5	53.4	73.8	0.209874	45.4549	82.698	104.802	32.6359	26.4216	22.8014	3.81187	38.2821	25.9418	29.7235	22.6948	37.3976	31.023	11.2487	44.4047	43.7033	0.754746	46.5403	58.7637	62.9132	45.3356	56.0268	89.9911	58.9445	26.0457	15.3883	38.6734	25.1127	26.0506	92.666	53.4626	21.3311	6.79646	85.7028	63.5874	98.7344	12.4684	13.7124
265	Batatasin IV	3.60_245.1175m/z	245.118	3.59845	POS	LMPK13090032	M+H	C15H16O3	53.4	72.7	1.17523	304.196	15.4715	7.73685	64.707	56.4996	324.896	10.7536	83.7283	102.118	307.892	128.629	0.127716	2.87766	10.5085	11.7163	134.093	128.306	42.1288	128.774	63.5607	7.70725	115.181	40.3373	23.6575	65.5343	17.5281	98.1245	7.47451	197.365	14.6796	32.915	4.5143	4.05653	9.32281	7.56425	143.927	21.0431	23.8143
266		5.36_471.3467m/z	471.347	5.35753	POS							20363.1	19650.1	28078	9667.76	12170.3	50394.3	26299.2	10948.3	25182.6	43762	22210.6	28509	11027.5	9152.24	25136	17975.7	10835.1	21148.7	22288.6	36055.4	36333.6	61127.8	12025.3	45544.3	18099.1	35527.2	42115.3	14085.8	47243.1	48004.3	18094.9	11428.7	11897.7	28238.6	27226.6	14936.1	8416.25	7344.43
267	5,8-heptadecadiynoic acid	6.74_307.1907m/z	307.191	6.73853	NEG	LMFA01030476	M+FA-H	C17H26O2	53.4	72.9	-3.15479	1675.84	2053.75	1954.3	2667.94	2219.95	1854.86	3028.53	2090.44	1908.07	1395.55	1880.44	1544.82	3913.1	1801.57	876.565	1722.25	2660.27	1200.78	4044.05	2294.86	1570.85	1673.54	2110.61	1985.58	4169.32	2456.03	1975.61	3221.4	2294.27	1890.47	1154.45	815.284	1807.61	704.589	1421.48	1237.51	544.25	556.53
268	1alpha,25-dihydroxy-2beta-(2-hydroxyethoxy)vitamin D3 / 1alpha,25-dihydroxy-2beta-(2-hydroxyethoxy)cholecalciferol	8.24_521.3477m/z	521.348	8.24038	NEG	LMST03020440	M+FA-H	C29H48O5	53.4	80.7	-1.46096	69.1273	94.1733	38.1102	93.4895	118.771	57.6613	161.084	82.8623	88.2083	38.251	118.479	61.8381	101.875	87.1604	37.2663	68.3429	85.3897	28.3333	114.192	73.4368	60.1244	45.6298	76.9763	66.4829	106.677	120.975	61.8002	87.9949	71.671	67.3924	31.4312	25.4349	41.9467	18.6794	37.6311	39.1533	19.5195	19.1781
269	12-oxo-PDA	7.65_293.2113m/z	293.211	7.65163	POS	LMFA02010001	M+H	C18H28O3	53.3	70.4	0.740731	24235.9	24546.3	16165.5	33667.9	29561.4	22213.7	45763.8	34276.9	27838.7	14357.4	35007	15709.4	33521.3	14002.4	10023.6	15836.3	43315.1	11437.9	61233.8	26638.7	11167.9	20064.3	26515.5	13645.6	63212.4	41832.5	26218.4	36965.9	21641.4	25285.3	10270	7131.27	18078.4	6169.96	12453.5	9422.49	8370.44	7185.51
270	D-Maltose	0.63_341.1084m/z	341.108	0.6306	NEG	HMDB00163	M-H	C12H22O11	53.3	69.9	-1.66974	124474	158414	152913	179526	150326	155515	190639	210428	175499	160334	190319	156609	179042	169442	179067	205569	186188	218426	141361	156685	180659	178350	133202	136096	165481	157208	187452	210927	139592	162365	182248	169861	214337	162038	216975	179224	41542.7	43111.2
271	5,4'-Dihydroxy-3,8,3'-trimethoxy-7-prenyloxyflavone	3.69_451.1389m/z	451.139	3.69468	POS	LMPK12113223	M+Na	C23H24O8	53.2	87.5	6.03146	53.4882	75.9307	78.939	73.6971	68.8427	51.2757	47.2651	61.6386	53.7025	51.0046	34.9048	81.3077	49.6591	35.2947	69.2253	68.7444	21.4272	52.2021	62.2036	73.7121	96.5217	65.3534	76.007	61.4284	53.2406	68.2575	75.3102	67.6008	54.5652	85.442	75.9426	75.1514	43.5085	78.5781	67.5246	126.225	16.8422	17.8966
272	3-alpha,20-alpha-dihydroxy-5-beta-pregnane 3-glucuronide	7.43_497.3107m/z	497.311	7.42523	POS	LMST05010038	M+H	C27H44O8	53.1	74.7	-0.45833	169.074	161.824	191.575	211.739	111.911	167.034	74.6625	73.5677	102.76	162.019	76.9187	145.019	244.161	104.809	75.1969	103.757	85.2851	292.813	331.583	260.792	161.524	247.288	295.356	251.505	240.645	205.569	252.865	122.49	351.539	195.287	291.252	189.974	246.532	217.351	636.076	234.628	67.8193	59.3368
273	Campesterol	6.70_423.3620m/z	423.362	6.70388	POS	HMDB02869	M+Na	C28H48O	53	76	5.62127	4855.46	3800.13	3615.92	4528.79	4864.44	2292.58	4665.98	7350.75	5131.02	4177.55	3823.61	6300.54	2392.82	7625.14	4589.42	5839.93	3642.27	3220.91	8880.25	7946.27	7284.43	4747.24	8102.75	10221.7	7755.39	13921.5	6232.04	11875.8	7228.9	6067.05	6174.47	6445.75	9143.91	5392.85	5634.95	5208.55	1922.08	1855.05
274	2-Hydroxyadipic acid	2.69_163.0600m/z	163.06	2.69202	POS	LMFA01170049	M+H	C6H10O5	53	69.7	-0.703598	72.5152	56.0032	52.6887	74.3517	70.1557	34.6485	91.0123	86.3621	74.0993	45.5923	71.0868	89.1736	34.2593	119.868	57.6454	98.6701	75.5213	46.7703	133.224	119.772	131.322	57.0322	144.829	123.468	124.243	181.029	107.283	127.997	83.6215	102.181	84.5577	68.9347	153.187	88.0435	50.3009	74.1202	28.5533	23.9932
275	Tinctormine	4.38_638.1744m/z	638.174	4.37705	NEG	LMPK12120407	M+FA-H	C27H31NO14	53	83	2.99588	4.62511	9.37159	90.9252	449.969	5.71495	37.4681	9.80133	0.000546248	10.7625	28.9059	14.1977	4.11707	4.26775	62.623	30.4069	2.04153	17.3956	23.1654	6.41363	14.4439	10.9239	27.3649	7.13362	19.0934	21.7209	20.2697	11.3593	2.41937	5.03079	2.48187	45.7618	0.466442	5.78561	17.8064	46.1958	167.243	9.47191	9.91593
276	Depdecin	2.77_251.0918m/z	251.092	2.76762	POS	LMFA05000013	M+Na	C11H16O5	52.9	80.4	12.3395	121.646	48.7671	65.8115	19.3286	68.4572	52.6856	19.3683	33.6077	41.1106	58.2138	61.5339	40.43	7.29883	117.696	70.4463	18.4365	40.9122	31.6859	48.014	35.9887	28.0901	51.4294	20.0524	30.2301	48.8387	49.6483	37.4601	56.1584	47.6533	45.4265	89.9163	56.5127	115.167	4.04219	148.122	145.646	13.264	14.8735
277	19-HOME(9Z)	6.96_343.2484m/z	343.248	6.9586	NEG	LMFA02000181	M+FA-H	C18H34O3	52.9	69.3	-1.97116	11192.6	4516.54	2857.42	10101	10850.5	6057.06	12645.7	10810.6	7889.31	4524.39	8032.06	4952.31	7125.54	8415.88	2471.83	6205.95	7259.49	3550.12	21101.2	9926.51	3427.8	6785.85	11117.9	6951.15	15323.2	12288.8	7677.09	9572.52	9995.77	6678.14	2861.78	2001.19	5649	1627.29	3287.24	2268.35	2052.26	2147.96
278	Cathasterone	8.93_477.3573m/z	477.357	8.9281	NEG	LMST01030132	M+FA-H	C28H48O3	52.9	78.4	-2.95973	64.0515	48.578	25.964	67.7167	60.9103	28.8965	111.919	46.5727	68.4903	55.3368	73.5973	71.5669	54.1154	71.6789	19.1205	50.3446	60.2967	20.0448	144.128	95.9795	71.4419	63.6452	67.9364	129.442	111.757	119.673	50.5384	130.146	78.7673	60.6158	32.036	25.6562	32.9031	31.5144	30.4482	44.736	12.2445	13.6978
279	6'',6''-Dimethylpyrano[2'',3'':6',5']-2'-hydroxy-3,4,4'-trimethoxychalcone	10.19_395.1512m/z	395.151	10.1904	NEG	LMPK12120314	M-H	C23H24O6	52.9	93.7	2.96316	115.158	75.7356	112.613	166.27	162.461	66.5402	84.1728	70.086	168.401	224.405	137.513	354.614	69.4831	182.446	78.3965	153.764	51.1281	254.192	108.884	222.903	435.501	215.479	75.0799	257.228	116.472	86.1017	107.077	106.805	152.555	195.265	166.473	105.346	396.08	96.9015	141.111	121.047	41.2042	43.089
280	Isonarthogenin	8.21_491.3376m/z	491.338	8.20602	NEG	LMST01080063	M+FA-H	C28H46O4	52.9	76.6	-0.393788	61.33	14.3786	3.8465	44.8668	64.1426	20.2213	115.731	80.7529	63.9222	36.4765	54.9176	44.9297	33.1119	68.7642	26.7668	40.4808	87.4125	32.2552	97.1467	46.2803	22.9771	23.5661	34.775	52.5519	75.9231	81.1089	66.1004	77.4882	52.0766	38.9055	25.9116	6.96132	38.902	17.392	22.2426	48.556	15.2811	16.5883
281	Moronic acid	6.00_455.3519m/z	455.352	5.99637	POS	LMPR0106150002	M+H	C30H46O3	52.8	71.5	-0.267075	6509.56	9910.21	12125	3631.67	5617.99	11802.2	7027.2	3343.58	8860.98	21076.2	6210.05	8667.13	5799.3	2572.32	12515.7	5576.18	4824.09	7735.95	6083.03	10790.1	10836.2	16720.7	6384.52	12952.6	6131.85	11892.6	8483.6	8126.65	14500.5	11856.1	5757.99	4127.21	6028.72	9096.61	8548.19	2010.82	2485.49	2497.78
282		6.97_328.2495m/z	328.25	6.97203	POS							73.5498	121.683	66.7252	128.847	80.6242	48.9109	102.576	91.0698	95.9623	86.0039	98.3456	119.431	146.444	55.2006	52.0032	72.8298	108.12	79.4067	155.784	109.565	81.8054	84.4024	123.504	95.7529	166.34	115.226	126.607	147.282	138.338	101.796	76.5852	72.944	98.2962	44.8702	103.668	77.423	26.0777	22.606
283	(+)-Hirusten-12-oic acid	3.60_281.1394m/z	281.139	3.59845	POS	LMPR0103730002	M+H	C15H20O5	52.8	75.9	3.73515	42.4745	0.778337	10.2348	19.6013	13.6845	44.2774	3.91912	17.0873	17.1864	44.5069	20.1468	3.40675	5.64198	7.68949	5.95514	22.3657	25.5558	12.4414	24.0921	12.3557	2.98841	18.4776	13.0559	2.55116	19.5301	5.81733	27.3321	2.36034	30.4309	2.71547	10.5475	1.23499	5.27982	8.55722	5.21247	34.0469	4.77957	4.7888
284	Palmitic acid	6.81_274.2744m/z	274.274	6.80698	POS	HMDB00220	M+NH4	C16H32O2	52.8	70.7	1.3955	47241.7	44309.6	47612.3	58410.1	48703.3	47259.3	51379.8	46620.7	45244.2	53717.5	45974.5	37335.7	47796.7	41137.7	44753.2	42482.1	46482.3	37832.7	74694.9	69584.3	69483	73792.8	56138.2	68745	72755	58362.5	94741.8	64748	56358.2	80296.2	58287.5	64344.9	53687.5	58356.8	56516.7	67389.4	22192.4	16525
285	4E,6E,10Z-Hexadecatrien-1-ol	9.49_236.2145n	254.248	9.4867	POS	LMFA05000198	M+H, M+NH4	C16H28O	52.8	72.2	2.24462	368.169	258.59	349.18	438.761	347.521	301.776	355.294	391.219	350.356	405.503	340.673	321.229	306.569	366.625	280.206	304.045	370.481	326.634	612.592	510.955	483.15	489.515	475.046	458.555	574.605	343.807	648.2	441.659	388.952	511.289	434.981	516.675	490.807	383.828	355.451	491.09	129.213	98.6227
286	Minabeolide-8	7.42_469.2932m/z	469.293	7.41728	NEG	LMST01160009	M-H	C29H42O5	52.8	76.9	-5.94046	29.4348	76.9199	35.125	75.1325	55.7047	44.5634	69.3861	156.452	87.8892	32.4874	102.84	87.6991	49.0125	77.2291	41.725	43.9221	48.1666	31.7215	54.2233	69.3942	72.5414	41.6911	37.985	136.917	73.0635	102.005	55.9811	79.645	87.2641	34.0281	95.6804	271.222	53.3501	33.3749	56.1949	74.2088	16.4295	16.0877
287	3,5-Dimethoxy-6,7-methylenedioxyflavone	3.12_651.1555m/z	651.156	3.12072	NEG	LMPK12112811	2M-H	C18H14O6	52.8	76.8	7.22745	90.2575	195.255	90.4454	131.42	101.12	62.5416	90.5567	51.2385	89.7199	103.151	69.9139	151.238	80.1233	43.2179	131.131	76.589	27.216	87.0613	90.299	108.145	99.8506	114.766	129.04	96.7221	59.5171	136.225	116.885	72.1526	84.2623	174.316	98.6514	69.9248	34.0014	208.823	88.3426	105.169	22.4677	26.5882
288	Glabrene	3.90_323.1273m/z	323.127	3.90093	POS	LMPK12080060	M+H	C20H18O4	52.7	70.2	-1.46315	75.777	166.116	87.0714	88.1789	116.95	112.559	269.037	159.9	162.292	94.0205	141.568	180.938	69.4221	85.6173	60.7577	68.6255	120.081	114.337	54.7652	141.346	156.994	231.259	148.44	97.8227	44.9615	277.782	312.726	242.353	176.575	236.547	128.003	193.819	113.697	105.046	141.546	105.596	39.977	40.0418
289	Eucalyptin	3.05_325.1075m/z	325.107	3.0451	NEG	LMPK12111028	M-H	C19H18O5	52.7	67.2	-2.01782	180.364	299.721	294.832	239.537	316.453	190.564	103.9	465.367	283.702	183.126	312.013	378.813	208.134	216.81	276.225	244.721	137.083	356.845	377.424	280.6	133.422	263.79	378.379	231.354	267.105	213.815	419.575	152.79	267.084	422.088	296.727	175.558	214.327	358.13	333.007	452.236	73.7466	77.4146
290	Brosimacutin A	3.88_357.1336m/z	357.134	3.88398	NEG	LMPK12140042	M-H	C20H22O6	52.7	70.4	-2.05788	983.105	2263.6	867.447	1392.28	2328.83	1005.25	4823.36	2527.02	2541.14	1507.68	1923.87	2490.21	928.004	1409.58	914.801	1144.63	2075.64	1483.37	1026.73	2440.81	2746.33	4281.09	2353.59	1495	841.568	4542.51	5049.94	4298.69	3127.2	2728.07	1972.55	3280.89	2101.84	1205.26	2148.49	1430.83	577.081	578.911
291	3,5,7-Trimethyl-2E,4E,6E,8E-decatetraene	5.03_177.1638m/z	177.164	5.02687	POS	LMFA11000054	M+H	C13H20	52.6	65.7	-0.090665	26.5533	31.9255	29.4979	22.6534	22.7861	30.368	27.8339	24.6097	25.9641	31.2351	25.0672	26.0567	17.3527	23.2433	23.1908	24.5697	21.5704	30.7179	10.7597	30.7332	30.1972	36.9766	35.7013	36.6899	24.5045	37.1739	35.2507	30.551	46.7975	55.0525	26.2209	28.4462	31.9709	29.4338	25.7968	19.4285	7.64879	8.35294
292	(+)-8-hydroxycalamenene	5.23_219.1747m/z	219.175	5.2338	POS	LMPR0103330006	M+H	C15H22O	52.6	71.6	1.69891	33.9655	124.825	109.516	14.8193	28.2519	79.9195	66.5221	18.4343	49.1643	55.8198	44.3901	72.3573	29.9805	13.2109	70.2683	19.1806	45.6879	48.2196	39.4871	82.7121	75.8852	144.039	63.0703	82.5478	35.9343	72.1155	86.0934	17.456	115.449	172.837	41.2816	46.5249	28.5204	51.1504	57.2149	29.9646	18.3785	18.1189
293	L-Alpha-aminobutyric acid	0.62_104.0709m/z	104.071	0.617733	POS	HMDB00452	M+H	C4H9NO2	52.6	69.9	3.00122	9.38559	20.8614	17.9713	20.6848	20.3044	20.3159	12.7277	12.8014	14.3251	14.7786	18.6363	15.4126	30.1584	28.8836	32.3538	34.0497	20.2383	38.04	25.1954	25.1653	23.107	27.4642	24.9428	23.0855	34.6347	22.2258	15.6881	23.5119	22.3764	32.3051	55.9913	55.0763	66.0912	49.4595	56.8178	61.494	7.66314	7.17154
294		9.93_469.3302m/z	469.33	9.93315	POS							902.864	989.645	885.627	1188.1	935.499	949	998.374	966.576	900.184	1015.12	875.942	812.398	920.164	845.711	1052.03	811.06	906.652	845.675	1487.42	1395.32	1357.28	1470.85	1240.85	1314.75	1408.32	1130.03	1948.02	1128.22	991.033	1550.23	1216.99	1376.46	1209.36	1122.9	1139.86	1420.62	369.087	304.915
295	Pongagallone B	3.77_397.1657m/z	397.166	3.7703	POS	LMPK12120380	M+H	C23H24O6	52.6	73.4	2.97169	38.1069	72.5623	74.9189	9.82912	45.9851	34.7876	14.5899	38.7583	47.4428	37.8904	44.6998	107.076	18.6861	30.6639	62.8499	11.8095	4.78329	77.468	51.4574	44.3661	9.2751	80.2817	59.448	17.4306	18.2628	46.5105	54.1989	36.9863	33.7047	100.3	62.5712	65.1535	34.5398	32.1906	96.9899	96.1626	9.97837	11.4718
296	Puerarin	3.21_415.1034m/z	415.103	3.21007	NEG	LMPK12050005	M-H	C21H20O9	52.6	64.9	-0.157148	1149.14	804.73	961.608	334.15	351.469	942.702	490.911	228.517	289.795	211.32	345.1	243.745	955.358	709.2	411.449	155.394	803.633	694.937	1011.73	1544.49	985.446	2104.62	921.406	2597.12	662.414	1573.15	1009.75	352.333	1019.47	296.594	1664.37	811.567	1769.28	1248.48	1934.84	2861.3	225.592	232.723
297	Tricetin 7,3',4',5'-trimethyl eter 5-xylosyl-(1->2)-rhamnoside	3.66_636.2053n	681.27	3.66392	NEG	LMPK12111067	M-H, M+FA-H	C30H36O15	52.6	73.2	-0.122865	667.11	753.349	804.026	395.232	323.849	473.539	598.689	810.252	592.265	487.696	579.349	575.695	547.97	245.395	317.969	266.253	414.787	907.699	1054.06	1075.2	1014.99	1010.26	1796.61	382.288	730.442	1290.86	708.153	1282.01	519.831	2443.29	731.576	813.048	477.28	1011.31	483.251	965.136	212.059	205.266
298	14,15-DiHETrE	7.43_383.2436m/z	383.244	7.43103	NEG	HMDB02265	M+FA-H	C20H34O4	52.6	70.4	-0.850375	377.495	155.506	105.615	348.729	434.336	228.394	657.708	404.705	465.38	298.886	622.619	446.03	278.821	373.608	166.042	166.854	465.423	211.722	599.549	301.331	128.276	272.293	249.356	249.654	714.544	607.145	365.638	491.992	340.128	315.807	138.557	56.882	213.306	63.8631	293.066	99.5011	88.486	86.8814
299	Cholesterol	5.52_409.3456m/z	409.346	5.52203	POS	HMDB00067	M+Na	C27H46O	52.5	77.3	3.83492	1357.77	1047.54	1804.21	442.179	778.925	5369.05	1526.19	466.961	1211.08	2251.66	951.51	1162.08	889.354	250.948	1847.45	930.068	527.977	1334.8	1599.59	2815.15	2231.87	4780.82	1327.17	3909.95	1293.72	2029.27	1935.94	633.399	3330.94	4167.17	1201.23	562.234	682.793	3288.15	1145.93	480.924	531.064	472.985
300	7-Hydroxyflavan	3.60_227.1069m/z	227.107	3.59845	POS	LMPK12020227	M+H	C15H14O2	52.5	69.8	1.05959	48.8188	1.39693	6.65142e-09	7.97499	7.55373	49.4618	0.678629	12.8001	15.8261	48.5592	20.2525	6.65142e-09	6.65142e-09	1.84891	6.65142e-09	18.7458	19.6566	5.89535	21.2833	8.42265	0.0538272	13.9813	5.28672	1.3985	11.7264	0.38193	11.0723	0.2999	31.0655	6.65142e-09	4.21051	6.65142e-09	6.65142e-09	6.65142e-09	6.65142e-09	21.6513	3.24087	3.46527
301	p-Cymene	8.77_135.1170m/z	135.117	8.77187	POS	LMPR0102090014	M+H	C10H14	52.5	69.2	1.09654	17.739	22.4886	12.7359	21.3692	23.8693	10.8342	20.9226	25.2161	21.4454	24.4042	20.4907	19.8337	10.136	16.4626	10.5527	19.9068	17.3615	18.9236	20.8568	17.0876	14.9068	21.4256	12.0088	15.109	22.6259	16.9231	23.2956	26.1145	16.0408	14.5093	25.0767	29.7996	18.7763	12.687	23.2808	44.7946	8.49229	9.64673
302		4.28_273.0761m/z	273.076	4.2807	NEG							6.65142e-09	1423.88	33.903	6.25914	54.9425	1002.67	131.425	6.65142e-09	64.9491	11.4807	140.04	63.7805	20.7662	100.385	6.38899	6.65142e-09	18.9527	2.28011	5.30347	16.3864	59.2238	11.543	6.65142e-09	3.39836	6.65142e-09	13.288	2.41278	11.2637	1371.17	2392.89	2304.54	93.3752	17.1153	432.631	41.5495	11256.8	157.654	160.184
303	7,7-dimethyl-5Z,8Z-eicosadienoic acid	8.13_381.3003m/z	381.3	8.1304	NEG	LMFA01020253	M+FA-H	C22H40O2	52.5	74.1	-2.25281	53.4404	58.7788	0.825047	72.333	330.006	47.5032	306.745	66.7162	104.006	10.5295	81.625	86.4717	124.366	250.464	1.45787	81.9653	140.432	6.0415	254.089	71.9018	6.65142e-09	6.65142e-09	41.8927	68.4257	425.677	188.125	1.41853	164.669	335.057	22.6353	13.1612	6.65142e-09	66.5451	6.65142e-09	1.39579	6.65142e-09	26.2826	29.9943
304	Bichanin A 7-O-glucoside-6''-malonate	4.63_533.1294m/z	533.129	4.62867	POS	LMPK12050224	M+H	C25H24O13	52.4	68.5	0.878524	112.79	76.995	318.578	22.098	48.085	322.393	45.3302	22.5963	62.3668	165.099	30.9424	61.7635	23.8435	80.0473	183.123	34.09	60.6454	109.645	85.1889	131.376	206.452	148.009	80.7167	123.458	26.7573	245.528	151.777	9.37481	83.4656	123.238	494.663	332.328	360.525	272.045	789.896	820.148	44.1632	44.5558
305	Eucalyptol	6.57_199.1330m/z	199.133	6.5666	NEG	HMDB04472	M+FA-H	C10H18O	52.4	74.7	-6.2406	30.6288	35.1412	22.4433	36.6596	58.5994	34.011	69.7966	27.1173	34.621	16.8057	47.1565	21.5522	37.6148	34.7352	13.1872	32.3153	54.9247	19.358	44.6726	30.3386	20.6637	26.1731	32.9525	25.488	35.0412	52.3784	36.1033	50.3963	36.5927	36.2648	17.6689	22.032	22.1535	14.053	6.01251	26.2	8.72316	8.62971
306	(3S)-3',7-dihydroxy-2',4',5',8-tetramethoxyisoflavan	3.51_723.2677m/z	723.268	3.50572	NEG	LMPK12080002	2M-H	C19H22O7	52.4	70.4	2.57602	149.332	21.4836	241.101	9.22013	144.077	19.3477	206.727	6.16713	116.77	226.877	28.7176	148.511	91.3423	79.0374	66.7395	6.35259	2.45297	184.657	80.8183	92.1511	20.1217	10.9075	214.845	126.428	20.7034	203.028	46.2116	97.033	160.003	203.633	78.9812	33.9833	93.2243	111.473	138.484	33.7532	30.4828	27.2852
307	Neodunol	4.62_325.0710m/z	325.071	4.6177	NEG	LMPK12070007	M+FA-H	C17H12O4	52.4	73.1	-2.88079	8.50663	0.920697	24.1397	1.65451e-05	0.603783	26.6146	1.68553	0.019464	3.63198	14.4749	0.00180367	2.86272	0.257656	1.96988	13.3856	6.65142e-09	3.9298	7.84529	4.83155	6.99397	13.1256	8.51402	2.16539	5.6315	0.353075	16.762	5.00011	0.0763473	2.66235	7.08039	43.8931	29.1138	33.3981	19.7615	71.7996	74.6094	2.92355	3.53165
308	Nandrolone	5.82_275.2010m/z	275.201	5.81765	POS	HMDB02725	M+H	C18H26O2	52.3	69.2	1.51113	1290.06	2795.52	2110.18	1571.68	1666.46	2283.38	1968.61	1436.68	1479.73	1420.3	1224.03	1638.54	3261.01	844.37	968.464	1555.66	2062.42	1478.37	2529.84	1993.42	1877.62	1516.78	1713.61	2212.84	2604.58	2097.83	2355.65	1612.42	2514.77	2964.73	1130.93	882.437	1366.22	892.583	1508.37	1213.99	651.29	542.615
309	26,26,26-trifluoro-25-hydroxyvitamin D3 / 26,26,26-trifluoro-25-hydroxycholecalciferol	6.80_455.3155m/z	455.316	6.80012	POS	LMST03020131	M+H	C27H41F3O2	52.3	82.8	5.26814	40.0869	154.008	47.9707	175.526	89.7794	15.9751	105.67	317.298	150.84	78.2976	130.999	133.081	162.246	47.1534	51.7012	55.4127	115.873	137.635	157.792	124.043	131.263	117.41	83.7906	122.377	247.48	85.6879	177.206	94.691	161.585	137.806	137.103	97.0098	178.28	49.4424	152.859	233.096	25.9075	30.419
310	3-Hydroxy-4'-methoxyflavone	6.33_268.0739n	269.081	6.32615	POS	LMPK12111617	M+H, M+Na	C16H12O4	52.3	65.7	1.11069	1775.75	5399.81	18718.2	2069.43	5642.93	3545	5223	1268.07	3367.99	3682.25	3335.43	4195.03	4459	2293.98	3874.55	3713.71	2874.06	3334.65	4922.89	4829.1	8586.57	2766.57	3521.58	3928.22	5340.87	8348.63	13239.5	4939.93	2321	3819.6	12084.4	17585.5	5488.67	8645.42	6682.71	23538.1	2188.5	1684.3
311	3-heptynoic acid	4.30_149.0597m/z	149.06	4.29915	POS	LMFA01030488	M+Na	C7H10O2	52.3	80.9	18.7346	6.65142e-09	11.7355	6.65142e-09	6.65142e-09	6.65142e-09	7.84132	6.65142e-09	6.65142e-09	6.65142e-09	6.65142e-09	6.65142e-09	6.65142e-09	6.65142e-09	6.65142e-09	6.65142e-09	6.65142e-09	6.65142e-09	6.65142e-09	6.65142e-09	6.65142e-09	6.65142e-09	6.65142e-09	6.65142e-09	6.65142e-09	6.65142e-09	6.65142e-09	6.65142e-09	6.65142e-09	10.1984	18.3755	22.7737	6.65142e-09	6.65142e-09	1.8835	6.65142e-09	115.184	1.07898	0.880702
312	12-oxo-5E,8E,10Z-dodecatrienoic acid	7.75_207.1018m/z	207.102	7.74735	NEG	LMFA01060095	M-H	C12H16O3	52.3	73.5	-4.11544	24.6376	69.2253	38.3816	44.8149	67.1338	40.2625	79.721	35.5961	60.7952	30.8767	127.64	46.0053	38.7731	99.1406	15.1451	40.3272	52.6812	42.1931	71.5206	48.8339	45.929	13.5604	59.7434	50.7369	72.5883	73.8224	12.2463	52.5909	101.335	42.1478	14.6451	31.5429	27.0936	12.6307	6.65142e-09	3.12906	12.1241	13.8875
313	Ambanol	3.34_339.0867m/z	339.087	3.34075	NEG	LMPK12080058	M-H	C19H16O6	52.2	67.8	-2.17617	198.713	364.342	659.743	162.959	144.702	304.531	105.608	139.724	168.983	225.494	261.37	145.873	54.8239	506.68	323.949	73.1108	259.047	107.715	424.51	487.611	900.188	326.709	410.403	326.672	394.784	415.291	195.026	288.995	314.882	308.879	469.405	640.533	367.066	454.636	450.655	502.561	90.4623	90.4949
314	(+)-3,7(11)-Acoradiene	5.82_219.1747m/z	219.175	5.82452	POS	LMPR0103660002	M+H	C15H22O	52.1	67.3	1.53314	309.487	319.041	330.358	138.669	229.732	415.135	284.239	209.868	308.519	442.757	283.755	383.573	246.679	82.2826	389.872	305.764	260.981	434.871	254.102	394.298	468.729	468.602	252.122	493.951	302.567	348.587	619.69	149.543	543.374	490.447	322.245	227.379	336.589	304.306	574.331	235.483	103.344	100.072
315	Cedreprenone	4.65_337.1431m/z	337.143	4.64928	POS	LMPK12120238	M+H	C21H20O4	52.1	67.7	-0.894199	300.516	69.6395	270.529	12.6363	14.2103	321.66	25.7236	37.3745	129.322	52.9277	17.1934	524.584	7.77017	0.262935	7.39559	233.099	6.2824	386.765	2.24456	46.8213	38.6628	24.9096	42.87	122.024	67.8043	39.8284	113.773	60.1845	49.0897	459.489	265.78	501.99	36.2127	166.387	404.737	264.821	30.3765	34.6528
316	Stoloniferone K	5.57_469.3314m/z	469.331	5.57015	POS	LMST01031097	M+Na	C28H46O4	52.1	71.9	5.74109	7400.49	2679.91	4165	1971.05	2527.58	14005.1	7086.55	3619.21	5367.09	6436.43	4174.47	6678.93	1560.54	616.687	8925.19	8271.23	2668.98	5702.21	3251.73	9023.44	6686.19	13207.3	3405.9	17938.5	2993.91	9726.58	21947.8	2417.57	16252.9	14603.1	4248.91	695.474	3174	9190.6	5494.45	3396.97	2286.34	1917.73
317	2,6Z-Nonadien-4-olide	4.65_175.0754m/z	175.075	4.64928	POS	LMFA07040019	M+Na	C9H12O2	52.1	79.7	16.4127	26.297	3.53414	24.7422	6.65142e-09	6.65142e-09	33.1936	0.557431	2.2867	10.7654	0.718199	6.65142e-09	50.9098	6.65142e-09	6.65142e-09	6.65142e-09	21.4348	6.65142e-09	32.3016	6.65142e-09	1.93423	6.65142e-09	6.65142e-09	6.65142e-09	9.71972	1.34472	6.65142e-09	5.30987	6.65142e-09	0.975516	38.2597	23.5975	45.9403	6.65142e-09	15.6421	36.4624	23.9311	1.85113	2.44315
318	Lethedioside B	3.24_697.1992m/z	697.199	3.24443	NEG	LMPK12111068	M+FA-H	C30H36O16	52.1	64.2	1.04379	1356.41	2737.11	2274.92	1996.43	1525.52	1327.9	1411.69	980.167	1555.25	988.21	1123.39	3525.86	1456.15	868.46	2396.38	1647.19	736.656	2180.36	916.59	2101.93	2228.58	2511.86	2518.74	2098.81	1108.07	1146.24	1359.89	1386.29	1642.64	1870.48	1727.32	1491.1	1355.13	2801.74	1538.54	1691.32	460.405	481.086
319	4,7,10-hexadecatrienoic acid	7.30_295.1925m/z	295.193	7.30033	NEG	LMFA01030134	M+FA-H	C16H26O2	52.1	92.5	4.07853	252.036	79.8042	67.1578	134.723	234.816	84.5377	412.738	113.952	354.784	354.661	427.767	548.498	95.8448	551.677	148.335	449.315	115.41	256.22	146.24	306.137	396.905	117.198	62.4098	794.179	218.485	182.794	58.9297	133.866	536.748	199.737	78.9751	30.2051	157.071	24.3733	56.7471	140.078	61.7461	62.9932
320	3,7-Dihydroxy-2-[4-hydroxy-3-(4-hydroxy-3-methylbutyl)phenyl]-5,6-dimethoxy-4H-1-benzopyran-4-one	3.49_461.1471m/z	461.147	3.4851	NEG	LMPK12112857	M+FA-H	C22H24O8	52.1	73.3	4.15642	26.3533	69.7773	40.1111	45.3223	44.1844	43.2299	55.7534	64.4208	50.7318	41.8663	24.4563	74.2643	46.052	38.6958	59.9277	36.2337	23.1415	57.2931	69.1461	81.506	59.6183	81.5625	133.699	55.0558	32.6246	28.9504	56.0228	60.698	58.2259	121.435	88.5846	64.9782	57.0403	62.8343	119.335	155.271	16.9202	16.8401
321	25-hydroxyvitamin D2 25-(beta-glucuronide) / 25 hydroxyergocalciferol 25-(beta-glucuronide)	4.83_611.3579m/z	611.358	4.82807	POS	LMST05010021	M+Na	C34H52O8	52	76.1	4.19478	89.2315	187.303	202.705	13.1639	52.1386	122.141	177.003	34.4864	138.043	300.684	65.7841	147.451	26.7883	36.8568	85.5876	155.659	98.5751	246.137	1179.25	378.788	284.467	109.406	91.9274	241.46	78.1605	141.19	190.907	45.6759	305.097	124.74	145.569	34.7181	91.642	68.453	426.491	148.809	49.2614	50.7667
322	Digoxin	6.22_779.4216m/z	779.422	6.22283	NEG	HMDB01917	M-H	C41H64O14	52	84.8	-0.913491	661.414	2310.5	1187.78	213.868	940.643	1335.75	1070.38	291.173	1161.79	1641.21	1084.67	1978.93	394.937	908.28	1073.71	283.415	710.675	799.175	337.565	844.567	297.559	832.11	1440.51	1231.68	302.843	1563.64	1256.33	1177.29	2313.73	2642.7	989.854	726.302	1136.5	884.812	2008.74	412.497	266.431	265.236
323	Dioscin	7.11_929.5139m/z	929.514	7.10785	NEG	LMST01080053	M+FA-H	C46H76O16	52	78	2.63887	1949.48	3365.34	2473.47	2122.4	2723.73	1035.67	3638.48	2394.87	2697.29	3072.87	2111.55	2823.22	2170.55	2403.88	2729.42	3216.78	2559.09	3035.89	3477.43	4106.97	4271.34	5314.51	2595.13	4551.94	3158.28	4443.83	2989.54	3051.67	5249.73	4938.98	2106.45	1656.82	2482.61	3159.76	2077.63	1472.18	752.793	778.857
324	Cuparene	5.58_203.1795m/z	203.179	5.57702	POS	LMPR0103140001	M+H	C15H22	51.9	62.5	0.176129	733.439	926.933	1170.38	324.924	469.349	1957.51	799.278	372.309	860.069	1708.79	636.784	975.672	495.906	122.816	1390.06	767.823	397.727	1207.57	586.922	1408.64	1199.34	2867.75	547.949	1708.94	539.051	1052.82	1593.98	385.516	2547.14	2334.68	706.029	409.345	542.094	1208.04	1240.53	265.734	306.927	305.17
325	2R-HpOTrE	7.27_326.2095n	349.199	7.26713	POS	LMFA02000031	M+H, M+Na	C18H30O5	51.9	65.2	0.494285	1414.22	378.85	326.347	644.987	1341.43	354.394	1594.31	432.612	1327.03	1191.31	1682.53	2050.39	757.3	2077.86	386.283	1874.21	441.695	1551.35	1321.21	1161.42	1017.4	644.891	383.69	2410.24	1295.3	814.948	306.552	707.342	2203.3	716.239	371.911	139.205	664.021	138.647	445.807	545.128	251.546	254.7
326	6-O-(Glcb)-(25R)-5alpha-spirostan-3beta,6alpha-diol	8.24_633.3971m/z	633.397	8.2361	POS	LMST01080087	M+Na	C34H58O9	51.9	85.4	-0.304064	3137.26	1288.29	788.086	2604.08	3457.94	1128.25	4617.74	2650.35	2809.02	2430.33	2981.89	2011.4	1953.86	4131.15	1391.25	1939.98	2433.65	1791.62	6761.14	3639.2	1242.73	2171.91	4652.28	3241.26	5623.54	6530.03	3300.09	4551	3824.69	3225.33	1715.27	1764.07	2970.62	1383.29	1340.82	1374.33	940.122	934.274
327	Lupinisoflavone C	5.16_355.1183m/z	355.118	5.15747	POS	LMPK12050182	M+H	C20H18O6	51.9	70.5	1.82568	40.0387	47.6046	26.8809	68.2013	37.8208	40.998	32.5681	56.3497	47.4404	40.4403	49.7582	64.7554	44.6502	33.4911	47.8596	39.8996	29.3599	45.2767	66.2955	61.9257	65.2891	72.9651	67.0866	32.2495	50.6287	64.8761	81.7414	85.4676	42.2017	67.7228	80.2127	109.226	39.5674	86.3793	62.3127	114.216	12.2016	14.029
328	12S-HHT	7.26_281.2117m/z	281.212	7.26025	POS	HMDB12535	M+H	C17H28O3	51.8	66.6	2.23316	413.006	44.1604	61.9193	103.342	394.07	66.1157	409.519	71.7971	377.463	344.849	506.78	645.002	20.9366	697.846	106.288	569.842	22.4443	503.386	124.848	276.964	296.457	108.879	2.806	844.434	68.2886	199.908	1.24279	43.2151	709.595	184.296	60.0077	13.8409	79.151	22.465	47.2076	147.945	68.9665	69.1586
329	Vanillic acid	1.59_167.0340m/z	167.034	1.5913	NEG	HMDB00484	M-H	C8H8O4	51.8	67.6	-5.76779	41.1012	143.004	147.589	147.81	157.511	73.5093	145.278	123.998	168.341	116.8	157.615	326.031	185.639	228.094	188.694	95.6639	117.939	188.312	379.894	278.642	263.844	270.055	270.554	189.52	57.5356	118.053	117.663	163.025	75.7466	244.386	146.565	108.911	125.648	189.071	88.8605	239.958	46.0783	47.3326
330	(+)-14,15-Epoxy-thapsan-14-ol	6.74_283.1906m/z	283.191	6.73853	NEG	LMPR0103530001	M+FA-H	C15H26O2	51.8	65.3	-3.785	6.65142e-09	6.65142e-09	19.2015	6.65142e-09	6.65142e-09	6.65142e-09	6.65142e-09	6.65142e-09	10.5822	6.65142e-09	6.65142e-09	53.5913	6.65142e-09	6.65142e-09	6.65142e-09	6.65142e-09	6.65142e-09	6.65142e-09	6.65142e-09	6.65142e-09	6.65142e-09	6.65142e-09	6.65142e-09	6.65142e-09	6.65142e-09	6.65142e-09	6.65142e-09	6.65142e-09	6.65142e-09	6.65142e-09	80.6685	6.65142e-09	6.65142e-09	6.65142e-09	6.65142e-09	414.814	2.26379	2.99854
331	Guaiacol	2.94_147.0439m/z	147.044	2.93945	POS	HMDB01398	M+Na	C7H8O2	51.7	79.5	18.2339	7.97975	30.057	26.279	52.0835	38.8319	12.6153	17.4488	23.97	21.3738	17.6328	20.4651	30.5321	9.23444	11.5593	17.5593	12.1699	15.9508	15.3728	53.212	35.5559	26.8002	25.2422	26.9876	44.1493	2.48559	12.399	22.7739	26.0162	18.6427	27.831	28.7322	15.164	9.54434	24.3966	7.44515	90.7735	7.53181	7.42054
332	Farnesol	9.49_240.2327m/z	240.233	9.4867	POS	HMDB04305	M+NH4	C15H26O	51.7	64.3	2.1977	120.981	55.3892	108.612	150.253	95.7664	77.1392	102.114	130.411	110.04	132.963	96.9892	105.804	85.8077	117.966	59.5469	102.65	127.188	107.527	210.5	157.532	145.684	134.392	149.595	137.426	212.004	59.7373	183.268	132.461	111.673	132.354	132.252	172.142	187.723	101.447	74.6328	142.695	40.7219	31.0784
333	PS(13:0/0:0)	7.34_473.2648m/z	473.265	7.33587	POS	LMGP03050005	M+NH4	C19H38NO9P	51.7	92.2	5.68422	29.5041	27.6221	25.3661	31.5043	23.1854	40.8186	31.7445	14.2642	18.9371	14.1886	25.8694	13.4197	13.7358	33.7958	18.492	24.3888	20.5718	17.4564	46.6114	42.31	47.1392	46.3828	43.9734	23.6475	36.4253	129.62	31.6821	33.5855	29.9304	27.298	28.2229	40.1981	43.3336	28.0681	18.0941	15.0432	25.9793	16.7977
335	Conicasterol B	8.80_453.3372m/z	453.337	8.79737	NEG	LMST01031085	M+FA-H	C29H44O	51.7	69	-0.585853	139.627	73.9318	58.7678	59.7507	189.17	6.91274	221.744	63.1079	95.8224	89.4121	69.066	62.9486	27.7149	13.9221	28.4946	4.83791	42.0761	141.04	70.7232	69.7908	56.1191	126.342	24.9475	65.9071	25.372	200.965	192.199	34.1799	77.4356	106.939	54.3594	51.5198	24.8853	22.444	144.331	42.733	17.5052	19.7717
336	dihydrophaseic acid 4-O-beta-D-glucoside	2.27_467.1887m/z	467.189	2.26628	POS	LMPR0103050006	M+Na	C21H32O10	51.6	62	-0.0680633	47.2371	281.757	747.899	73.7225	20.5889	189.635	46.048	49.2139	121.4	35.8188	69.7715	419.835	618.297	118.932	53.6198	59.3269	154.832	282.015	19.1193	133.172	224.047	242.322	48.3081	115.198	109.031	126.993	180.462	6.89418	138.751	37.9761	43.0095	1.12216	12.6637	61.128	133.892	18.472	41.3444	40.7529
337	pregn-4-en-3-one	6.82_301.2532m/z	301.253	6.82073	POS	LMST02030150	M+H	C21H32O	51.6	63.8	2.02279	43.0337	77.9316	50.8978	46.7032	52.1663	57.5246	97.1272	43.0772	59.727	30.9145	62.7253	78.3593	43.7856	57.471	50.7895	85.5174	62.9442	60.5641	49.9501	62.5252	69.5212	46.3297	59.0177	82.8933	38.3381	102.757	67.7909	71.1598	78.3674	71.2019	61.7983	53.2125	68.7776	68.2978	42.4056	84.9633	17.5225	18.4461
338	3,7-Dimethyl-8,11-dioxo-2E,6E,9E-dodecatrienal	4.86_235.1331m/z	235.133	4.85555	POS	LMFA06000156	M+H	C14H18O3	51.6	63.1	1.09283	20.6916	345.207	173.728	175.853	60.3119	125.271	68.1087	347.046	133.327	58.6544	120.111	76.9873	41.3203	75.5235	85.8032	273.595	52.2522	105.456	6.65142e-09	226.252	317.338	539.849	226.666	9.39339	159.078	283.424	30.023	82.6327	105.589	94.9114	144.427	271.723	149.344	40.7075	129.614	151.784	38.5971	43.1178
339	Norepinephrine	0.62_187.1081m/z	187.108	0.6246	POS	HMDB00216	M+NH4	C8H11NO3	51.6	65	2.09249	34.4482	30.5572	43.9045	49.3376	25.3357	24.7798	34.5621	24.6813	25.0531	23.21	23.0478	24.8309	28.3131	43.0622	26.0058	26.6814	15.8497	26.8076	37.0524	47.1206	58.9623	60.1855	35.408	39.5387	39.198	62.9997	69.7798	34.316	45.5902	51.5542	49.3464	49.0565	39.4031	52.4416	47.4539	65.8974	7.77007	8.73539
340	DG(18:1(11Z)/18:3(6Z,9Z,12Z)/0:0)	10.36_617.5136m/z	617.514	10.3594	POS	HMDB07191	M+H	C39H68O5	51.6	69	-0.603565	6733.96	2074.94	5555.25	6406.59	4437.82	11205.9	6748.46	5299.56	6728.29	10765.5	7927.63	4376.52	4200.64	6161.87	8023.88	4228.92	10316.7	7409.39	12732.4	10166	5328.18	13166.7	11650.9	7208.15	7402.39	5905.92	12183.6	7057.32	10671.1	13663.2	6966.14	4900.75	6837.7	10054.1	7199	6922.42	1538.08	1202.7
341	Methyl jasmonate	6.77_223.1330m/z	223.133	6.77292	NEG	LMFA02020010	M-H	C13H20O3	51.6	63.5	-4.20067	621.246	287.697	278.855	706.471	730.701	322.95	715.167	556.032	541.249	563.602	351.775	620.421	798.353	580.38	142.677	480.443	572.151	314.454	1285.44	653.473	340.915	360.591	553.097	715.482	2080.32	545.995	460.491	1027.67	878.033	454.386	297.138	134.536	808.552	118.566	296.476	182.867	148.324	151.316
342	4-keto pentadecanoic acid	8.22_255.1960m/z	255.196	8.21977	NEG	LMFA01060047	M-H	C15H28O3	51.6	63.9	-2.17327	196.422	64.3564	91.9041	92.6107	171.104	81.6684	189.278	36.036	199.279	234.776	212.846	368.432	24.1354	476.954	124.238	237.223	16.6225	254.894	129.088	361.502	630.169	209.677	16.1473	798.544	36.8048	80.7229	30.1442	56.5132	583.136	157.862	121.031	92.857	159.422	69.8785	79.5337	221.913	50.8365	50.1171
343	16-Oxolycoclavanol	7.03_471.3475m/z	471.347	7.02537	NEG	LMPR0106230003	M-H	C30H48O4	51.6	69	-1.08033	24.0207	69.9464	40.6517	65.959	30.2498	60.489	47.4626	15.3041	42.5934	63.8996	39.3098	56.954	62.844	0.708765	44.9028	13.9372	39.3637	69.1496	57.9838	46.702	54.2012	51.3196	42.3504	23.7953	42.2949	71.3494	93.5776	59.7967	74.0543	77.0829	56.5576	46.9696	26.9783	37.286	167.612	19.4545	10.4723	12.0465
344	Neoraunone	3.69_325.1086m/z	325.109	3.69468	POS	LMPK12050453	M+H	C19H16O5	51.5	80.9	4.93372	283.35	464.682	432.423	391.863	368.746	272.033	312.24	349.664	317.689	320.844	252.741	404.306	281.328	278.123	321.068	281.62	183.865	348.347	386.179	422.517	421.31	389.714	501.344	376.291	292.28	405.245	455.768	389.806	358.171	504.124	405.183	403.462	281.941	405.531	377.257	619.188	96.8903	107.963
345	(+)-Arnicenone	6.82_219.1748m/z	219.175	6.82073	POS	LMPR0103760001	M+H	C15H22O	51.5	63.8	1.877	181.336	239.946	189.337	286.145	281.85	151.837	303.36	269.292	259.069	218.235	267.448	285.058	229.554	304.034	203.467	215.929	270.973	217.776	399.774	341.781	336.712	263.818	335.822	349.338	336.141	430.07	338.081	427.98	312.062	353.296	271.138	307.23	350.503	225.954	230.404	282.07	87.007	81.3058
346	PS(O-18:0/17:2(9Z,12Z))	7.97_760.5464m/z	760.546	7.96788	POS	LMGP03020026	M+H	C41H78NO9P	51.5	91.9	-2.96852	127.233	55.7549	36.4975	102.83	130.349	80.4232	246.419	92.9232	140.248	102.951	196.039	100.159	88.0772	183.197	52.0672	76.3748	151.232	67.5211	203.853	126.769	68.472	88.1709	147.213	120.266	199.554	303.447	90.9411	227.367	143.888	128.236	71.018	83.8077	102.127	52.8527	61.927	65.1482	25.5763	28.4928
347	Quercetin 3,3'-dimethyl ether 4'-(2-methylbutyrate)	4.03_459.1294m/z	459.129	4.03322	NEG	LMPK12112741	M+FA-H	C22H22O8	51.5	63.5	-0.569634	135.627	205.873	317.414	94.3753	24.3421	639.185	32.8363	44.5016	89.5336	153.853	96.782	136.094	44.4798	375.348	581.619	99.2507	629.397	109.703	273.61	342.267	686.593	190.12	123.541	409.087	175.875	1254.39	366.042	34.9811	108.432	115.37	630.304	678.532	864.394	529.257	667.614	513.959	86.8595	86.9782
348	5alpha,8alpha-epidioxy-stigmasta-6,9(11),22E-trien-3beta-ol	6.77_441.3363m/z	441.336	6.77262	POS	LMST01040174	M+H	C29H44O3	51.4	61.3	0.0040717	740.493	3687.47	2507.52	575.299	1088.67	2700.61	3420.96	546.788	1726.4	769.032	1782.42	2583.52	963.872	314.294	1297.31	2638.42	2028.06	2140.87	509.48	1428.77	1843.14	1478.9	667.609	2526.57	625.109	2751.31	2041.88	659.764	2805.44	2480.14	1403.93	888.116	790.524	2442.64	843.706	2231.34	514.175	491.152
349	PGF2alpha-d4	8.76_403.2642m/z	403.264	8.75613	NEG	LMFA03010006	M+FA-H	C20H30D4O5	51.4	65.5	0.63661	11.6092	10.7252	9.12093	20.0024	5.74497	11.5408	6.00282	10.3425	7.03295	5.28615	9.17066	5.4065	11.183	3.22267	9.40877	5.3132	11.066	5.84295	23.8683	13.5683	7.82363	13.7925	15.049	6.57973	17.9606	15.3302	28.2333	10.2647	6.27006	13.727	10.9506	14.1223	9.19942	8.82926	15.147	9.36497	2.47406	2.57556
350	Desmosflavone	3.05_295.0976m/z	295.098	3.0451	NEG	LMPK12110174	M-H	C18H16O4	51.4	67.2	0.0222924	12.2956	25.2287	24.7903	15.9794	32.5772	8.29524	6.65142e-09	45.5399	28.0944	15.8586	33.6093	47.1756	7.99878	19.6056	22.7506	21.4883	2.29036	33.3393	29.9158	19.635	6.65142e-09	18.9834	31.5441	16.6425	11.6022	5.81111	43.5673	6.65142e-09	21.5104	46.2387	18.9495	6.65142e-09	10.0895	33.7174	23.8041	30.4636	6.1211	5.40846
351	5alpha-ergosta-7,22-diene-3beta,5-diol	4.70_437.3405m/z	437.34	4.70427	POS	LMST01031014	M+Na	C28H46O2	51.3	79.9	3.50735	888.828	761.753	766.939	817.021	697.954	780.064	790.307	413.474	563.653	462.144	642.973	635.667	276.413	950.253	524.667	574.514	552.177	706.618	284.707	778.447	1530.32	503.823	960.658	507.601	475.448	994.649	895.08	763.608	985.106	672.487	895.787	877.445	1074.95	848.258	1029.52	798.047	204.663	197.88
352	Miconioside B	4.61_594.1949n	595.202	4.61492	POS	LMPK12140234	M+H, M+NH4, M+Na, M+K	C28H34O14	51.3	59.8	0.0818705	2067.16	3035.55	3815.11	1057.3	1251.35	1746.93	1531.71	1901.11	2471.27	1791.97	2997.76	4530.04	2097.42	1852.37	3833.05	1774.64	1699.42	3081.48	1647.65	2851.48	3137.24	2886.65	4342.95	1901.06	2461.45	1303.22	2718.55	1264.46	3454.63	3283.89	3391.34	2634.86	4655.19	2339.55	3890.81	4036.85	790.064	729.42
353	(23R)-3alpha,7alpha,12alpha,23-Tetrahydroxy-5beta-cholan-24-oic Acid	8.72_425.2900m/z	425.29	8.71687	POS	LMST04010254	M+H	C24H40O6	51.3	74.2	0.547606	25.0214	46.8801	60.9677	36.7139	19.4866	42.6031	23.645	24.4122	23.5999	27.8389	25.0961	21.3948	33.6347	22.1071	31.3857	22.2331	8.44366	21.4606	30.1412	54.741	94.7798	72.8502	39.6911	29.6302	14.4888	24.9973	55.8562	27.6856	31.6749	30.4766	61.516	74.1388	33.6515	63.8516	60.8505	84.2478	6.5327	5.05939
354	1alpha-hydroxy-24-methylvitamin D2 / 1alpha-hydroxy-24-methylergocalciferol	6.68_427.3547m/z	427.355	6.68327	POS	LMST03010058	M+H	C29H46O2	51.2	85.5	-5.63722	67.2063	257.363	199.674	65.0184	99.6647	254.82	295.634	33.7295	119.258	83.3375	111.738	109.799	217.124	27.1063	92.995	88.2414	121.932	164.565	64.9132	145.008	191.86	160.192	116.515	176.93	111.469	185.58	53.1686	90.5667	255.702	206.571	140.24	129.291	86.6886	326.971	65.754	106.464	39.6987	39.4594
355	Trihydroxycoprostanoic acid	5.57_487.3416m/z	487.342	5.57015	POS	HMDB02163	M+Na	C28H48O5	51.2	67.7	4.69082	5229.33	3129	5493.99	1390.33	2196.47	10706.6	5308.27	2714.43	4336.11	5896.96	3457.76	5247.2	1479.82	851.222	6222.66	5882.06	2109.1	5207.84	3019.99	7588.88	8544.56	10574.8	3053.85	12111.8	3589.72	7233.95	13771.7	1813.56	12109.5	9052.44	3141.54	1133.65	2501.1	5867.02	4408.27	2345.25	1618.85	1508.56
356	(+)-delta-Cuprenen-4alpha-ol	6.82_221.1904m/z	221.19	6.82073	POS	LMPR0103140002	M+H	C15H24O	51.2	63	1.72378	38.6897	31.7632	23.9097	44.5757	55.2043	21.8451	53.2538	44.2511	40.8021	26.3857	41.9641	45.7701	24.5763	73.9528	37.8671	43.4719	38.0022	26.591	74.8645	58.6274	60.9442	26.1118	60.8545	66.8475	47.7273	79.3733	49.5745	91.4793	52.2043	45.2723	51.0772	59.4084	71.5503	40.8134	33.1997	57.4917	15.4901	13.7845
357	PS(21:0/22:6(4Z,7Z,10Z,13Z,16Z,19Z))	8.17_916.5458m/z	916.546	8.17423	POS	LMGP03010004	M+K	C49H84NO10P	51.2	72.1	-0.712736	298.279	103.651	31.1212	149.17	229.16	104.411	629.851	256.664	320.859	264.14	322.607	214.01	204.609	567.587	110.945	251.234	432.227	166.184	551.811	298.26	46.9498	80.6523	500.733	300.808	467.418	566.297	93.6281	510.946	403.571	170.933	144.564	110.013	338.237	155.448	61.0378	77.1663	80.4819	83.9721
358		7.37_379.2444m/z	379.244	7.37023	POS							141.34	144.947	98.4163	187.493	121.122	119.029	99.2851	91.2085	106.257	136.553	90.3876	133.273	158.601	74.1872	87.1487	78.4436	83.0685	136.132	255.483	150.294	87.8058	139.694	135.388	126.767	256.951	202.049	206.551	117.789	125.937	227.177	124.168	90.1995	149.737	81.7761	242.934	83.8944	52.1276	38.3686
359	5a-Tetrahydrocortisol	9.12_367.2482m/z	367.248	9.11532	POS	HMDB00526	M+H	C21H34O5	51.2	70.5	0.83494	76.0291	55.8658	39.9492	68.5833	52.9028	55.521	88.7743	66.0315	76.1132	89.3595	94.6305	58.2306	47.9386	90.428	67.9802	47.1189	135.466	68.7424	145.892	92.364	37.12	110.875	83.2258	80.4423	96.0568	99.2622	116.259	89.0225	77.0654	132.904	53.2024	40.4865	66.9716	66.9366	66.7138	34.0034	24.8263	19.6559
360	3,6,8-dodecatrien-1-ol	4.55_225.1486m/z	225.149	4.54898	NEG	LMFA05000058	M+FA-H	C12H20O	51.2	64.2	-5.90763	25.1888	400.03	252.522	423.11	107.102	184.763	116.66	553.146	199.323	102.827	122.537	104.955	76.0023	142.117	117.947	382.719	342.11	196.273	6.65142e-09	326.241	508.869	696.094	336.522	35.1115	488.506	282.941	88.3675	109.86	112.692	225.323	216.377	341.808	220.658	87.9254	197.726	266.396	62.1055	61.0265
361	DG(20:4(8Z,11Z,14Z,17Z)/15:0/0:0)	9.04_647.4876m/z	647.488	9.03608	NEG	HMDB07532	M+FA-H	C38H66O5	51.2	67	-2.7417	149.315	82.0189	30.4345	162.831	1018.27	238.655	653.495	52.6183	219.303	22.6005	293.711	152.785	177.258	488.324	5.3864	100.559	243.696	4.31146	424.419	126.139	6.67193	17.8318	120.39	66.3798	686.639	299.604	37.3092	180.407	659.408	49.7971	15.892	4.22796	53.7122	8.0838	4.49088	11.3361	46.6596	45.593
362	N5-Formyl-THF	1.92_474.1728m/z	474.173	1.91622	POS	HMDB01562	M+H	C20H23N7O7	51.1	60.6	-0.875292	347.672	102.963	576.371	172.899	44.3804	43.2096	1587.36	317.068	682.319	1075.03	93.2915	535.605	48.0475	943.281	45.8882	315.847	85.8808	3016	57.0967	102.532	180.88	95.3693	70.793	97.6224	1015.44	139.17	572.469	63.4908	138.601	959.285	740.644	1830.91	389.781	130.971	1200.71	278.903	148.751	144.38
363	cis-4-Decenoic acid	6.59_193.1224m/z	193.122	6.5939	POS	HMDB04981	M+Na	C10H18O2	51.1	92.9	14.5715	217.791	359.689	422.73	311.64	359.254	317.205	463.752	240.098	265.525	172.193	326.833	188.746	294.404	189.567	164.474	189.685	351.401	176.942	370.578	283.068	238.369	308.096	240.466	239.622	306.415	359.947	303.132	309.763	253.915	320.846	164.322	188.978	164.522	147.861	152.031	193.002	80.0531	77.0608
364	3beta,7alpha,12alpha-Trihydroxychol-5-en-24-oic Acid	8.76_429.2622m/z	429.262	8.75812	POS	LMST04010227	M+Na	C24H38O5	51.1	64	2.4888	120.088	142.801	193.89	176.73	133.992	151.423	115.012	144.981	122.773	135.699	115.156	123.194	161.124	100.773	125.146	111.685	109.878	122.118	206.893	212.825	237.668	263.471	177.627	159.822	185.953	151.768	290.238	150.418	148.036	202.057	201.337	225.974	188.385	202.001	192.154	228.514	43.2731	43.0763
365	6-deoxyerythronolide B	6.96_409.2565m/z	409.256	6.95828	POS	LMPK04000002	M+Na	C21H38O6	51.1	63.1	1.11978	1192.7	302.084	263.71	1111.02	883.127	505.184	1096.18	1540.18	1211.16	876.177	1577.88	1161.15	643.27	986.802	419.11	404.249	1193.18	664.169	2036.71	1099.67	374.509	921.117	1138.94	992.173	2275.28	2231.07	1938.16	1301.92	776.515	1274.94	440.117	213.534	825.071	274.875	607.592	367.28	328.752	264.977
366	Carcinomedin	5.57_451.3207m/z	451.321	5.57015	POS	LMST03060003	M+Na	C28H44O3	51	67	5.65005	3654.49	1309.13	2085.79	886.54	1213.32	7410.59	3416.33	1666.42	2608.08	3202.48	2002	3320.86	713.267	307.645	4530.73	4101.4	1205.34	2890.77	1496.89	4475.37	3244.56	6659.51	1590.66	9075.66	1305.96	4889.28	10759.9	1130.97	8536.83	7260.66	2056.66	336.291	1581.3	4557.91	2614.5	1530.84	1089.4	948.28
367	methyl-10-hydroperoxy-8E,12Z,15Z-octadecatrienoate	9.03_347.2182m/z	347.218	9.03283	POS	LMFA01040038	M+Na	C19H32O4	51	67.6	-3.24377	97.6481	87.2828	119.932	138.052	93.0744	117.777	82.92	107.665	90.3785	96.9838	91.3784	87.8372	105.323	94.8391	84.0151	70.2458	86.576	86.0077	203.761	166.797	165.495	169.07	152.377	131.097	156.492	142.255	190.786	129.191	111.388	134.97	126.868	128.103	122.944	133.931	125.841	143.1	32.8855	28.0983
369	Oleanolic acid	5.03_457.3672m/z	457.367	5.02687	POS	HMDB02364	M+H	C30H48O3	50.9	62.7	-0.976053	2611.78	1637.09	1946.57	3224.19	2572.22	2217.59	2317.66	2212.44	1814.26	1327.44	2168.33	1388.02	1043.05	3302.12	1657.04	1912.87	1867.24	1124.37	1810.6	2532.92	2302.44	1265.94	4529.79	2493.66	3648.45	4042.85	4130.78	4549.53	2087.17	3942.13	2672.14	2500.34	3657.3	3349.88	1628.48	2577.03	847.467	622.151
370	2-hydroxy-heptadecanoic acid	6.97_331.2477m/z	331.248	6.97235	NEG	LMFA01050052	M+FA-H	C17H34O3	50.9	63.5	-4.54265	254.363	175.429	210.884	262.13	239.545	214.837	231.943	220.882	206.269	243.122	203.081	171.474	183.803	219.319	202.076	203.458	186.584	187.192	277.526	299.042	311.52	351.989	244.848	284.714	248.554	263.389	359.701	281.324	242.285	281.897	272.233	294.632	254.058	239.798	275.968	339.575	56.0358	57.7381
371	Volubilin	4.60_489.1402m/z	489.14	4.59708	NEG	LMPK12050355	M+FA-H	C23H24O9	50.9	64.5	-0.0821666	22.3695	39.8742	100.5	16.2595	8.11549	31.2092	4.00207	1.76138	8.22712	14.841	6.2213	15.9066	3.58926	0.00053924	47.3479	6.74561	3.65337	17.4844	13.8697	27.4786	23.5831	23.7312	41.9293	31.3743	12.1178	34.9978	42.9704	17.1193	14.0629	65.1166	52.7502	37.6885	12.0035	103.234	45.4239	72.4066	10.4011	8.72148
372		6.68_575.3567m/z	575.357	6.68345	NEG							7.89588	5.07323	23.673	2.35734	12.71	20.6113	15.0021	13.0134	18.8879	9.32481	10.2821	49.4006	2.17353	6.92678	5.68713	3.58934	16.8301	70.6146	15.6652	9.60004	2.45615	6.38753	5.20432	18.2611	13.3988	49.581	22.8402	5.3124	53.0172	35.1261	56.52	4.15638	9.0647	5.17764	284.966	2.82674	4.66477	6.74202
373	(+)-Vulgraon B	6.82_217.1953m/z	217.195	6.82073	POS	LMPR0103490003	M+H	C16H24	50.8	59.1	1.03598	234.337	239.086	181.586	298.228	347.525	163.174	344.907	288.802	276.24	209.286	275.799	313.954	210.694	481.497	241.883	296.87	305.614	195.758	464.73	403.894	420.11	232.236	412.49	463.136	372.348	587.307	300.732	570.024	354.187	347.993	309.689	377.428	428.062	249.585	205.723	330.348	102.278	94.3411
374	2beta,7alpha,12alpha-Trihydroxy-3-oxo-5beta-cholan-24-oic Acid	8.74_423.2748m/z	423.275	8.7375	POS	LMST04010409	M+H	C24H38O6	50.8	74.4	1.5857	60.6293	46.9131	26.2305	23.4922	48.9201	26.253	88.8156	29.0586	54.055	45.2814	84.3675	37.6034	48.9847	48.8766	32.5939	40.8533	62.2228	24.8967	84.3359	59.3819	34.9837	69.4727	69.1754	34.838	89.3612	136.809	39.7075	85.1902	50.2698	74.9506	36.009	53.5565	47.3217	34.3625	28.6369	21.0522	8.68042	11.6209
375	5,8,11-heptadecatriynoic acid	5.09_259.1694m/z	259.169	5.08872	POS	LMFA01030479	M+H	C17H22O2	50.7	64.7	0.641572	19.3684	20.3649	19.9621	11.0058	21.1151	13.8939	25.1982	22.6986	24.3063	24.1969	22.3705	31.4458	19.8649	20.403	28.797	17.9364	17.1706	23.2854	13.5186	24.4346	35.2544	20.4476	12.3573	38.6338	10.4135	25.8034	28.7453	13.565	47.7513	25.368	17.137	20.5651	18.2459	15.413	18.7352	15.453	7.06413	6.94768
376	3alpha,7beta,12alpha-Trihydroxy-6-oxo-5alpha-cholan-24-oic Acid	8.12_423.2736m/z	423.274	8.11925	POS	LMST04010262	M+H	C24H38O6	50.7	71.5	-1.16779	149.949	112.068	34.784	123.105	130.184	85.7363	276.945	126.985	173.139	175.523	190.58	138.032	122.118	231.163	99.2227	121.161	186.878	110.648	262.821	167.762	80.8786	130.071	208.425	148.004	248.214	326.885	138.05	258.776	197.127	213.85	96.5958	81.7939	140.042	88.7735	103.118	85.3321	38.4787	44.3986
377	26,27-diethyl-1alpha,25-dihydroxy-24a,24b-dihomo-23-oxa-20-epivitamin D3 / 26,27-diethyl-1alpha,25-dihydroxy-24a,24b-dihomo-23-oxa-20-epicholecalciferol	6.90_502.4030n	541.385	6.9033	POS	LMST03020526	M+Na, M+K	C32H54O4	50.6	65.4	1.58727	34.0164	152.703	121.041	51.8688	58.8376	59.2551	66.246	29.2343	67.1702	126.257	76.5809	53.9373	122.022	30.9868	68.0419	31.3678	95.2371	113.02	51.0245	78.9135	71.6953	84.8311	109.956	68.683	36.9363	77.6704	22.0972	135.686	112.811	79.103	54.5341	136.922	67.2971	6.65142e-09	40.6302	34.874	17.5431	22.4065
378	2R-aminoheptanoic acid	3.40_184.0728m/z	184.073	3.39952	POS	LMFA01100013	M+K	C7H15NO2	50.6	65.8	-4.1386	76.6781	29.2972	12.113	17.3657	34.5358	19.263	10.6548	37.0415	21.0389	27.3218	22.8926	9.70059	20.4632	40.806	26.0131	20.828	32.5693	11.4233	27.8733	32.9542	37.5678	54.7361	3.27172	38.9909	14.4326	26.9062	45.6611	36.5955	39.5533	33.3431	47.5537	78.7656	34.0169	6.65142e-09	70.9059	63.0498	9.30079	7.55338
379	Quinic acid	0.63_237.0608m/z	237.061	0.6306	NEG	HMDB03072	M+FA-H	C7H12O6	50.6	59.5	-4.12006	52.4499	59.9069	76.5436	58.0143	59.4144	59.446	71.492	100.665	86.6656	82.5653	107.366	85.6221	66.7544	88.7432	78.3204	62.9461	42.8195	85.1102	79.9099	90.7314	109.835	114.049	59.0516	83.0673	85.3145	198.84	121.262	89.7175	118.186	91.2753	77.5024	82.7798	54.2636	91.1807	53.2415	116.344	19.7374	20.0244
380	8-hydroxy-17-octadecene-10,12-diynoic acid	7.44_289.1802m/z	289.18	7.44478	NEG	LMFA02000201	M-H	C18H26O3	50.6	58.8	-2.46437	1050.21	1533.2	1392.7	2130.42	1445.46	1105.72	2113.23	1902.36	1280.77	875.656	1050.83	698.009	3718.03	386.192	571.957	703.846	2770.03	669.521	4580.14	1685.95	450.132	1281.71	1598.96	511.67	4695.29	1492.17	1426.45	2538.37	1226.02	885.996	947.992	427.748	1811.03	376.403	1859.12	490.46	409.616	406.161
381	Stoloniferone Q	5.40_441.3368m/z	441.337	5.39877	POS	LMST01060016	M+H	C29H44O3	50.5	60.2	0.98744	1365.61	1092.78	2803.99	553.198	958.753	4631.62	1457.92	754.256	1630.9	3391.27	1336.41	1584.42	693.048	463.042	1973.72	1510.4	600.864	1870.41	1373.47	3192.18	4154.65	5205.68	1440.86	3460.81	2002.93	2153.8	3240.82	658.124	4198.43	2838.86	928.926	571.566	713.853	1394.48	1470.85	666.727	542.647	540.815
382	3-Dehydro-6-deoxoteasterone	4.84_455.3503m/z	455.35	4.8418	POS	LMST01030125	M+Na	C28H48O3	50.5	59	1.67112	1014.95	1717.75	2096.87	677.895	492.446	1114.85	1117.48	484.289	957.547	1471.16	513.899	1404.57	981.391	425.43	1257.92	1009.72	674.372	1451.46	826.109	1462.86	2570.63	1341.34	1144.51	1271.1	1568.22	1300.16	1533.97	437.88	3391.57	2798.59	780.965	450.266	576.593	1288.59	1242.77	490.446	329.191	327.931
383	Perillyl alcohol	8.78_170.1541m/z	170.154	8.77873	POS	HMDB03634	M+NH4	C10H16O	50.5	80.7	1.35932	16.6372	26.7215	19.8937	26.1168	25.1984	16.8601	18.9645	27.3359	22.4028	28.9849	20.2522	20.0659	14.0239	17.7488	13.7663	24.095	11.8289	19.892	21.0667	22.7972	27.8746	30.5683	16.6582	15.7254	18.0552	18.4975	29.1516	29.7517	13.3013	24.3516	34.2518	41.4514	22.2673	24.9444	30.4171	57.3173	7.93675	10.0536
384	3beta-hydroxy-5alpha-cholest-8(9),14(15)-dien-23-one	4.78_399.3261m/z	399.326	4.77995	POS	LMST01010324	M+H	C27H42O2	50.5	67.9	0.762686	6.65142e-09	6.65142e-09	6.65142e-09	1.42611	1.49307	6.65142e-09	6.65142e-09	6.65142e-09	2.20022	6.65142e-09	6.65142e-09	11.1425	3.79161	36.8083	6.65142e-09	23.6833	6.65142e-09	16.7309	6.65142e-09	3.19494	6.65142e-09	6.65142e-09	6.65142e-09	16.055	18.1585	6.65142e-09	6.65142e-09	31.8931	23.429	6.65142e-09	18.5424	50.4536	6.65142e-09	42.8383	6.65142e-09	6.65142e-09	0.930238	2.2095
385	Luteolin 7,3'-dimethyl ether 5-glucoside	3.06_519.1506m/z	519.151	3.05885	NEG	LMPK12111050	M+FA-H	C24H26O10	50.5	60.5	-0.406568	616.291	300.53	861.746	754.691	737.345	438.095	283.315	988.288	659.967	660.325	747.719	695.279	708.029	561.232	459.532	727.836	358.404	896.11	583.625	618.283	424.998	796.307	632.512	604.328	1606.81	592.204	687.498	359.83	549.891	807.728	789.625	718.816	505.574	933.48	758.752	1150.99	182.934	188.391
386		2.26_281.1384m/z	281.138	2.25625	NEG							49.3836	277.769	828.69	89.3835	36.9338	209.5	56.4054	48.4709	126.937	44.0392	70.6447	430.37	655.752	138.141	52.5864	65.8605	176.383	288.408	22.4967	140.719	218.675	259.208	49.7666	136.404	160.73	129.019	205.237	15.2499	147.845	42.3744	53.7544	1.60074	18.0954	83.8184	163.069	17.0844	41.1008	42.5911
387	8E-Heptadecenedioic acid	7.08_343.2134m/z	343.213	7.08035	NEG	LMFA01170053	M+FA-H	C17H30O4	50.5	59.9	2.70654	670.432	55.974	53.4312	182.185	407.211	118.248	733.31	112.082	698.25	869.818	845.022	1101.52	93.9899	1608.92	198.241	969.928	73.8811	519.057	324.932	492.487	512.732	240.628	57.7655	1311.73	205.593	303.746	59.7646	167.781	1063.19	279.987	178.216	65.345	342.522	77.3953	127.476	308.557	96.9807	97.5491
388	Epicatechin	4.46_291.0868m/z	291.087	4.45725	POS	HMDB01871	M+H	C15H14O6	50.4	64.4	1.68137	29.6138	39.434	38.9553	34.0933	36.74	23.6621	33.9007	47.3125	34.1266	24.5253	29.0063	40.6697	30.691	17.244	24.0801	28.4794	13.3505	39.1051	44.102	42.3858	37.3545	48.1141	45.9579	32.8256	30.747	47.7281	33.7351	45.022	31.248	56.7301	34.5932	38.0805	22.6932	36.3609	25.1277	55.4368	8.78031	10.6511
389	Muxiangrin I	3.20_433.1062m/z	433.106	3.20018	POS	LMPK12111044	M+K	C23H22O6	50.4	74.6	3.50295	234.631	106.478	50.9457	33.1127	36.2089	34.1765	41.5998	49.1784	45.4754	54.7537	32.6871	56.4496	50.7805	379.699	41.6407	40.1257	93.3236	35.0471	68.7317	125.054	75.49	70.3189	149.514	252.801	107.989	120.703	26.6577	77.989	57.972	62.6428	120.212	116.702	79.4297	108.666	88.6746	224.84	21.9739	26.2034
390	(6R)-6,19-epidioxy-25-hydroxy-6,19-dihydrovitamin D3 / (6R)-6,19-epidioxy-25-hydroxy-6,19-dihydrocholecalciferol	8.87_433.3302m/z	433.33	8.87497	POS	LMST03020281	M+H	C27H44O4	50.4	64.1	-2.38806	125.595	120.572	92.5809	106.659	111.016	123.192	152.907	127.241	132.779	137.448	126.865	144.816	114.722	141.171	95.4811	77.1071	145.719	108.695	244.993	185.59	175.584	155.794	145.585	195.463	235.341	196.759	181.028	146.524	179.445	159.66	132.377	125.995	145.851	111.868	152.718	147.877	39.9807	38.1837
391	15-Deoxy-d-12,14-PGJ2	8.76_316.2024n	339.183	8.76498	POS	HMDB05079	M+H, M+Na	C20H28O3	50.4	62	-4.51069	539.565	379.476	412.399	567.166	435.744	416.915	360.85	460.657	445.065	442.032	514.453	522.385	374.508	358.852	324.14	330.387	370.934	391.02	723.262	923.872	1427.3	989.651	408.802	991.531	557.457	402.796	566.888	417.827	530.102	700.049	325.951	293.039	405.341	305.874	396.27	285.445	152.323	131.318
392	Norselic acid B	6.06_457.3317m/z	457.332	6.06458	POS	LMST01040191	M+H	C29H44O4	50.4	60.6	0.980654	14255.1	12014.2	8997.43	3167.09	4664	17653.3	8195.85	6905.51	11025.9	15270.5	9153.44	17611.7	9420.51	2880.58	14898.4	13466.7	10502	24536.8	6657.58	11350.7	13074.8	13506.8	6237.78	16351.8	14499.7	7322.98	31466	4355.05	22354.9	17644.1	11397.6	7542.07	13793.9	4987.9	27917	5669.99	4269.36	3376.18
393	L-Homoserine	0.62_120.0657m/z	120.066	0.617733	POS	HMDB00719	M+H	C4H9NO3	50.4	55	1.47654	13.2933	58.1561	88.5645	23.7354	31.0273	68.7287	23.8625	30.4902	35.6022	12.9321	83.8059	34.1697	52.4944	37.4938	26.8598	92.52	42.95	28.6282	50.5787	63.0477	51.755	95.7596	53.6417	57.9036	74.4603	31.7669	62.9001	54.4724	53.5991	62.4691	26.4246	27.3968	36.8516	20.2637	23.8594	27.8757	15.0152	12.7575
394	3b,17b-Dihydroxyetiocholane	8.72_293.2471m/z	293.247	8.71687	POS	HMDB00369	M+H	C19H32O2	50.4	62.2	-1.25199	68.2872	5.57711	18.2028	44.2989	33.3009	26.2006	12.5126	30.8424	20.0916	7.21802	18.499	33.2688	12.1122	18.1879	13.7062	13.5036	13.0597	6.83044	36.4944	24.1877	12.4362	21.6058	40.5968	7.89496	24.2109	88.5763	96.078	28.2553	4.54857	46.4081	32.0285	34.0956	35.0479	28.7374	48.0578	20.1244	11.3633	9.27011
395	15(S)-Hydroxyeicosatrienoic acid	8.26_321.2416m/z	321.242	8.261	NEG	HMDB05045	M-H	C20H34O3	50.4	67.1	-5.94096	116.694	127.945	74.448	135.586	148.309	78.4685	155.758	140.499	123.255	89.1495	132.41	121.323	149.604	116.897	60.2623	96.7022	176.35	59.68	181.03	121.785	84.5999	98.3468	105.054	134.404	176.526	186.211	132.964	151.191	145.888	126.609	82.5638	60.5749	145.419	59.3256	86.7248	75.0749	26.142	29.7236
396	alpha-curcumene	5.82_203.1794m/z	203.179	5.81765	POS	LMPR0103060015	M+H	C15H22	50.3	55.1	0.0785133	1167.72	1359.02	1528.1	646.578	1000.39	1574.79	1217.66	940.891	1286.05	1935.46	1157.08	1437.08	1079.76	259.12	1515.34	1148.55	1016.54	1564.92	1062.83	1726.96	2004.94	2310.15	1008.46	2096.16	1172.62	1587.37	2312.24	620.241	2226.03	2239.13	1348.93	993.408	1156.8	1572.49	2377.85	914.586	433.927	415.599
397	Citrunobin	3.90_353.1369m/z	353.137	3.90093	POS	LMPK12120308	M+H	C21H20O5	50.3	70.6	-4.11479	19.7814	38.9084	25.789	13.9839	23.7604	12.7495	51.6886	31.9153	36.5402	24.7977	26.9937	54.3527	14.8467	16.9091	16.2911	12.9696	24.5363	28.6447	14.1855	32.1106	32.8079	48.6886	37.135	23.9032	6.38661	50.1144	60.8174	53.7298	41.6031	41.2601	32.9428	36.8783	31.5213	18.5058	53.7544	30.5613	7.52752	9.13118
398	28:5(10Z,13Z,16Z,19Z,22Z)	7.03_437.3415m/z	437.341	7.03337	POS	LMFA01030846	M+Na	C28H46O2	50.3	62.4	5.98213	2206.66	12144	5923.28	8410.55	4077.64	4661.6	4670.07	1315.82	4787.36	5935.48	5537.46	7576.77	7483.03	1311.66	4002.96	2078.16	7424.32	6042.49	3159.29	4154.35	5295.7	3560.68	5109.7	3213.22	7672.94	4827.62	12015.1	7649.46	5343.78	7553.48	3978.67	7073.84	3115.02	839.452	7162.44	2492.97	1814.52	1147.05
399	DG(14:1(9Z)/20:3(5Z,8Z,11Z)/0:0)	8.84_611.4653m/z	611.465	8.8406	POS	HMDB07052	M+Na	C37H64O5	50.2	61.5	1.25701	1942.59	2320.84	907.63	1626.87	1371.5	1656.95	1214	1910.94	1873.72	2906.31	1676.48	1967.16	1909.44	1337.71	2458.13	1539.6	1935.84	3654.64	2716.67	2394.72	1801.27	2220.03	2569.45	2501.05	4803.23	4140.62	1773.68	1597.24	2931.86	2900.25	2003.92	3132.74	1465.41	1546.76	2807.42	1407.05	703.645	626.992
400	Swertisin 4'-O-glucoside-2''-O-rhamnoside	2.69_772.2651m/z	772.265	2.68513	POS	LMPK12111009	M+NH4	C34H42O19	50.2	62	-1.06424	6.65142e-09	14.6931	5.19818	23.9332	17.9794	15.1981	35.3122	1.54101	20.9581	60.4431	3.35155	10.5448	34.0313	6.65142e-09	24.7609	0.798502	8.72575	53.0912	20.3482	70.4507	50.9017	93.2714	48.3301	133.761	44.7396	1.46973	12.1657	25.7742	31.2799	52.7448	4.78281	6.65142e-09	13.7657	0.85856	10.5742	6.65142e-09	9.42563	5.83831
402	beta-Hydroxy-2,3,4,5,2',4',5'-heptamethoxychalcone	3.27_479.1551m/z	479.155	3.27193	NEG	LMPK12120400	M+FA-H	C22H26O9	50.2	64.8	-1.79546	20.2007	42.7699	34.1723	64.2967	27.457	40.6875	47.1817	36.9006	34.7812	36.9329	30.7374	29.0951	38.3149	36.1946	55.7652	37.43	27.5628	33.04	61.738	59.2719	68.5353	38.2071	82.9397	39.3611	17.5364	48.3705	53.7626	35.3518	41.0114	41.404	57.1516	49.9324	27.2506	71.0078	19.1656	125.025	12.1439	11.034
403	Hydrocinnamic acid	3.65_151.0753m/z	151.075	3.65343	POS	HMDB00764	M+H	C9H10O2	50.1	54.6	-0.543434	26.4971	87.2583	31.0738	37.5304	68.5303	27.9963	96.0003	65.7206	62.8049	52.2467	35.9215	76.084	37.0723	32.7187	29.597	35.6486	54.4048	45.9479	45.3358	71.5981	93.5711	94.679	73.0201	43.1844	20.8312	85.0341	88.9387	124.871	77.3087	93.6977	44.3467	63.6158	63.6919	21.2657	45.7329	34.533	15.6988	16.0607
404	6,7-Dihydroxy-5,4'-dimethoxy-flavylium	2.47_300.0983m/z	300.098	2.46932	NEG	LMPK12010441	M-H	C17H17O5+	50.1	64.4	-6.61888	5.91773	7.58075	2.01352	6.65142e-09	2.57409	14.2347	3.35756	32.2153	16.5986	24.8992	10.404	13.2086	6.65142e-09	0.493068	49.9726	22.8474	9.90899	29.9318	6.65142e-09	0.254371	6.65142e-09	1.23474	6.65142e-09	6.65142e-09	6.65142e-09	6.29173	16.827	9.10901	1.93789	1.18491	4.33129	6.65142e-09	14.0423	6.65142e-09	2.92965	5.50141	2.4856	2.52042
405	25-Hydroxyvitamin D2	6.87_413.3401m/z	413.34	6.86893	POS	HMDB01438	M+H	C28H44O2	50	63	-3.25101	999.142	1754.25	1341.93	2054.53	1719.28	903.948	2599.87	1856.64	1977.28	1684.94	2170.47	1981.07	1677.61	1060.26	1477.71	1194.04	1445.44	1581.76	2485.85	2207.43	2042.52	2688.27	1759.95	1897.92	2189.44	2183.96	2506.24	2227.65	2516.54	2866.69	1900.83	1902.88	2069.71	1952.98	1938.88	1938.16	495.013	508.526
406	Capsaicin	4.21_346.1763m/z	346.176	4.2098	POS	LMFA08020085	M+K	C18H29NO3	50	59.4	-5.26568	114.819	137.309	399.576	27.312	434.521	136.427	223.194	198.894	207.945	122.958	186.523	342.729	89.7737	133.207	62.9244	186.383	390.369	258.01	202.329	136.173	29.3473	87.6419	184.121	171.707	45.3339	138.093	221.914	167.608	415.947	155.463	166.527	124.855	626.946	40.8519	20.5011	42.3296	60.615	64.6388
407	Estrone	6.93_271.1694m/z	271.169	6.9308	POS	HMDB00145	M+H	C18H22O2	50	59.2	0.510667	95.7746	100.741	74.746	156.776	128.535	72.3584	184.169	121.822	143.489	104.5	157.059	179.047	253.168	109.838	48.2243	99.0569	197.359	86.3835	300.421	154.172	99.5683	86.5036	114.902	166.478	357.938	170.501	135.734	219.215	201.533	115.125	73.0472	34.9797	160.821	38.1841	93.1985	52.431	42.5463	38.0837
408	Axerophthene	6.82_271.2420m/z	271.242	6.82073	POS	LMPR0104020002	M+H	C20H30	50	57.6	-0.134192	25.8617	25.3684	17.4066	32.0529	48.4996	11.7577	42.0316	53.9627	36.9998	19.6481	30.9888	43.5626	14.3226	66.1534	30.4681	46.6161	32.882	23.8226	55.3309	51.6156	53.4956	17.5447	67.5526	60.3753	34.8078	89.557	28.7753	78.0333	49.0058	38.2133	39.5549	51.1098	55.5578	25.6857	19.6756	50.9019	10.3643	12.9477
409	5a-Androst-3-en-17-one	7.05_273.2217m/z	273.222	7.05398	POS	LMST02020094	M+H	C19H28O	50	67	1.67055	19.0493	13.8417	13.006	14.696	28.6886	11.772	21.5867	35.448	25.4981	20.7857	13.1805	39.4262	1.5676	56.3479	24.6664	30.3189	19.2303	11.0008	36.0812	57.6395	69.0982	32.6667	57.4705	88.1396	47.1818	100.111	35.6409	56.1799	52.2465	50.3738	46.0773	48.2183	62.5509	60.9332	28.6873	35.9214	15.4627	9.06544
410	Pollenitin 8-butyrate	4.05_431.0995m/z	431.1	4.05387	NEG	LMPK12113168	M+FA-H	C20H18O8	50	61.7	3.05156	81.7809	160.236	163.607	69.5299	60.2456	195.05	60.0071	26.208	38.9656	33.9561	37.3787	46.2782	190.029	188.136	30.4089	46.0673	55.0165	126.781	161.591	216.623	183.098	318.766	112.888	290.847	133.112	150.18	196.905	84.4568	144.707	62.7509	220.83	77.8305	206.537	226.31	240.923	391.282	30.5966	31.0376
411	15,16-EpODE	7.64_310.2138n	309.207	7.64413	NEG	LMFA02000030	M-H, 2M-H	C18H30O4	50	55	-1.94539	23815.3	14528.9	10642.1	26764.2	30317.8	16950.8	42361.3	26674.6	25886.4	13992.7	34505.8	17774.5	20360.7	15717.7	8963.58	18174.8	26061.4	14654.6	43839.8	21850.1	11458.6	18025.6	18756.7	16565.5	39372.2	31411.1	16370.9	27900.2	24283.8	17796	8859.79	5554.24	15722.5	4979.92	10023.6	9644.01	5474.55	5586
412	Tomentosanol D	3.06_355.1186m/z	355.119	3.05885	NEG	LMPK12140300	M-H	C20H20O6	50	61.9	-0.230433	18.3792	27.8085	36.9658	15.6305	8.25521	9.36136	0.785513	12.9157	8.93717	9.34157	7.40908	14.9119	14.4274	3.87067	19.195	14.7518	1.5213	17.0382	23.6175	25.6844	13.204	24.2823	41.3527	23.6702	7.91539	7.56318	18.8115	12.7361	14.0099	32.2385	22.9001	4.51289	1.42627	37.6637	27.2807	47.4871	6.06605	5.60249
413	PG(14:0/12:0)	7.85_683.4165m/z	683.417	7.85047	NEG	LMGP04010932	M+FA-H	C32H63O10P	50	65.6	3.84825	454.122	371.321	226.003	481.423	318.452	182.448	675.737	346.744	421.817	403.457	461.823	321.722	380.566	546.955	250.946	345.037	507.224	201.038	539.503	428.464	466.351	424.506	348.173	333.44	410.116	530.353	331.454	617.776	416.592	375.813	289.024	170.032	307.12	239.261	394.778	388.755	83.2444	86.9738
414	Pentalen-13-al	5.13_219.1747m/z	219.175	5.12997	POS	LMPR0103740001	M+H	C15H22O	49.9	59.7	1.56303	34.5264	87.8706	107.957	20.9088	39.6044	67.0969	56.9162	23.2635	48.9292	70.6603	44.6385	60.388	52.5195	11.3223	69.589	22.0081	69.1324	52.9402	22.0179	66.5914	75.01	84.5766	64.487	79.6437	32.822	81.5487	50.7313	19.9642	110.116	160.631	42.954	48.0327	31.8757	48.7103	65.5747	28.2696	17.4618	17.0098
415	Histamine	0.56_112.0875m/z	112.088	0.562733	POS	HMDB00870	M+H	C5H9N3	49.9	59.9	5.36477	13.5151	4.77343	6.65142e-09	1.2606	19.5155	12.5871	20.4595	4.6608	7.08829	5.80255	2.88775	3.82339	0.642072	2.57552	4.79393	19.792	19.6026	11.5319	10.2618	4.00206	6.65142e-09	1.38825	5.86421	2.47225	6.85686	6.36047	19.9699	45.8458	17.9229	8.86817	2.72119	0.555605	3.91341	2.68665	5.89932	1.20529	2.68977	2.35665
417	5E-Dodecen-1-ol	7.91_229.1799m/z	229.18	7.91243	NEG	LMFA05000146	M+FA-H	C12H24O	49.9	62	-5.70585	15.4602	8.64503	11.9546	15.7755	26.0643	9.469	13.658	10.0526	16.4656	21.1546	18.45	22.3149	8.19035	34.5411	24.9621	18.8651	8.13483	17.4966	12.96	26.0868	24.8668	16.773	15.3874	58.9515	7.22268	12.9617	13.3059	10.7737	21.8487	16.2413	17.4738	23.0399	14.8506	15.153	13.0013	23.7219	5.18233	5.07937
418	Piceid	3.18_435.1311m/z	435.131	3.1757	NEG	LMPK13090012	M+FA-H	C20H22O8	49.9	67.7	3.789	20.2079	24.6005	54.8003	21.8189	5.65673	38.3474	7.30354	25.1015	12.5201	10.9369	7.24168	12.8672	11.157	73.8694	52.5912	12.2137	12.4307	48.1593	36.2028	47.5244	90.6505	16.2048	37.1722	53.0165	5.13824	94.8589	26.4117	21.2217	24.2218	48.6945	81.2083	136.518	41.2394	43.4201	44.9073	150.061	11.3553	11.0616
419	L-Aspartic acid	0.60_132.0296m/z	132.03	0.6031	NEG	HMDB00191	M-H	C4H7NO4	49.9	56.4	-4.75312	424.769	281.943	109.342	350.809	308.498	306.346	790.758	738.967	697.844	550.56	955.749	590.184	609.161	369.72	404.391	552.739	623.464	692.118	706.528	647.345	461.718	934.243	380.063	713.386	704.896	945.997	1043.61	968.51	867.113	770.186	233.518	132.557	392.46	161.719	358.578	169.938	111.852	109.387
420		7.20_377.1940m/z	377.194	7.19723	NEG							697.495	583.584	554.188	980.223	759.294	673.589	862.743	873.32	681.024	544.609	637.627	605.55	1204.15	583.846	273.002	516.695	844.904	461.74	1608.71	915.593	569.743	629.713	960.432	771.616	1655.06	941.366	889.31	1117.42	831.955	712.617	402.153	272.678	753.034	185.863	568.529	311.189	201.291	193.092
421	Luteolin 3',4'-dimethyl ether 7-glucuronide	5.59_489.1043m/z	489.104	5.58528	NEG	LMPK12110829	M-H	C23H22O12	49.8	59.8	0.872623	29.1492	14.5392	164.602	12.5218	28.4699	1.22796	16.6898	20.4177	29.4608	13.2147	58.3681	44.1604	10.7689	103.442	35.2229	8.65508	21.549	13.8055	25.0001	22.8914	27.9738	8.1232	22.7919	29.0486	79.298	52.3537	71.9035	57.4193	12.0079	49.5583	78.6965	88.2023	53.6775	106.513	122.065	36.8434	8.28879	8.21781
422	6-[5]-ladderane-1-hexanol	6.82_261.2210m/z	261.221	6.82073	POS	LMFA05000063	M+H	C18H28O	49.7	58.2	-1.00372	39.4117	24.5522	11.3836	39.5876	51.9869	18.6734	45.3429	45.2136	36.526	24.4598	36.0341	37.8779	20.4634	69.093	30.0907	40.3782	38.6423	29.123	69.2568	50.8521	44.1014	29.3007	61.0342	47.3564	49.7195	76.1051	40.5101	82.3155	40.0662	38.3079	41.5627	46.3028	62.5001	29.0062	30.4571	45.6436	11.4571	12.2616
423	PGF2alpha isopropyl ester	7.40_414.3223m/z	414.322	7.39773	POS	LMFA03010076	M+NH4	C23H40O5	49.7	69.3	2.3374	31.5931	26.711	20.6645	30.7756	21.5722	24.3128	15.1836	34.5703	40.2184	74.792	31.0637	51.7234	37.453	19.784	29.2532	7.62399	24.4385	78.8839	68.7354	49.1159	23.1178	60.0412	53.8596	36.7341	107.277	48.2888	65.1486	36.8052	40.4301	57.5127	37.2253	22.0878	40.0535	19.441	93.4151	20.7771	10.774	11.6558
424	7-hydroxy-10E,16-heptadecadien-8-ynoic acid	8.26_277.1804m/z	277.18	8.261	NEG	LMFA01050258	M-H	C17H26O3	49.7	54.7	-1.80134	19.696	1.97731	6.26941	5.00211	16.554	2.81192	21.5319	0.192798	43.3161	70.7254	34.2471	98.6008	3.90266	123.01	22.2701	67.1146	1.74394	46.0586	2.00646	175.518	532.257	54.9326	3.30442	264.308	5.9248	1.4383	1.99905	2.04143	158.3	28.8979	7.22666	1.03328	14.2057	5.25922	6.02144	10.8791	11.8327	11.9471
425	4Z,7Z,10Z,13Z,16Z,19Z,22Z,25Z-octacosaoctaenoic acid	5.24_409.3106m/z	409.311	5.24068	POS	LMFA01030811	M+H	C28H40O2	49.6	56.5	1.08814	561.567	3244.49	2646.69	261.068	591.28	1176.66	1646.42	308.872	1157.68	1322.49	985.02	1811.19	697.491	90.3027	1835.54	293.543	1181.08	1050.66	877.811	1816.01	1192.48	3697.54	1384.77	1742.07	607.966	1619.84	2212.84	154.187	2642.33	4945.31	910.227	1066.92	400.504	1107.02	1491.47	650.394	467.411	408.779
426	19-oxo-eicosanoic acid	8.24_349.2727m/z	349.273	8.2361	POS	LMFA01060132	M+Na	C20H38O3	49.6	56.9	4.14572	121.168	95.8233	135.596	86.9112	33.5751	54.0141	59.6856	92.5893	72.8338	55.1963	61.1762	105.216	68.8642	49.439	49.5028	39.8156	49.7657	138.403	64.7216	108.114	186.033	65.4813	82.5279	131.464	67.6424	149.492	222.467	127.503	110.02	172.299	156.117	281.731	135.807	77.22	107.951	198.345	24.8984	32.5065
427	3,4,7-Trihydroxy-5-methoxy-8-prenylflavan 7-O-beta-D-glucopyranoside	3.53_579.2084m/z	579.208	3.52633	NEG	LMPK12020210	M+FA-H	C27H34O11	49.6	55.7	0.170639	461.026	411.72	312.455	461.053	298.526	903.24	243.655	250.709	382.435	336.405	713.229	446.752	243.912	334.696	1161.09	580.48	180.579	929.159	675.041	586.525	697.043	505.256	509.477	501.539	210.208	881.165	3111.21	311.051	645.224	1291.04	1102.62	1196.19	279.349	1323.51	606.572	2243.28	187.896	185.007
428	Apigenin 7-(6''-methylgalacturonide)	3.52_491.1202m/z	491.12	3.51947	NEG	LMPK12110347	M+FA-H	C22H22O10	49.6	55.1	1.49752	15.2877	4.3805	62.203	0.142447	1.57985	13.7191	54.0712	8.9966	23.0537	37.6409	18.8824	3.2774	0.0893851	2.51435	14.4728	3.39585	5.74001	15.5241	3.45648	123.553	148.602	107.899	1.22767	349.432	0.0337232	140.591	268.54	22.6559	11.0425	25.7678	44.3473	24.536	20.4168	56.381	32.7982	94.0298	9.06485	8.15035
429	11b,21-Dihydroxy-5b-pregnane-3,20-dione	8.72_349.2369m/z	349.237	8.71687	POS	LMST02030188	M+H	C21H32O4	49.5	63.6	-1.30935	103.73	92.5163	28.9001	101.302	103.94	93.8899	130.209	96.7252	120.203	124.202	140.675	133.753	108.399	103.668	78.0784	87.1994	137.885	108.88	195.741	132.108	62.4712	108.057	131.941	156.724	219.937	181.591	102.114	132.855	181.601	147.952	96.0666	98.9722	121.954	73.8704	125.709	76.9502	30.2737	33.1112
430	4alpha-carboxy-5alpha-cholesta-8-en-3beta-ol	5.36_453.3365m/z	453.336	5.35753	POS	LMST01010228	M+Na	C28H46O3	49.5	59.6	5.91321	8442.34	6674.45	12055.1	3305.05	5387.74	25383.5	9889.66	4320.87	10822	20056.6	8389.38	13847.9	4023.87	2657.64	12590.3	8504.9	4066.93	10515.4	6672.65	15680.7	15962	28197.6	4666.32	21521.3	7230.67	15485.4	20037.1	3249.91	23572.7	21469	7635.28	3539.49	5597.56	12060.1	12796.8	5655.45	3725.32	3261.94
431	methyl 9-hydroperoxy-10,12,13,15-bisepidioxy-16E-octadecenoate	3.39_411.1997m/z	411.2	3.38577	POS	LMFA01040051	M+Na	C19H32O8	49.5	59.7	2.02897	11.2238	22.588	7.32763	5.55928	13.7288	6.65142e-09	10.9677	16.4631	6.47806	6.65142e-09	3.89723	1.7	6.65142e-09	2.3858	24.0544	6.65142e-09	3.13554	6.48035	18.2761	25.7688	11.6512	21.3779	69.937	3.99893	6.65142e-09	14.4504	11.6888	2.26257	28.768	6.72972	30.9317	11.5328	55.0228	6.08153	50.0268	38.9171	4.77828	3.46991
432	(24R)-1alpha,24-dihydroxy-26,27-dimethyl-22-oxavitamin D3 / (24R)-1alpha,24-dihydroxy-26,27-dimethyl-22-oxacholecalciferol	9.75_447.3476m/z	447.348	9.74757	POS	LMST03020375	M+H	C28H46O4	49.5	62.3	1.57362	61.5313	74.159	60.2473	81.9976	64.8465	92.7051	63.1175	75.7906	71.6575	100.902	68.9976	62.2556	71.644	67.2213	77.1936	49.5491	94.8493	74.0938	132.939	118.245	94.4602	126.42	94.5077	135.441	158.095	94.8557	194.91	83.1855	80.8046	153.145	102.4	96.5221	120.239	97.8652	110.816	103.305	37.7353	23.6476
433	Brosimacutin D	3.65_341.1397m/z	341.14	3.65343	POS	LMPK12140055	M+H	C20H20O5	49.4	58.7	4.07981	128.437	302.907	203.638	157.28	284.796	129.777	353.756	286.46	274.928	240.311	202.777	341.103	155.713	157.977	101.876	143.696	215.393	241.51	234.934	283.433	320.313	361.948	283.204	188.333	152.399	348.316	415.733	453.009	311.934	397.432	190.321	239.062	272.313	127.262	189.914	153.213	71.4138	69.9611
434	Sphingofungin F	7.46_400.2705m/z	400.27	7.45853	NEG	LMSP01080066	M-H	C21H39NO6	49.4	52.8	0.0160079	76.8057	53.5734	2.32125	4.33589	38.0145	130.301	62.2596	4.80564	44.3181	107.499	13.1117	45.9598	24.1635	122.382	67.5555	24.787	13.1902	37.7868	17.4243	23.2524	7.47465	52.024	17.3228	19.9608	22.6164	27.8552	70.0079	14.0141	50.3319	56.3649	51.4616	31.1307	8.01101	24.7883	175.422	33.7467	9.66683	9.80441
435	Nostoxanthin sulfate	5.32_747.3571m/z	747.357	5.31708	NEG	LMPR01070105	M+FA-H	C40H55NaO7S	49.4	68.6	3.25757	42.8424	113.24	81.1773	8.77579	35.9379	63.0334	44.0487	14.3305	105.734	225.406	156.189	114.087	71.6901	17.6925	75.2394	75.5265	90.7255	92.2252	31.1444	132.826	114.603	300.901	111.523	88.9801	32.2777	107.059	50.37	22.3865	130.686	229.585	52.1668	20.3638	43.2481	53.1449	120.318	36.3563	22.2667	22.911
436	Catalpol	6.74_407.1165m/z	407.117	6.73853	NEG	LMPR0102070007	M+FA-H	C15H22O10	49.4	84	-8.2411	23.4991	23.1056	24.8644	41.6545	24.7651	29.6875	41.1855	35.8087	22.2623	19.8029	11.4822	7.17831	82.4978	23.964	4.47585	42.0189	42.6214	19.3822	58.7615	32.637	10.3666	13.0521	30.8983	49.7129	70.2977	34.2015	16.4401	47.9106	31.1144	19.5461	9.32106	2.35725	22.7446	6.65142e-09	15.654	8.04893	8.99229	7.80177
437	Isoderricin A	3.41_345.1445m/z	345.145	3.41325	POS	LMPK12140014	M+Na	C21H22O3	49.3	59.9	-4.88613	63.8768	167.911	36.4242	48.7557	29.3187	8.09988	75.5302	150.901	82.8814	27.882	62.6639	105.137	48.6999	9.30181	17.9821	33.9704	74.0641	112.138	170.69	153.836	166.318	146.18	243.411	25.8092	70.1679	207.618	85.9105	186.448	23.5985	439.221	113.747	203.021	64.1711	182.558	57.8748	72.1691	27.227	29.7486
438		4.61_549.1971m/z	549.197	4.61492	POS							69.5722	109.783	126.813	26.9741	45.1932	57.541	52.2819	53.0738	84.1622	52.2979	110.352	167.004	62.7985	63.805	128.365	56.9335	50.3601	108.625	45.581	97.5302	104.262	111.226	156.385	57.6032	77.3658	34.2662	81.2958	42.0889	133.482	110.266	113.941	90.4618	159.521	78.7504	124.715	136.061	22.6779	25.541
439	Maltotetraose	0.64_705.1860m/z	705.186	0.63835	POS	HMDB01296	M+K	C24H42O21	49.3	59.5	1.53731	343.715	452.698	1059.82	961.078	517.24	476.652	512.032	694.837	598.185	706.069	666.189	513.691	1541.16	2177.74	2361.89	1155.59	1012.45	1325.31	618.511	1194.47	2366.53	889.406	790.999	1177.16	1017.17	626.514	898.497	574.218	756.081	1052.23	2980.18	3834.08	2634.18	2057.25	2344.24	4460.68	381.083	323.637
440	9-hexadecen-1-ol	8.82_285.2429m/z	285.243	8.81798	NEG	LMFA05000030	M+FA-H	C16H32O	49.3	51.9	-2.66125	148.157	56.5395	89.1482	92.8389	154.207	57.6456	118.186	57.2673	161.191	175.45	135.584	349.298	49.3484	398.733	79.3525	184.728	38.2737	177.941	97.3146	362.834	766.553	156.504	43.7006	720.23	61.9964	73.7008	59.7703	64.7379	356.521	89.1658	125.36	73.4605	184.055	75.1054	81.3288	232.417	39.8911	40.7026
441	Alpha-Tocotrienol	5.36_425.3411m/z	425.341	5.35753	POS	HMDB06327	M+H	C29H44O2	49.2	58	-0.687636	1064.09	873.296	1843.8	376.854	693.077	3348.11	1257.89	442.305	1292.39	2501.7	994.407	1564.9	489.907	374.201	1575.11	1096.59	495.893	1464.78	780.273	2216.69	2804.27	3758.51	800.15	2718.86	1001.79	1862.92	2318.09	479.202	3313.14	2383.43	882.31	503.027	772.014	1390.02	1374.68	534.549	415.74	420.172
442	16,16-dimethyl-PGE1	8.87_383.2773m/z	383.277	8.8681	POS	LMFA03010057	M+H	C22H38O5	49.2	79.8	-4.98609	114.023	88.9776	118.839	148.486	129.494	86.4055	137.519	135.955	122.431	102.974	144.735	113.678	116.142	120.445	80.1084	81.9174	106.843	92.3595	164.967	149.395	136.789	156.277	154.596	122.538	139.877	141.574	219.634	140.652	141.031	138.021	112.9	116.458	116.277	111.017	101.832	135.916	30.6387	28.3116
443	24-hydroxy-tetracosanoic acid	7.78_402.3943m/z	402.394	7.7823	POS	LMFA01050213	M+NH4	C24H48O3	49.2	50.4	0.443691	82.9488	277.087	106.125	2132.92	1014.86	79.6125	256.17	3519.45	1829.05	2857.05	2622.51	80.2898	78.2766	82.6723	85.9707	2007.46	693.168	1497.18	187.757	584.307	544.992	116.353	1004.67	1010.19	680.545	59.98	193.375	1610.48	387.138	739.043	879.873	2889.29	159.335	113.052	1236.73	126.306	301.155	252.356
444	Lupiwighteone	3.35_339.1238m/z	339.124	3.3514	POS	LMPK12050196	M+H	C20H18O5	49.2	60.9	3.26161	20.6925	36.7013	35.9067	16.9186	16.1832	9.66386	7.18988	53.5829	24.7207	17.2088	29.9529	17.1888	21.4369	8.60864	29.8619	22.5896	1.08561	39.5313	29.8737	31.9502	22.0316	31.7356	42.045	31.3731	14.3808	22.9261	37.9685	7.52621	20.8217	40.329	41.1362	22.602	5.27896	68.5245	35.4396	79.6968	6.62737	9.04148
445	(2E)-5,7-Dihydroxy-3,6-dimethoxy-4-oxo-2-phenyl-4H-1-benzopyran-8-yl ester 2-methyl-2-butenoic acid	3.73_457.1131m/z	457.113	3.72577	NEG	LMPK12113291	M+FA-H	C22H20O8	49.2	50.7	-2.33591	290.691	176.284	120.905	14.6814	68.8816	219.219	90.358	49.5913	55.581	52.0607	57.5288	41.2957	188.553	158.468	8.059	15.9814	143.871	42.9946	142.76	362.618	180.839	568.183	169.256	728.019	150.243	266.075	238.755	31.0127	265.23	22.0325	262.709	58.1548	334.151	212.619	301.071	456.656	47.8913	48.7789
446	DG(14:1(9Z)/18:3(6Z,9Z,12Z)/0:0)	8.75_605.4417m/z	605.442	8.74925	NEG	HMDB07046	M+FA-H	C35H60O5	49.2	49.5	-1.00194	5595.57	8965.58	5379.32	6724.8	10103.5	10496.1	12657.2	6765.56	8490.61	4668.58	12133.9	8202.24	8440.72	4901.99	3487.28	5380.87	10269.6	6716.52	8085.45	6498.53	5514.88	7240	3958	7335.13	10332.9	6654.3	4018.65	4658.78	12724.1	4609.46	2290.02	1438.09	2415.01	912.156	5439.28	1826.16	1644.29	1708.47
447	8-Methoxycoumestrol	4.42_297.0417m/z	297.042	4.4183	NEG	LMPK12090026	M-H	C16H10O6	49.2	60.1	4.02566	1.80576	20.7787	26.6741	5.52852	4.43902	1.82554	2.59191	4.25007	5.61956	12.8777	3.96968	5.41592	10.5453	13.337	0.577633	1.72426	8.46053	13.6545	28.8958	10.6509	8.5982	3.77632	7.2553	4.72169	27.5963	12.2839	2.99826	4.44126	19.912	3.06701	14.7414	9.63274	23.7831	6.65142e-09	36.2323	8.00174	3.52682	3.35558
448	Pyroglutamic acid	0.62_130.0501m/z	130.05	0.617733	POS	HMDB00267	M+H	C5H7NO3	49.1	50.9	2.00315	53.7657	14.0093	16.9723	40.2351	25.3545	20.9395	10.2252	13.3657	11.5628	10.7133	15.0725	10.4401	30.907	24.1271	58.6902	33.4871	25.2412	32.0035	54.4844	58.1801	94.7239	56.164	40.7985	39.2298	19.4143	54.1889	52.7151	17.7312	37.7716	14.4199	71.0203	56.3199	68.8342	50.2247	116.594	77.5108	8.81196	9.05135
449	Estriol	6.93_289.1803m/z	289.18	6.9308	POS	HMDB00153	M+H	C18H24O3	49.1	52.5	1.65059	1007.35	756.412	529.333	1568.4	1185.92	611.076	1625.55	1237.32	1354.48	991.06	1329.48	1843.3	2533.29	1303.03	420.265	970.214	2024.99	679.853	3382.36	1583.08	880.533	684.384	1077.48	1884.25	4529.83	1507.81	1695.87	2257.54	2037.18	995.223	695.213	261.06	1904.26	223.432	821.52	404.66	439.294	375.644
450	Butein 4'-arabinosyl-(1->4)-galactoside	2.56_611.1643m/z	611.164	2.55867	NEG	LMPK12120103	M+FA-H	C26H30O14	49.1	62.2	4.45871	3.13806	41.2579	34.0931	100.172	39.4274	112.235	89.6703	16.6459	55.8426	105.148	18.6754	63.6221	10.0934	42.9623	129.543	121.384	64.8404	22.0467	107.113	154.908	493.32	25.538	88.71	39.2985	30.0211	32.1638	46.2596	92.3406	21.8881	163.408	31.8063	37.999	39.4054	14.8357	25.634	46.024	20.4842	21.1491
451	5-Hydroxymethyluracil	3.62_283.0720m/z	283.072	3.62267	NEG	HMDB00469	2M-H	C5H6N2O3	49.1	64.3	12.7332	3.88221	44.4417	20.108	52.701	24.4042	25.2769	23.4028	19.4359	14.817	6.65142e-09	23.6577	10.5793	60.6059	15.567	40.2085	14.3311	7.67059	6.65142e-09	34.4215	47.586	48.7077	50.4212	22.5031	78.7886	2.88238	1.36375	3.06901	7.29356	7.56903	24.674	14.7796	6.65142e-09	0.394517	7.39102	9.23074	59.3383	5.99972	6.90563
452		3.52_283.0609m/z	283.061	3.51947	NEG							6.69496	6.3486	22.2608	6.65142e-09	7.01646	15.1137	15.8063	1.67879	10.5475	16.5652	11.4407	10.2548	6.65142e-09	6.65142e-09	14.1527	2.6775	12.0557	10.7483	6.65142e-09	34.4037	35.0185	25.9362	12.0196	96.8953	6.65142e-09	33.6791	74.2941	11.0365	13.7881	29.4784	15.5119	14.0078	15.441	11.9266	12.0684	26.4595	3.38984	3.73971
453	2,9-heptadecadien-4,6-diyn-1,8-diol	6.87_261.1855m/z	261.186	6.86893	POS	LMFA05000022	M+H	C17H24O2	49	51.8	2.39168	426.704	676.142	533.126	662.024	666.947	329.976	796.377	526.137	757.674	756.275	749.829	1109.07	634.363	756.204	477.481	656.49	581.66	764.145	888.225	1002.74	1050.46	647.675	569.209	1805.33	804.971	652.683	747.237	757.806	1386.7	852.358	568.738	589.152	691.099	467.224	587.399	600.734	199.17	197.601
454	Brassicasterol	6.18_421.3442m/z	421.344	6.18175	POS	HMDB11181	M+Na	C28H46O	49	58.4	0.390165	265.152	253.694	158.566	257.072	342.825	221.164	435.197	357.007	338.122	229.998	244.852	481.962	200.648	613.455	249.201	390.582	300.794	344.165	351.503	365.37	407.443	222.704	386.845	430.463	395.229	742.206	430.943	507.535	485.539	285.569	296.602	274.662	421.614	202.283	357.327	279.664	97.193	89.7862
455	MGDG(18:2(9Z,12Z)/18:2(9Z,12Z))	10.36_778.5582n	801.547	10.3594	POS	LMGL05010023	M+Na, M+K, M+NH4	C45H78O10	49	48.4	-1.61251	29127.6	14071.2	57987.9	39695.5	16431.9	76049.3	36024.4	31770.3	42506.8	83192.7	45274.7	25464.8	28856.3	45594.3	59987.7	24925.8	65066.8	54756.8	66888.6	63589.3	40484.9	97062.5	63394.1	44834.2	37908.8	30246.2	56613.1	35568.2	74087.1	92006.4	45325.6	26393.9	29421.7	76214.8	56303.7	45720.9	13080.9	9739.18
456	cis-Jasmone	7.49_209.1174m/z	209.117	7.48603	NEG	LMFA02020009	M+FA-H	C11H16O	49	52.5	-5.54721	3407.8	2603.58	1447.44	4342.73	3652.4	2043.92	6692.76	3594.03	3972.1	2271.22	5143.78	3098.27	5102.86	3357.86	1123.44	2274.32	5287.18	1231.3	9942.57	4613.63	2154.13	3667.1	4681.62	2490.73	10362.5	5985.55	3774.85	7571.83	3719.69	3095.24	1813.96	1055.23	4198.11	882.886	2229.24	1054.35	871.967	878.485
457	2-hydroxy-2-butenedioic acid	0.67_130.9979m/z	130.998	0.671833	NEG	LMFA01170061	M-H	C4H4O5	49	55.8	-5.08271	29.2105	20.1121	3.06742	46.6726	60.7125	18.9259	32.1905	35.6596	30.8863	49.0846	15.6793	27.0682	37.5013	65.3604	33.6429	31.3335	27.1223	58.6741	87.147	56.8247	21.432	37.0815	88.6858	46.4596	110.031	74.0407	79.5789	29.5649	28.7182	29.7651	50.7279	15.0816	34.5991	46.1268	56.7139	110.243	12.5354	12.8647
458	PC(12:0/0:0)	7.70_438.2649m/z	438.265	7.69923	NEG	LMGP01050009	M-H	C20H42NO7P	49	68.5	5.22315	20.6169	18.673	44.0636	67.1147	31.0235	6.80246	46.9451	13.2617	34.4198	6.65142e-09	29.7628	88.8696	6.65142e-09	4.40822	7.08884	13.1284	30.2886	6.65142e-09	68.0175	37.2324	61.8883	35.9163	10.741	7.42852	9.9385	87.6023	117.765	31.2957	9.6617	24.5129	7.36114	6.65142e-09	13.2991	7.29675	5.92402	11.5432	5.31398	7.5391
459	25-hydroxy-1alpha-hydroxymethyl-23,23,24,24-tetradehydrovitamin D3 / 25-hydroxy-1alpha-hydroxymethyl-23,23,24,24-tetradehydrocholecalciferol	5.13_427.3210m/z	427.321	5.12997	POS	LMST03020576	M+H	C28H42O3	48.9	52.7	0.743395	521.435	2015.84	1765.32	262.594	662.212	1133.52	1062.53	330.779	900.154	1359.52	822.805	1139.97	1091.02	27.7292	1301.41	239.184	1463.17	980.087	309.158	1164.17	1012.76	1647.97	1322.46	1398.38	463.827	1546.63	638.723	181.066	2109.11	3465.14	765.765	817.477	380.526	926.971	1257.05	587.931	326.481	331.029
460	beta-Elemenone	5.35_219.1747m/z	219.175	5.35065	POS	LMPR0103080001	M+H	C15H22O	48.9	52.8	1.76637	51.0018	71.0069	59.6125	15.7426	26.4688	128.371	58.7324	22.2752	63.8319	109.07	51.6562	91.5221	22.8032	3.89727	82.9805	51.1286	33.3999	76.9564	37.3522	91.5222	70.3384	179.908	40.5571	121.161	30.4864	88.8487	130.507	15.4979	182.438	155.07	44.1981	22.5713	33.5451	64.5899	70.1613	38.4985	21.0747	20.7364
461		6.81_207.1744m/z	207.174	6.81387	POS							42.1571	52.1341	37.1567	51.004	69.1216	35.8785	68.3473	50.3652	50.0295	32.4777	52.7624	56.0423	38.3688	82.7719	48.4429	49.4351	51.5638	37.4988	74.9505	65.9998	67.3146	38.1347	68.8761	76.31	44.8108	98.2873	51.8984	98.5184	62.8806	58.7667	63.1612	73.5912	77.9793	67.0336	38.2604	67.1578	17.4139	15.8818
462	Maysin	3.13_577.1575m/z	577.158	3.13145	POS	LMPK12110512	M+H	C27H28O14	48.9	68	4.09998	26.6035	65.8152	36.0403	46.2049	20.1011	27.3086	29.9872	25.778	30.8112	53.7277	35.6412	15.6571	16.0716	31.5636	65.5563	29.6413	18.0524	42.3875	39.0562	46.0205	57.3536	35.5608	58.21	35.3216	19.3072	54.2236	41.0067	23.4461	45.3732	62.6955	55.8724	63.0113	25.292	71.8384	21.3045	104.153	9.09442	13.3645
463	Mevalonate-P	0.60_273.0369m/z	273.037	0.6031	NEG	LMFA01050415	M+FA-H	C6H13O7P	48.9	55	-5.10131	652.77	495.379	344.752	537.254	462.201	556.236	646.36	573.007	695.331	812.57	844.651	737.795	700.193	451.296	646.064	462.304	532.067	544.497	872.8	911.621	749.779	1433.69	808.838	611.486	489.963	1194.03	1436.32	761.585	1126.79	1157.54	944.41	1383.32	901.128	795.7	1011.25	774.888	192.325	188.096
464	Androsterone	8.05_291.2314m/z	291.231	8.04985	POS	HMDB00031	M+H	C19H30O2	48.8	50.5	-1.60905	256.414	120.694	88.7615	286.148	203.253	125.634	205.673	205.481	195.07	155.9	278.087	167.952	144.199	113.865	163.719	129.454	165.881	143.364	269.076	173.596	103.126	197.459	185.138	102.619	253.616	418.54	276.39	221.393	129.498	268.895	141.117	122.323	171.282	129.876	175.803	131.021	49.74	54.0274
465	Fumotonaringin	3.52_593.1872m/z	593.187	3.51947	NEG	LMPK12140261	M-H	C28H34O14	48.8	53.7	-0.584047	172.892	1004.66	176.888	452.939	98.6199	92.2107	310.483	305.322	307.679	145.565	311.328	515.17	255.081	102.878	463.607	107.31	259.44	974.24	532.698	292.812	147.802	249.407	262.874	261.5	265.505	378.924	473.726	337.479	243.732	697.25	402.013	381.03	453.703	615.865	375.427	241.513	97.023	98.959
466		7.45_323.1854m/z	323.185	7.45167	NEG							551.089	201.856	324.734	381.522	678.045	180.192	772.958	210.388	566.3	510.688	733.562	745.638	221.121	829.815	201.527	562.221	168.447	299.783	466.385	580.052	720.004	434.036	173.919	1074.91	363.834	336.509	173.315	276.908	1188.82	439.756	164.938	105.305	269.701	97.8756	179.345	202.102	124.259	120.221
467	O-Methylpongamol	3.34_309.1123m/z	309.112	3.34453	POS	LMPK12120374	M+H	C19H16O4	48.7	51.6	0.581709	45.6865	63.5945	54.1169	61.9887	60.5208	38.5791	45.7289	159.056	84.717	49.328	119.003	59.0781	72.0128	44.7902	79.2046	57.3129	22.7701	105.232	82.3544	70.2177	64.8934	57.1412	81.1788	60.207	56.402	83.3396	108.025	32.4645	47.7252	91.244	90.1913	70.4763	37.4648	134.9	65.4265	154.778	20.9286	20.5266
468	5-O-Methylleridol	3.64_327.1229m/z	327.123	3.63642	NEG	LMPK12140200	M-H	C19H20O5	48.7	51.7	-2.72308	133.344	275.177	158.309	107.46	182.169	128.983	88.2884	52.2606	104.817	154.299	92.6201	157.814	114.373	267.091	218.939	112.274	88.74	296.902	70.9643	227.562	425.396	36.9874	436.151	134.721	52.6127	57.3639	237.11	63.9113	117.094	62.9326	168.018	97.3491	173.162	160.179	108.515	325.65	45.0419	43.7612
469	ox-LGD2	7.08_411.2000m/z	411.2	7.08035	NEG	LMFA03100037	M+FA-H	C20H30O6	48.7	58.7	-6.73591	79.5479	0.00804142	6.65142e-09	12.1148	52.6583	2.77951	67.6282	3.24032	67.5551	86.7781	98.6517	99.0319	0.489717	177.401	14.7625	101.676	1.14256	55.0808	27.2438	42.4516	43.2337	12.9717	0.981227	127.057	10.6054	42.9443	0.192827	6.65142e-09	102.974	22.9193	11.9223	6.65142e-09	29.7153	6.65142e-09	6.65142e-09	31.6746	8.26813	9.64416
470	5,3'-Dihydroxy-2'-methoxy-6,7-methylenedioxyisoflavone	6.13_327.0531m/z	327.053	6.13348	NEG	LMPK12050368	M-H	C17H12O7	48.7	57.2	6.31482	11.7254	27.9088	34.291	16.7404	24.8532	32.2926	19.6544	8.45594	11.104	3.56963	13.5321	12.9493	31.7036	12.1456	19.579	19.4227	28.6914	16.0103	20.9419	21.472	17.6535	13.1125	27.9011	26.142	27.922	25.8064	52.4421	25.8549	21.689	26.2534	36.3769	70.2017	23.3429	30.4574	24.2772	37.9362	7.07114	5.83102
471	3beta-hydroxy-4beta-methyl-5alpha-cholest-7-ene-4alpha-carboxylic acid	8.27_489.3566m/z	489.357	8.27475	NEG	LMST01010175	M+FA-H	C29H48O3	48.7	65.4	-4.48992	24.3377	7.01948	7.55428	34.4431	15.2921	6.65142e-09	24.9806	6.65142e-09	14.6201	47.7846	0.632073	4.36831	11.8025	13.8867	59.1179	6.65142e-09	7.54633	18.0301	5.91046	22.4191	19.5184	66.0812	11.5194	6.01787	22.091	6.61817	98.835	7.33497	53.4994	42.3785	2.02311	6.65142e-09	0.603146	6.3636	3.49722	6.65142e-09	4.40588	4.31604
472		7.66_211.1331m/z	211.133	7.65852	POS							53.8186	42.7243	27.3321	76.6331	63.577	37.1356	99.8738	83.3669	61.1189	29.3459	79.0699	26.5067	69.3405	28.0759	19.1848	27.7089	82.3148	19.8252	127.254	54.5819	16.9897	42.0036	61.2451	24.1857	108.18	92.3594	41.5326	77.5988	46.9867	34.6458	17.92	11.6543	35.1511	6.78746	26.0992	13.5858	12.4709	13.6593
473	Arachidonic acid	8.28_304.2410n	327.229	8.28422	POS	HMDB01043	M+H, M+Na	C20H32O2	48.6	52.3	2.61488	263.012	264.758	294.473	334.224	272.467	206.059	310.942	298.527	274.765	303.938	271.868	240	277.194	254.108	244.036	231.127	232.39	201.645	340.935	345.004	362.752	401.505	289.34	302.197	288.8	335.284	388.556	327.604	296.367	300.633	347.049	376.49	379.379	312.467	311.061	408.236	64.4652	75.2662
474	Rolliniastatin-1	9.59_622.4785n	645.47	9.5894	POS	LMPK03000010	M+NH4, M+Na	C37H66O7	48.6	57.8	-3.70326	6353.17	5331.49	5059.13	6776.45	6528.27	4775.87	6926.18	4872.24	6335.65	8180.38	4910.06	8033.85	11918	11601.8	4098.77	6732.14	9558.13	3574.76	12209.5	10287.4	8610.49	6610.15	7916.83	15606.2	15065.7	8117.57	7777.42	11380.3	12550.2	9155.84	9131.94	11867.4	12716.6	7065.31	6986.5	8323.45	2392.28	1936.87
475	Matteucinol 7-O-glucoside	4.41_521.1671m/z	521.167	4.41142	NEG	LMPK12140328	M+FA-H	C24H28O10	48.6	57.3	1.42435	24.3368	37.3451	122.018	3.65183	66.7797	31.502	29.471	1.8185	19.4935	23.002	0.87505	46.6678	15.3076	59.4009	67.7988	27.2571	44.7309	22.7949	11.3441	43.2161	68.6006	19.4049	76.445	34.2634	14.0239	18.4229	25.5521	6.65142e-09	37.7836	5.40482	88.6568	77.6541	97.4838	53.7188	67.2192	160.891	12.6386	12.4295
477	Maltotriose	0.63_504.1692n	543.132	0.631467	POS	HMDB01262	M+H, M+Na, M+K	C18H32O16	48.5	47.6	0.34296	2851.45	5796.95	8000.12	11372.7	4991.94	5326.28	6190.22	6079.66	5707.83	4778.02	7588.54	4997.85	9669.65	8592.66	9103.16	5478.24	5951.9	5673.99	9836.34	14490.2	26356	12617.7	9679.39	12468.1	7988.07	8740.14	8806.26	4572.42	7574.18	10334	13654.4	16934.3	11048.1	14166.7	12723.2	15389.2	2647.04	2199.53
478	(20R,24R)-20-fluoro-1alpha,24-dihydroxy-26,27-cyclovitamin D3 / (20R,24R)-20-fluoro-1alpha,24-dihydroxy-26,27-cyclocholecalciferol	6.66_433.3105m/z	433.31	6.65577	POS	LMST03020127	M+H	C27H41FO3	48.5	52.2	-1.7598	13.9784	187.942	336.42	2.36161	35.4011	115.999	103.175	21.6485	54.144	30.1175	81.5034	49.9673	51.3535	28.9093	32.9995	66.1105	94.2519	82.0077	11.474	90.0634	250.4	58.2654	53.5658	63.5946	68.4853	76.9132	37.4425	10.8806	127.82	43.1719	25.906	58.145	18.1228	26.3579	6.65142e-09	28.7532	17.4659	23.0039
480		7.49_427.1419m/z	427.142	7.48603	NEG							892.982	504.47	172.397	977.77	819.697	398.798	1827.77	779.97	1063.49	586.356	1443.57	946.067	929.542	1009.67	218.931	673.164	1123.23	287.996	2166.8	1066.76	550.793	721.112	1019.61	847.51	2125.14	1518.82	658.802	1723.38	1007.79	647.05	319.137	160.44	833.695	132.266	354.123	175.973	182.225	195.297
481	10-fluoro-capric acid	5.91_191.1432m/z	191.143	5.907	POS	LMFA01090047	M+H	C10H19FO2	48.4	51.7	-5.43484	84.9326	81.2382	91.1775	29.6244	56.7083	141.464	55.264	90.1926	103.072	155.245	77.6656	152.804	73.8579	16.9537	138.417	103.062	50.9797	165.642	52.1105	111.82	139.923	151.381	63.4863	141.59	81.3695	64.0207	258.372	40.3519	197.925	129.274	98.2019	55.7056	111.936	52.9537	253.766	42.5461	29.7688	29.6638
482	Isoliquiritigenin 2'-glucosyl-(1->4)-rhamnoside	3.20_609.1828m/z	609.183	3.19632	NEG	LMPK12120025	M+FA-H	C27H32O13	48.4	46.2	0.560415	646.65	822.768	693.351	622.493	569	919.87	816.894	1229.4	867.276	763.006	1039.16	624.514	1070.78	965.732	1113.69	1167.38	881.887	931.882	1475.82	1405.07	906.549	1308.36	2000.02	1218.03	1232.12	1027.63	1150.07	965.881	1001.6	1090.5	1064	1193.07	617.754	1016.14	854.577	1789.96	278.876	286.793
483	Glutaconic acid	0.82_129.0186m/z	129.019	0.82315	NEG	LMFA01170109	M-H	C5H6O4	48.4	50.6	-5.45337	166.52	139.861	48.7256	264.823	313.88	128.242	190.191	209.566	179.741	272.519	106.538	150.861	197.833	313.107	203.126	184.631	170.562	300.233	411.542	287.225	145.791	230.476	388.382	242.313	465.342	329.758	412.003	165.018	173.231	197.028	276.638	127.94	234.427	255.774	318.312	495.991	64.5975	67.8073
484	2-oxo capric acid	6.74_185.1174m/z	185.117	6.73853	NEG	LMFA01060001	M-H	C10H18O3	48.4	53.3	-4.78264	34.8795	39.2326	32.9282	54.8169	46.8551	39.5107	56.2537	45.3137	36.2135	25.2157	35.8357	25.6052	93.7086	32.7908	16.6551	34.9634	55.2205	24.6171	73.9807	42.5652	26.5836	28.1202	51.2604	30.8293	92.827	56.988	36.9471	72.7858	43.8568	35.815	21.7869	13.7696	39.205	9.13106	25.1493	25.7684	11.6303	11.0019
485	6-O-(Glcb)-(25R)-5alpha-spirostan-3beta,6alpha,23S-triol	6.69_649.3937m/z	649.394	6.69013	POS	LMST01080070	M+Na	C34H58O10	48.3	48.6	2.32885	1615.37	5895.09	5589.69	1979.82	2681.75	6861.52	7382.77	1379.09	2951.1	1605.13	2354.47	2913.74	5409.04	1166.18	2303.92	2408.77	2414.56	3910.7	2561.43	3546.02	3898.12	3805.57	2778.83	4389.73	2765.42	4896.3	1366.84	2869.14	5143.55	6109.43	3929.12	3261.38	1751.34	10657.7	2183.46	2176.8	1080.26	996.81
486	Eicosapentaenoic acid	7.43_320.2591m/z	320.259	7.4321	POS	HMDB01999	M+NH4	C20H30O2	48.3	47.8	2.22753	357.397	221.112	46.3732	73.8854	201.476	414.707	288.274	85.55	178.813	347.98	63.2417	154.616	103.419	438.214	286.77	113.399	80.8288	162.449	92.7046	105.772	46.1156	197.536	106.538	76.4028	88.4838	164.027	305.526	98.972	179.05	243.284	195.979	105.343	75.7387	131.852	561.53	159.327	51.9437	48.8857
487	Matteuorienate B	3.28_591.2047m/z	591.205	3.28267	POS	LMPK12140135	M+H	C29H34O13	48.3	97.8	-4.26049	34.6418	57.2082	83.2625	28.6235	48.3485	28.6807	50.025	71.3631	55.3038	18.6353	101.82	44.2739	86.1242	53.4256	44.0251	36.7445	26.0324	43.5505	62.2399	82.9487	33.7889	146.443	97.4067	66.8936	29.1467	53.0719	50.352	52.968	84.1359	149.786	58.5745	78.3401	17.0467	73.0612	31.2742	99.9226	18.0703	17.3937
488	5,7-nonadienoic acid	5.67_307.1906m/z	307.191	5.66775	NEG	LMFA01030450	2M-H	C9H14O2	48.3	46.7	-2.71012	23.7643	13.4644	4.15772	32.9034	42.961	11.0335	53.6834	31.9881	31.955	9.55548	34.4501	36.8303	53.2818	39.5601	3.58062	23.4394	52.075	8.40933	58.2443	24.3649	7.45123	1.18398	20.2459	35.1435	73.8071	37.9388	20.6436	49.1514	36.4095	7.80043	9.7081	0.844923	31.9504	6.65142e-09	4.29257	13.1402	6.60605	6.5343
489	(22Z)-1alpha,25-dihydroxy-20-epivitamin D2 / (22Z)-1alpha,25-dihydroxy-20-epiergocalciferol	5.41_451.3206m/z	451.321	5.4057	POS	LMST03010033	M+Na	C28H44O3	48.2	54.9	5.44136	757.245	516.136	2041.79	197.37	354.845	2916.67	541.337	434.351	648.565	1536.48	530.961	343.499	295.994	228.945	953.846	749.6	257.186	837.883	956.377	1954.34	3239.62	2553.03	922.011	1893.91	1575.71	837.832	1864.57	315.967	2033.8	1034.65	326.006	282.991	405.72	517.194	267.001	201.99	273.817	275.609
490	Hydroxyeicosatetraenoic acid	8.24_321.2426m/z	321.243	8.24298	POS	HMDB02344	M+H	C20H32O3	48.2	51.5	0.681481	23.8048	32.1543	31.832	53.2731	37.5425	20.4334	19.268	30.5449	27.2844	22.4026	41.6799	27.1189	32.3999	20.9995	25.6691	19.7411	16.2143	30.2639	35.3836	37.1669	27.9682	55.855	44.9271	18.0044	59.6169	55.5699	60.856	47.0891	17.7351	46.3303	54.0604	87.7789	56.7636	37.2132	46.8835	49.3055	7.94413	10.0218
491	6,8-Diethyl-4-methyl-3E,5E,7E,9E-dodecatetraene	9.49_233.2269m/z	233.227	9.49357	POS	LMFA11000058	M+H	C17H28	48.2	52.1	2.10832	14.1411	4.87237	11.6168	17.419	12.5099	8.04266	13.0254	17.2443	13.9646	16.4293	11.2647	14.0555	10.2023	16.0157	6.71987	13.8137	17.5862	13.139	30.8511	19.4357	16.2395	14.31	19.3316	15.4158	29.1962	4.85799	22.4291	13.7778	12.6354	15.6692	16.0087	22.6554	24.0315	11.0537	8.22125	16.1282	4.56847	4.07432
492		2.49_164.0707m/z	164.071	2.48993	NEG							131.841	909.716	532.531	191.236	1092.42	136.801	364.194	311.417	302.929	340.016	29.1668	515.91	1270.38	49.1535	230.449	547.699	261.464	267.258	246.856	341.669	61.8545	104.092	645.508	626.233	2848.53	54.9871	588.147	847.477	842.832	1386.83	452.437	176.598	593.824	759.868	195.878	592.789	155.745	156.583
493	Isosakuranetin 7-alpha-L-arabinofuranosyl-(1->6)-glucoside	3.05_579.1721m/z	579.172	3.05197	NEG	LMPK12140341	M-H	C27H32O14	48.2	50.4	0.339957	86.9517	147.792	120.952	67.264	51.9854	135.047	141.726	131.316	108.072	94.7374	128.256	65.5634	178.293	229.009	186.379	144.451	138.512	135.389	289.079	239.136	136.302	216.142	301.296	236.671	173.64	149.124	95.6991	206.082	208.811	161.645	172.687	185.044	123.099	135.499	148.813	297.007	43.2082	44.7
494	Syzygiol	3.05_313.1077m/z	313.108	3.0451	NEG	LMPK12120417	M-H	C18H18O5	48.2	51.4	-1.29545	27.9687	48.1701	40.6883	35.5859	47.0452	23.4076	11.9339	76.3975	45.3668	29.128	46.0078	66.6466	30.2938	39.2675	44.6845	33.8381	23.4623	59.3011	61.2542	44.1679	16.1567	39.9093	57.0079	44.0059	40.2029	31.1056	64.0471	21.6379	37.9007	68.4851	43.6092	20.4249	28.7539	51.3433	53.3201	71.8807	12.024	11.2063
495	Dihydroformononetin	5.65_271.0967m/z	271.097	5.64575	POS	LMPK12050448	M+H	C16H14O4	48.1	45.1	0.819586	746.546	824.24	1885.14	1562.7	834.73	2411.52	1034.85	302.409	701.331	1688.28	189.881	472.859	284.302	2087.64	1638.75	533.325	949.603	788.756	2105.14	2287.16	4072.16	1694.59	1424.51	1934.03	547.233	2002.98	1405.97	235.023	1388.63	1299.17	1861.69	1808.83	1803.79	994.242	1541.61	3452.54	464.95	388.374
496	24alpha,25-dihydroxy-1alpha-hydroxymethyl-26,27-dimethyl-24a-homo-22-oxavitamin D3 / 24alpha,25-dihydroxy-1alpha-hydroxymethyl-26,27-dimethyl-24a-homo-22-oxacholecalciferol	8.49_489.3576m/z	489.358	8.48795	NEG	LMST03020570	M-H	C30H50O5	48.1	53.3	-1.99697	298.934	42.6102	0.780587	111.43	609.769	45.427	311.054	55.5432	128.829	16.1343	155.075	144.756	100.134	494.981	0.260974	72.3359	105.053	0.252348	599.977	158.68	0.0327397	0.168264	99.6198	104.852	612.245	241.501	18.4939	133.39	691.959	9.54436	14.5712	1.20741	72.3368	0.477746	0.464739	0.63149	40.8293	38.7555
497	Rhamnocitrin 3-(6''-acetylglucoside)	3.45_503.1213m/z	503.121	3.45073	NEG	LMPK12112568	M-H	C24H24O12	48.1	54.8	3.60345	35.0782	135.147	150.6	87.3332	48.5394	130.636	23.3053	27.2501	36.651	49.9713	21.7968	66.6139	28.1884	26.3641	114.119	25.1689	21.6056	67.3418	56.6005	117.602	194.742	111.611	109.746	101.735	37.0353	135.62	146.751	57.9824	75.6845	145.809	187.662	96.4059	195.104	129.657	241.642	311.139	25.6009	27.9728
498	methyl 6-hydroperoxy-4,8,11,14,17-eicosapentaenoate	6.97_349.2368m/z	349.237	6.96517	POS	LMFA03070014	M+H	C21H32O4	48	53.9	-1.40698	684.7	427.87	378.318	893.83	628.13	386.107	972.765	814.072	995.401	913.88	1057.34	1403.73	999.794	821.293	360.121	416.32	876.435	662.587	1817.29	1035.87	562.697	751.93	936.69	1077.36	2525.82	1616.55	1100.68	1391.21	1075.62	976.983	536.615	241.365	947.768	309.913	949.133	354.206	244.558	238.753
499	PI(18:2(9Z,12Z)/20:5(5Z,8Z,11Z,14Z,17Z))	8.13_881.5182m/z	881.518	8.133	POS	LMGP06010328	M+H	C47H77O13P	48	55.7	0.84593	1146.65	728.744	275.818	1022.67	734.763	712.088	2423.73	1238.63	1635.61	1839.15	1891.7	1178.83	692.944	2894.93	1041.15	766.489	2992.11	1367.38	2672.3	1444.25	469.791	1069.93	1670.97	1289.88	1458.26	2428.49	1039.48	1869.51	1495.51	2038.82	703.074	438.609	1115.55	720.013	940.7	430.33	377.016	379.475
500	11-deoxy-11-methylene-15-keto-PGD2	8.91_349.2372m/z	349.237	8.90935	POS	LMFA03010104	M+H	C21H32O4	48	56.4	-0.330549	53.6238	58.5402	17.945	55.6646	48.7131	58.9675	48.4356	59.1744	63.5499	89.162	61.6877	70.4466	69.3312	68.1124	56.4998	50.4068	76.1021	69.3673	120.534	82.1498	53.3576	61.7107	81.3244	89.9092	111.642	90.125	43.1812	72.0391	101.284	87.7587	70.8014	73.9817	73.3525	65.0254	100.915	53.5149	17.7072	18.5163
501	VD 2728	5.64_453.3362m/z	453.336	5.63888	POS	LMST03020643	M+H	C30H44O3	48	49.7	-0.290915	5813.06	5916.68	4718.87	5241.19	3237.65	8967.59	6113.03	3620.62	5412.32	8057.47	5422.19	5053.97	3246.81	3592.92	4951.64	3728.96	3737.48	3464.12	6381.98	7490.73	7666.82	10324.9	3709.72	8811.4	5537.66	6530.81	8823.18	10596.2	8754.93	10047	5132.72	5381.42	3106.09	9801.73	4199.97	3815.27	1964.2	1678.81
502	1-O-(4-hydroxy-2-methylene-butanoyl)-beta-D-glucopyranose	4.99_279.1065m/z	279.106	4.99303	POS	LMFA13010041	M+H	C11H18O8	48	53.6	-3.43391	85.9633	339.788	217.388	99.9727	97.308	187.35	139.207	55.3191	158.202	310.812	138.058	183.986	137.946	43.2813	220.603	62.1832	166.815	214.538	86.3546	216.119	136.729	438.415	133.568	264.888	104.197	191.715	131.514	75.1743	431.912	346.139	137.252	149.19	91.7773	175.189	205.969	88.178	48.7637	57.4102
503	(E)-2-Hexenyl (E)-7,9-decadienoate	7.47_295.1925m/z	295.193	7.47228	NEG	LMFA07010584	M+FA-H	C16H26O2	48	54	4.08111	170.613	85.5027	91.8878	128.334	212.826	97.2847	300.278	118.305	220.629	162.859	291.467	282.514	103.572	312.255	108.76	201.135	123.849	140.601	134.804	182.582	207.393	97.6118	79.227	384.911	186.057	148.56	97.2939	115.524	319.364	112.366	57.8989	36.5102	97.7395	26.4233	70.5249	69.3049	41.9315	41.4018
504	Catechin 3-O-(1-hydroxy-6-oxo-2-cyclohexene-1-carboxylate)	4.45_473.1098m/z	473.11	4.44578	NEG	LMPK12020108	M+FA-H	C22H20O9	48	55.5	1.94019	11.1441	38.8951	8.18859	6.65142e-09	6.73191	30.4513	6.65142e-09	0.308129	1.20579	0.904016	1.82549	3.17612	31.3983	46.4647	0.239846	3.05894	1.72406	4.0314	11.9772	43.5337	26.3397	77.2734	8.4921	90.6447	23.4681	16.175	35.2251	0.364036	34.5609	2.89978	36.6701	0.0908304	41.8928	34.6717	25.6412	87.0691	4.59406	6.0586
505	1-O-(3R,4-dihydroxy-2-methylene-butanoyl)-beta-D-glucopyranose	4.99_295.1025m/z	295.102	4.99303	POS	LMFA13010038	M+H	C11H18O9	47.9	46.6	0.419011	33.9993	194.385	122.565	32.8963	37.4658	76.4347	53.2495	24.0629	64.3447	133.948	48.1701	76.6127	58.6556	14.5795	82.706	25.2675	55.9681	93.7648	30.4694	91.7375	78.5858	182.345	57.0645	100.558	49.1686	69.2192	55.4491	18.9884	196.712	177.261	53.4632	61.8586	24.5733	74.4949	80.3021	35.2075	22.5754	25.6277
506	5,7-Dihydroxy-6-C-methylflavone 7-xylosyl-(1->3)-xyloside	2.99_577.1586m/z	577.159	2.99205	NEG	LMPK12110144	M+FA-H	C26H28O12	47.9	59.7	4.29365	2.37691	29.9419	18.9408	72.6108	112.814	72.1908	54.5551	42.9223	40.0996	50.7896	37.7002	22.9331	10.2168	3.07398	130.308	40.2472	66.8159	56.128	35.1853	58.5167	184.713	12.0769	24.4186	28.7384	4.32128	62.4368	108.408	46.4261	12.7646	22.1777	23.3738	82.3575	16.8982	1.6698	13.6891	4.46171	14.6017	14.2914
507	Sophoraflavanone D	3.07_439.1740m/z	439.174	3.0726	NEG	LMPK12140473	M-H	C25H28O7	47.9	59.3	-4.95179	55.8857	48.7047	155.68	12.8528	20.401	52.3342	17.4829	15.7218	36.0969	66.7106	17.131	69.5806	0.2179	5.71874	28.5608	16.7462	1.87752	79.0893	45.4221	24.7015	29.6833	7.66945	13.6321	26.4185	29.2379	19.9041	98.5738	9.70254	68.239	88.2341	25.2341	23.81	1.18985	8.81412	66.8925	32.0184	10.4632	10.5947
508	Spongioside B	6.42_544.2707m/z	544.271	6.41528	NEG	LMST01010344	M-2H	C53H86O23	47.9	49.7	0.0325529	101.976	393.895	273.916	30.3181	41.0808	174.513	49.5405	12.9814	156.722	490.539	133.862	134.24	245.93	26.5133	97.7464	68.119	202.814	151.64	25.2619	118.853	98.6551	260.407	121.995	72.1154	97.6691	130.886	72.4875	27.9358	190.689	153.049	74.3438	42.3994	44.0396	2.03923	306.028	3.79033	43.66	36.3428
509	16-Glutaryloxy-1alpha,25-dihydroxyvitamin D3	5.13_569.3476m/z	569.348	5.12997	POS	LMST03020634	M+Na	C32H50O7	47.8	49.4	5.05673	119.912	373.234	297.531	45.0544	147.86	211.819	226.031	72.0915	183.271	254.019	182.992	225.445	227.264	6.65142e-09	297.352	46.6275	319.606	245.119	32.7278	223.257	183.416	298.879	289.087	286.056	96.229	312.594	90.7185	29.2148	409.796	589.404	148.442	144.907	81.7791	189.624	226.328	126.093	57.9127	66.2124
510	25-Fluorovitamin D3	7.05_403.3361m/z	403.336	7.05398	POS	LMST03020663	M+H	C27H43FO	47.8	45.7	-2.50199	107.295	97.0734	86.6527	101.122	157.745	68.676	128.75	220.553	144.826	95.1787	92.258	203.616	45.4518	263.312	146.493	181.736	109.152	80.7292	215.038	288.219	327.537	154.872	278.622	443.512	254.901	463.775	125.508	271.274	269.03	234.795	222.292	257.251	298.817	272.652	141.99	169.406	65.8996	58.6433
511		4.50_337.1095m/z	337.11	4.50078	NEG							47.5034	97.6219	69.7272	45.7308	55.5923	48.5299	57.742	44.7599	50.2225	78.6554	37.7748	42.3935	25.7004	15.4715	57.6158	52.7748	44.9803	87.3939	52.4173	41.5409	37.2956	25.5144	62.2632	26.8009	36.4956	78.9502	73.794	28.6126	59.9662	87.8594	95.9229	88.9962	43.5766	157.234	43.0148	157.582	17.5795	16.299
512	4-[5]-ladderane-butanoic acid	5.36_247.1698m/z	247.17	5.35753	POS	LMFA01140011	M+H	C16H22O2	47.7	45	2.34777	111.244	132.488	157.678	35.7513	77.462	331.675	134.232	48.115	146.347	270.343	117.337	194.814	58.822	20.4027	173.593	117.975	83.7874	175.95	92.9741	224.147	184.786	426.595	86.0916	310.586	109.109	210.852	268.291	33.0949	395.238	350.449	95.7642	49.2673	76.8929	144.396	164.077	62.9109	48.9205	45.6922
513	Dichotellate A	9.52_418.3109n	441.299	9.52067	POS	LMFA03000012	M+H, M+Na	C26H42O4	47.7	51	6.18656	1403.03	1371.8	1441.25	1755.12	1493.14	1609.86	1686.11	1535.65	1431.71	1567.73	1404.33	1237.85	1399.83	1366.6	1417.39	1192.38	1558.46	1251.67	2655.6	2316.66	2241.31	2253.45	1952.77	2321.14	2646.74	1801.67	3324.37	1821.69	1612.65	2802.9	1851.36	1954.77	1909.35	1749.76	1823.59	2107.03	637.507	437.007
514	Castillene B	3.90_311.1279m/z	311.128	3.90093	POS	LMPK12130062	M+H	C19H18O4	47.6	41.1	0.357706	124.431	294.644	148.111	151.675	224.865	124.007	501.856	273.636	280.602	167.341	216.841	303.972	106.871	151.613	104.356	131.377	210.956	210.378	108.138	259.242	292.655	421.524	260.701	181.784	87.8199	505.176	561.311	413.645	358.295	369.925	229.075	355.841	200.178	179.886	245.247	198.966	69.2485	73.4027
515	cholesteryl beta-D-glucoside	4.78_571.3992m/z	571.399	4.77995	POS	LMST01010173	M+Na	C33H56O6	47.6	57.3	4.24327	6.65142e-09	13.027	15.82	42.6313	30.6799	22.2061	6.65142e-09	6.65142e-09	21.7324	6.65853	6.65142e-09	103.639	45.751	268.753	6.65142e-09	171.304	6.65142e-09	137.386	34.3344	37.4124	6.65142e-09	6.65142e-09	6.65142e-09	154.357	207.036	6.65142e-09	12.5253	239.208	198.29	6.65142e-09	127.159	317.476	6.65142e-09	282.77	12.5452	28.5596	19.878	20.2546
516	2',5'-Dihydroxyflavone 5'-acetate	3.12_297.0761m/z	297.076	3.12458	POS	LMPK12110092	M+H	C17H12O5	47.6	46.9	1.31405	27.3489	55.7436	216.533	29.263	58.727	17.7406	5.72131	35.2157	25.6124	48.3105	25.854	16.2713	34.2155	33.6513	19.7512	21.0684	11.2631	99.6859	35.4756	32.9172	32.1327	26.1824	40.8111	27.2449	16.8743	37.5297	34.4762	8.06966	58.2576	134.075	70.2634	46.5977	75.7725	74.0826	114.655	54.1161	13.1534	14.7471
517	OH-Diaponeurosporene glucoside ester	9.40_583.4008m/z	583.401	9.40413	POS	LMPR01070224	M+H	C36H54O6	47.6	48.6	2.56212	458.35	582.105	285.768	412.264	400.948	664.04	390.003	318.729	578.691	1010.18	413.589	869.507	583.698	463.814	440.174	370.447	470.528	572.774	821.179	1029.55	1548.61	863.267	812.382	1007.93	2033.32	812.527	596.577	650.134	945.643	1622.07	680.806	1259.33	646.953	514.296	621.127	455.596	158.15	137.584
518	5-(2-methoxyethyl)isolongifol-5-ene	8.04_263.2371m/z	263.237	8.0361	POS	LMPR0103500015	M+H	C18H30O	47.6	42.5	0.769707	246.221	344.285	540.916	290.674	110.335	365.606	177.956	111.454	180.405	300.037	215.498	138.546	150.611	162.267	153.521	91.1764	159.846	345.06	491.292	342.571	190.454	564.636	297.867	144.606	200.007	268.89	485.186	195.434	281.144	553.545	239.433	107.912	125.479	269.169	600.354	153.66	94.5741	77.6129
519	7-Hydroxy-5-methoxy-6-methylflavan	3.90_293.1167m/z	293.117	3.90093	POS	LMPK12020257	M+Na	C17H18O3	47.6	55.5	7.14516	8.80529	24.2771	10.0793	9.69496	17.3317	8.61159	33.8247	22.9322	22.1239	15.138	17.8028	25.2817	7.17189	11.7449	8.82246	8.5316	15.2489	17.4919	7.30325	20.1653	22.0527	35.7022	20.8601	12.3432	2.06065	34.9792	37.6596	33.7442	23.9517	25.1446	18.7583	26.8744	18.3994	10.9526	25.819	15.0451	4.15173	4.79499
520	PC(2:0/2:0)	3.79_681.2455m/z	681.245	3.78763	NEG	LMGP01010992	2M-H	C12H24NO8P	47.6	62.1	7.11036	276.491	430.265	728.815	362.763	139.701	502.705	893.867	213.541	396.863	356.356	167.457	459.716	1128.54	129.48	207.038	287.202	217.382	549.928	399.405	601.941	642.045	755.136	681.421	467.611	538.633	582.011	593.167	337.88	410.079	720.931	399.564	297.939	141.185	777.28	589.075	258.892	126.258	122.131
521	Caohuoside D	4.02_607.2032m/z	607.203	4.01947	NEG	LMPK12112031	M+FA-H	C28H34O12	47.6	81.5	-0.112585	298.83	508.03	477.959	353.58	281.137	461.775	368.747	280.548	350.721	295.656	379.834	495.731	393.407	401.934	429.252	427.304	249.431	407.16	471.417	534.781	561.614	509.026	602.027	481.47	352.263	422.146	765.217	339.738	523.551	589.885	485.823	460.352	329.177	671.688	491.686	548.685	118.317	118.183
522	Kaempferol 7-methyl ether 3-[3-hydroxy-3-methylglutaryl-(1->6)]-[apiosyl-(1->2)-galactoside]	2.44_783.1964m/z	783.196	2.44183	NEG	LMPK12112585	M+FA-H	C33H38O19	47.6	69	-3.39015	11.925	7.21131	28.7056	12.228	2.74894	5.21298	1.71782	21.2973	15.5633	5.32639	12.512	37.8213	3.19093	6.1202	8.66063	15.2594	6.65142e-09	16.2908	6.65142e-09	5.1109	7.05896	5.19735	3.79375	8.96068	6.65142e-09	13.3689	23.6376	6.65142e-09	6.65142e-09	4.14537	10.686	11.1734	2.73027	21.9834	17.6655	1.66148	2.86384	2.66971
523		8.76_249.2216m/z	249.222	8.75613	NEG							20.1549	6.65142e-09	2.5138	6.30659	5.51643	6.65142e-09	3.45532	6.65142e-09	13.1255	20.0039	15.0152	29.7334	6.65142e-09	16.2247	4.45991	14.078	6.65142e-09	16.3958	4.55337	33.3603	78.6699	39.4363	6.65142e-09	40.2617	6.65142e-09	6.65142e-09	6.65142e-09	6.65142e-09	22.8589	12.7414	1.49303	6.65142e-09	3.99936	0.853704	1.87733	1.04393	2.20848	2.62221
524	Pinocembrin 7-O-rhamnoside	4.77_447.1297m/z	447.13	4.76893	NEG	LMPK12140138	M+FA-H	C21H22O8	47.6	49.7	0.0252123	21.6958	13.4452	19.7825	39.3722	37.8891	20.2646	13.0576	12.1836	15.0538	11.0919	4.69752	36.2494	38.1706	11.8613	7.61006	4.14866	7.32299	14.3142	18.3051	29.3877	41.7093	13.1926	20.9984	50.5527	1.25363	20.1597	231.062	28.7775	29.3039	18.2505	28.9815	10.7899	11.3549	48.2814	27.5444	51.347	6.60403	6.75024
525	Monensin A	8.65_670.4293n	693.419	8.64807	POS	LMPK09000001	M+Na, M+K, M+NH4	C36H62O11	47.5	38.7	0.183699	11736.2	9817.65	7129.86	15402	9071.82	9364.2	13205.8	14418.7	13707.6	14222.1	16438	12770.5	9473.67	26128.7	16230.8	9475.78	21054.3	14663.7	24484.2	17498.9	11874.3	15468	19685.4	14907.7	8658.53	14754.4	17348.7	15476.5	19107.7	15900	11615.8	7320.05	12802.6	15878.5	11693.6	12215.7	4752.05	4122.09
526	PGF2alpha-11-acetate	7.66_397.2576m/z	397.258	7.65852	POS	LMFA03010096	M+H	C22H36O6	47.5	56.2	-2.20886	63.9322	42.9664	40.532	75.9072	53.2789	29.5033	70.9148	24.6831	46.2391	41.4617	54.5571	51.1127	47.6325	30.1763	34.2727	40.8727	40.9861	28.5127	85.1133	57.3488	36.5743	54.9816	53.6683	53.453	81.941	73.6327	72.7032	62.6966	43.0877	96.7513	30.7786	32.1164	50.3092	23.6591	35.6086	17.4501	17.5706	15.7243
527	4,2'-Dihydroxy-4',6'-dimethoxychalcone 4-apiosyl-(1->2)-glucoside	4.60_593.1871m/z	593.187	4.60397	NEG	LMPK12120316	M-H	C28H34O14	47.5	40.1	-0.761575	3352.92	4227.62	5354.07	2186.14	2373.11	2967.22	2751.16	3001.9	3769.59	3074.27	4218.93	6428.4	3338.98	3110	5712.22	2960.86	2879.15	4881.21	3186.95	4765.64	4731.82	5051.1	7073.46	3245.33	4202.69	2337.23	4218.25	2774.24	5763.92	4803.58	5715.2	4492.77	8004.07	4216.51	6663.04	6211	1088.83	1091.58
528		7.97_267.1958m/z	267.196	7.97428	NEG							18.9882	8.60679	6.05328	6.26083	12.5369	5.21057	13.8556	6.76226	17.064	21.4539	14.2802	32.2962	4.15419	34.4201	13.668	37.573	5.37458	21.4329	11.3692	30.0569	38.1753	14.8347	6.21324	78.195	8.82015	10.0461	8.24902	11.4357	36.8626	21.4354	15.7798	13.4245	22.4492	9.38591	7.71785	28.1495	4.2338	5.10747
529		2.96_205.1226m/z	205.123	2.95768	NEG							5.66149	22.3759	16.1544	58.6759	25.5784	8.58568	39.8509	65.4447	30.5554	14.3417	22.5069	14.0407	5.97922	32.4651	59.5899	18.0015	26.7906	16.0654	65.6997	43.0291	31.8399	49.3238	40.4996	25.1166	6.65142e-09	27.7631	45.2722	22.1492	10.1081	15.5441	9.46696	7.14407	10.0828	5.05725	13.8898	13.0322	6.72724	6.63574
530		2.88_335.0803m/z	335.08	2.87512	NEG							2.18989	24.5386	5.1256	6.65142e-09	4.69398	3.47722	0.0361447	0.468519	6.22545	26.9354	0.207346	4.83328	0.234054	1.30337	7.9229	0.0505088	0.0416942	56.4586	2.31676	7.58457	0.10133	0.918373	31.2551	2.03113	0.0019288	0.332677	33.8289	24.1567	51.5291	47.2106	24.3389	6.20729	33.8416	0.251852	89.6092	0.140017	3.23985	3.3779
531	8-Prenylquercetin 4'-methyl ether 3-rhamnoside	4.61_531.1852m/z	531.185	4.61492	POS	LMPK12112404	M+H	C27H30O11	47.3	44.5	-1.74435	94.5866	132.599	137.558	49.8533	75.6784	71.2542	67.9194	76.0241	105.564	77.6951	129.065	194.594	89.4304	79.1632	145.445	77.2023	71.6586	138.96	67.2715	120.476	132.67	136.922	181.557	69.0276	92.5206	56.0181	118.746	67.7653	143.285	132.668	139.125	104.079	185.08	113.651	154.065	162.783	30.045	34.0476
532	Retinal	7.05_285.2216m/z	285.222	7.05398	POS	HMDB01358	M+H	C20H28O	47.3	49.6	1.11729	16.445	12.1083	15.9221	10.472	25.0889	8.36334	14.0988	32.8646	20.8142	13.4513	10.7854	34.6623	4.76476	41.4247	21.3476	28.8209	11.251	8.99375	31.8489	44.6342	46.3482	23.4772	46.0792	72.1243	28.9636	68.1056	17.1959	45.1778	42.1832	31.1096	37.2463	40.1011	47.1606	49.1665	25.3074	29.3686	9.84171	8.07182
533	3-O-(Galb)-(25R)-12-oxo-5alpha-spirostan-3beta-ol	5.90_631.3838m/z	631.384	5.90013	POS	LMST01080077	M+Na	C34H56O9	47.3	45.5	3.46421	2750.23	3227.71	2497.43	475.362	1942.84	4558.79	2421.13	882.539	2466.02	3627.34	2536.62	3423.91	1759.11	760.069	3701.25	3099.21	1824.2	3496.86	2141.16	3453.36	4377.6	3992.41	1688.99	4784.33	3143.21	3689.49	5071.7	1217.27	5073	3903.13	2463.47	1216.62	2712.26	2998.72	4323.88	1571.48	997.37	766.401
534		5.65_365.1979m/z	365.198	5.64575	POS							25.3967	13.9393	9.68616	10.49	36.8876	64.5694	38.117	5.12101	47.234	122.696	36.4898	45.7515	27.9295	9.35237	99.6755	16.9937	17.5135	26.1921	46.5602	53.1963	17.4219	96.1284	5.24565	98.5006	15.3064	43.7779	24.5853	25.4272	69.2333	96.3085	32.4493	6.65142e-09	14.4926	107.741	44.8763	6.65142e-09	12.5776	9.01228
535	1alpha-hydroxy-22-oxovitamin D3 / 1alpha-hydroxy-22-oxocholecalciferol	8.67_415.3202m/z	415.32	8.66875	POS	LMST03020159	M+H	C27H42O3	47.3	46.4	-1.08212	94.4902	145.807	90.0732	125.615	150.014	103.332	189.744	97.1248	138.05	100.046	169.692	164.622	175.953	111.752	64.0267	97.7255	148.236	123.597	110.364	101.34	127.713	90.97	73.4289	96.7055	112.288	114.893	49.0295	83.5701	266.709	49.8017	75.051	70.3396	68.6743	47.2067	114.231	89.3707	13.3611	31.7096
536	Fusicoccin A	4.51_727.3895m/z	727.39	4.51453	NEG	LMPR0104350004	M+FA-H	C36H58O12	47.3	65.1	-2.18201	105.887	177.049	165.451	4.64618	62.4853	186.8	50.376	43.757	117.929	228.659	113.059	176.938	2.40295	0.105879	458.405	74.9998	98.8338	406.121	22.5161	160.154	71.1747	476.334	92.5222	118.378	24.9071	222.323	212.223	4.00456	298.587	452.605	84.0606	32.7952	60.5822	60.7001	234.708	54.5703	39.0014	42.1004
537	7,2'-Dihydroxy-5,8-dimethyl-4',5'-methylenedioxyflavan	1.95_337.1034m/z	337.103	1.95058	POS	LMPK12020251	M+Na	C18H18O5	47.2	47.7	-4.06466	86.9695	137.559	158.467	106.484	109.764	117.176	105.274	105.958	100.65	90.2618	122.181	98.2788	125.43	101.126	146.958	88.2255	75.1964	144.482	123.913	186.343	183.518	225.336	215.542	164.31	126.557	189.807	217.644	118.863	100.61	270.772	142.16	149.53	84.8788	177.674	107.2	210.727	44.3789	39.401
538	(22E,24E,24bE)-1alpha,25-dihydroxy-22,23,24,24a,24b,24c-hexadehydro-24a,24b,24c-trihomovitamin D3 ol	6.62_453.3364m/z	453.336	6.6214	POS	LMST03020447	M+H	C30H44O3	47.2	45.2	0.217307	1389.15	7946.93	6268.18	1099.52	2635.78	6000.89	5766.48	1128.19	3625.29	1574.05	3754.11	6779.65	1866.83	1402.47	2217.31	3819.12	5212.62	4261.01	1451.11	2944.68	4490.74	1755.15	1833.85	4950.56	2586.86	6540.84	3542.59	1389.08	4694.53	3932.68	3233.49	2068.44	2738.81	4431.42	1811.9	5543.75	1251.96	1085.94
539		0.61_342.1165n	381.08	0.61085	POS							51462.2	73346.3	97767	105040	64601.3	74064.1	62392.2	80691.7	67364.5	65967.6	81817.1	57532	80155.1	69710.5	101948	57084.1	63730.3	63129.8	88710.3	109774	145158	111492	88587.4	104969	99195.3	92941.6	102977	56009	66713.3	119659	98453.6	113260	72891.3	95538.1	99354.2	126310	30169.1	23400.4
540		2.96_279.1228m/z	279.123	2.95768	NEG							193.678	577.414	406.971	1329.85	718.105	227.908	858.787	1338.05	684.723	369.912	557.91	383.591	196.521	755.168	1281.12	437.007	597.669	428.04	1601.61	1065.69	849.006	1203.4	973.893	633.413	146.216	691.075	1173.15	745.625	354.444	451.827	344.325	329.404	333.641	284.553	422.973	410.774	169.21	169.098
541	5-Hydroxy-7,4'-dimethoxy-6,8-di-C-prenylflavanone 5-O-galactoside	3.05_535.1815m/z	535.182	3.05197	NEG	LMPK12140572	M+FA-H	C25H30O10	47.2	42.6	-1.15381	1165.68	1832.96	2406.7	899.795	750.55	662.266	248.035	862.563	658.257	785.92	561.623	907.013	902.27	338.78	1182.81	996.049	177.18	1048.11	1445.46	1559.31	1066.55	1499.82	2225.21	1421.65	682.713	550.636	979.96	801.808	871.119	2118.58	1425.39	640.627	330.966	2228.11	1809.71	2359.48	314.94	314.871
542	Barbatoflavan	3.30_569.1525m/z	569.153	3.29943	NEG	LMPK12020150	M+FA-H	C24H28O13	47.2	46.5	2.50768	362.79	306.424	208.798	253.177	191.206	102.358	316.483	394.357	294.95	282.765	278.292	250.692	163.189	288.118	194.136	166.244	177.851	342.431	269.63	277.53	230.158	265.401	394.613	201.935	382.722	762.799	460.719	488.753	363.852	460.634	360.501	581.182	335.187	389.883	264.766	276.795	85.2402	86.4131
543	8-hydroxy-13Z-octadecene-9,11-diynoic acid	5.67_289.1800m/z	289.18	5.66775	NEG	LMFA02000199	M-H	C18H26O3	47.2	47.4	-3.07432	33.9981	25.1567	9.20536	54.4474	55.8773	15.8923	78.6306	52.489	48.8799	14.4373	51.6534	56.9698	80.4612	53.3315	5.63929	36.9626	77.4644	14.556	118.068	49.1414	22.9874	10.763	42.1461	51.9467	118.296	63.1938	33.0305	87.0434	46.3693	21.6055	14.4802	6.65142e-09	47.0565	4.42514	8.47446	15.0106	11.0154	10.4997
544		8.76_363.2897m/z	363.29	8.75613	NEG							11.2728	19.3671	0.758713	18.02	105.752	13.8818	77.8104	5.75334	20.831	6.65142e-09	12.2381	16.1839	41.9162	92.9017	6.65142e-09	14.4572	37.8599	6.65142e-09	114.444	28.6509	6.65142e-09	6.65142e-09	14.2699	16.874	179.927	41.5005	6.65142e-09	47.7176	108.518	6.65142e-09	4.0865	6.65142e-09	21.0726	6.65142e-09	6.65142e-09	6.65142e-09	6.81938	7.33924
545	8-hydroxy-17-octadecene-9,11-diynoic acid	7.46_291.1958m/z	291.196	7.4596	POS	LMFA02000200	M+H	C18H26O3	47.1	39.9	1.01596	3018.02	4065.25	3369.04	5487.41	3567.16	2872.7	5778.82	4786.9	3613.75	2480.29	3261.72	2457.86	9616.58	1652.01	1449.26	2124.51	7650.62	1809.17	12533	4662.53	1587.17	3005.85	4013.4	2174.54	14040.8	4687.17	3740.23	6245.5	3562.68	2994.85	2195.74	1025.59	4100.16	971.8	4064.25	1321.05	1359.22	1148.93
546		8.77_198.1856m/z	198.186	8.77187	POS							93.7193	107.745	99.7794	124.176	100.523	78.8723	86.7255	107.325	94.1876	122.081	89.5799	81.4916	82.267	83.5311	89.7577	96.1576	65.0514	90.5997	108.924	125.458	143.533	156.988	104.327	102.078	91.2581	90.0414	159.985	121.833	91.1247	112.362	139.508	163.475	116.443	114.332	126.988	197.329	29.3145	36.2431
547	3-Deoxyvitamin D3	7.03_391.3349m/z	391.335	7.03337	POS	LMST03020618	M+Na	C27H44	47.1	47.9	3.78283	184.587	807.821	368.483	523.912	305.408	275.221	371.548	151.71	348.221	365.128	388.063	541.122	450.453	141.301	278.3	184.804	422.479	385.602	252.538	310.718	379.881	270.623	365.248	254.592	423.939	439.106	656.523	480.179	416.748	433.718	276.963	438.463	239.113	122.43	452.521	184.713	101.454	83.8996
548	Karanjachromene	3.90_335.1280m/z	335.128	3.90093	POS	LMPK12111544	M+H	C21H18O4	47.1	46.4	0.556759	9.9224	35.8072	11.0851	12.4405	23.9962	9.19838	62.4424	28.8793	31.8624	17.2835	22.2754	35.6839	9.0128	15.9523	9.62981	11.2828	23.7977	19.8404	8.65898	27.4557	31.7493	56.2316	24.4989	12.4658	4.22856	58.8961	55.5912	52.4173	36.6792	34.7417	22.4261	37.0701	18.8335	15.0549	28.1945	16.6106	6.29753	6.85244
549	Retusin 7-O-glucoside	5.59_491.1192m/z	491.119	5.58528	NEG	LMPK12050132	M+FA-H	C22H22O10	47.1	41.5	-0.608791	22.638	269.127	183.861	51.8133	206.143	13.954	66.2948	98.255	95.1212	130.583	31.7002	161.367	121.562	47.185	143.082	45.405	128.138	77.22	194.856	70.583	3.54547	29.2902	65.3802	61.2055	175.122	121.715	104.435	507.658	22.8492	22.8466	253.106	220.547	174.073	281.298	602.731	45.6644	34.6169	35.0572
550	Artemetin 5-glucosyl-(1->4)-rhamnoside	2.70_741.2233m/z	741.223	2.69638	NEG	LMPK12112941	M+FA-H	C32H40O17	47.1	50	-2.04841	18.1585	94.51	28.7699	39.4185	28.3121	84.7065	35.5672	25.1759	56.533	26.518	43.9283	159.777	54.1305	78.1414	54.3699	24.9247	80.3028	129.823	28.0593	101.892	115.266	36.5771	160.818	157.844	11.0761	7.19189	115.539	48.9807	5.75193	29.6754	102.216	39.1009	45.5566	127.684	163.956	154.912	18.1519	18.226
551	8E,11Z-Hexadecadienal	7.64_281.2113m/z	281.211	7.64413	NEG	LMFA06000204	M+FA-H	C16H28O	47.1	41.8	-3.75416	586.951	342.668	239.368	488.812	554.044	324.62	837.412	558.454	707.822	672.174	808.36	810.329	408.09	684.01	282.51	555.769	514.128	409.7	695.371	663.17	767.195	488.259	344.732	983.814	752.234	591.07	274.706	504.206	746.975	506.556	233.83	159.95	419.431	119.332	221.509	289.409	139.347	142.121
552	Vitamin D2 glucosiduronate	6.30_595.3634m/z	595.363	6.29867	POS	LMST03010070	M+Na	C34H52O7	47	56.9	4.95653	202.305	539.072	194.862	170.801	273.647	128.492	478.166	162.289	386.721	201.176	290.171	877.937	156.164	263.402	229.586	452.47	247.288	170.418	287.332	425.907	702.252	250.488	219.915	636.106	343.229	777.025	234.871	493.573	771.395	185.861	212.744	157.77	331.803	191.026	239.953	179.96	97.0583	85.6207
553	D-Ribulose 5-phosphate	0.61_229.0113m/z	229.011	0.609983	NEG	HMDB00618	M-H	C5H11O8P	47	42.1	-2.41344	28.0308	14.6313	17.1848	33.9168	26.347	10.3985	36.4765	25.5939	25.3184	17.4335	20.038	31.8827	47.954	48.6747	34.4294	34.2543	30.964	28.8313	47.2679	42.8581	39.9395	55.7701	31.3148	36.8197	50.4365	53.9292	57.2516	167.773	33.2916	46.6057	45.0052	49.7923	44.5592	25.4967	59.007	54.2767	9.74041	9.52699
554	Alpha-Linolenic acid	7.84_279.2319m/z	279.232	7.84417	POS	HMDB01388	M+H	C18H30O2	46.9	36.9	0.155841	11380.3	10564.1	7545.25	11760.2	10451.9	9756.32	11838.8	11767.9	9418.26	6383.66	11747.9	7108.11	10415.6	6309.72	5105.64	6221.48	10728.5	5933.67	17617.8	11401.4	6967.74	11696.7	13664.1	6329.8	16197.6	14669.4	15430.7	11947.6	8472.1	12130.8	5773.88	6751.33	7160.28	4610.08	5960.1	5306.18	2758.53	2722.02
555	Spongipregnoloside D	7.78_818.4515m/z	818.451	7.77543	POS	LMST02030220	M+NH4	C40H64O16	46.9	66.3	-2.25038	92.6452	43.0286	30.0828	73.6993	33.4681	135.8	65.3782	42.4872	66.2966	97.4097	75.0563	65.6447	57.7308	78.3262	77.0814	52.9241	99.7709	139.478	120.062	102.584	50.3777	190.613	91.3093	52.2593	95.5501	135.196	182.61	77.8874	86.4815	128.42	185.063	190.013	149.758	170.428	240.195	206.978	27.6517	25.8445
556	Curcumenone	7.84_235.1697m/z	235.17	7.84417	POS	LMPR0103400001	M+H	C15H22O2	46.9	38.2	1.84642	227.635	209.564	226.252	281.687	229.357	195.556	255.887	230.198	225.936	262.682	228.576	196.151	233.035	217.157	217.155	204.917	196.111	199.001	309.183	316.453	333.798	351.316	277.774	284.128	266.8	282.599	358.733	302.85	262.858	291.342	281.292	301.157	264.351	275.753	281.833	326.969	61.0598	70.0561
557	2,4,6,8,10-dodecapentaenal	11.48_192.1413m/z	192.141	11.4793	POS	LMFA06000073	M+NH4	C12H14O	46.9	54.7	17.0254	42.2485	43.4581	44.1658	54.1594	48.7245	38.9365	55.4535	46.6891	47.4603	49.9975	49.8592	44.6321	42.2642	48.1649	45.3734	40.5542	33.4731	37.3452	53.7562	59.5124	66.1678	72.3624	56.1845	43.5422	39.565	61.4405	55.0696	58.8547	51.0266	44.9317	56.0695	62.8335	47.9591	53.3844	56.5614	68.2771	8.55041	12.6594
558	5,7,4'-Trihydroxyflavanone 4'-O-rutinoside	3.64_625.1788m/z	625.179	3.64328	NEG	LMPK12140251	M+FA-H	C27H32O14	46.9	41.7	2.42761	306.63	583.786	342.478	190.112	143.582	179.396	72.8074	140.999	157.694	325.943	185.148	93.1352	110.838	24.6459	407.291	116.755	8.32838	215.98	154.885	509.122	121.068	913.484	1027.85	257.431	74.4363	183.475	218.475	162.3	140.183	654.978	334.318	61.6222	8.56682	792.24	568.554	301.465	82.4607	80.4409
559	digitoxin	6.77_809.4322m/z	809.432	6.76603	NEG	LMST01120018	M+FA-H	C41H64O13	46.9	46.3	-0.90425	12243.5	33917.2	9653.99	11560.4	43896.4	24883.3	29967.8	6480.59	21245.8	17581.7	32978.4	24901.9	28084.8	1675.46	47152.4	10456	41883	26645.1	5793.3	14184	10356.5	24465.2	8967.42	20067.3	6128.21	23783.1	24937.3	23404.3	16065.5	52068.8	32667	9333.54	21905.2	96772.4	19247.4	19594.1	6395.42	6836.7
560	7a,17-dimethyl-5b-Androstane-3a,17b-diol	8.22_365.2693m/z	365.269	8.21977	NEG	LMST02020100	M+FA-H	C21H36O2	46.9	42.5	-1.3986	59.6207	50.3352	66.0144	36.4122	6.99777	33.3931	22.7201	45.3261	35.6973	16.7652	25.5224	71.7979	26.8311	20.7918	12.9052	8.94807	27.3516	73.642	25.188	51.8359	101.482	15.9133	37.3075	74.3326	34.6402	97.2932	125.694	76.693	51.4336	109.913	84.6164	163.022	76.5919	36.0586	54.774	103.417	14.1476	14.2413
561	3-Hydroxyglutaric acid	0.65_295.0674m/z	295.067	0.651217	NEG	HMDB00428	2M-H	C5H8O5	46.9	39.8	1.13322	21.3432	68.2742	70.7708	16.7543	10.1465	12.818	9.76131	22.204	25.3004	16.435	14.5296	66.1465	14.5627	23.257	14.2734	7.91658	21.096	12.3439	15.2867	27.6745	64.1998	21.8427	10.5956	23.3805	36.7639	26.1494	12.7476	26.9295	56.2912	25.6498	20.8614	25.877	28.63	9.47674	26.7941	17.2633	6.32962	6.54738
562	Torosaflavone A	4.47_445.1143m/z	445.114	4.46642	NEG	LMPK12110202	M+FA-H	C21H20O8	46.9	39.6	0.81631	11.0085	12.1331	20.8348	10.1954	7.30319	6.65142e-09	11.9083	1.63191	11.9424	30.2492	18.0884	1.44511	14.9531	68.4198	9.20257	0.805288	5.73311	4.84236	35.8771	53.6728	22.8299	14.3333	43.2617	150.556	21.3477	43.4104	0.782713	12.974	8.34763	18.8867	19.1465	49.5511	6.65142e-09	34.5295	1.25637	11.3266	6.75625	6.96479
563	1,3E,5Z-Undecatriene	7.78_175.1483m/z	175.148	7.77543	POS	LMFA11000061	M+Na	C11H20	46.8	55.8	17.1532	26.2572	15.0918	15.423	26.6731	16.5655	25.2956	19.6478	17.1296	21.9787	24.2663	32.6956	20.7431	19.0388	16.8685	20.6975	18.1067	25.0569	38.8722	32.7321	29.7762	24.1057	38.4448	30.1828	20.9696	32.1832	38.8818	47.2225	24.1601	27.9752	35.6937	35.6212	32.1387	32.9865	32.9486	47.2478	39.1213	7.39692	7.70142
564	Ergosterol	5.74_419.3307m/z	419.331	5.73517	POS	HMDB00878	M+Na	C28H44O	46.8	54.6	5.80605	52.6758	96.5054	55.8608	48.8241	58.1291	38.466	91.2394	28.9377	79.2269	78.5802	67.0633	147.314	26.8438	30.7902	76.378	79.8726	45.9187	39.7046	44.7823	115.831	205.894	104.121	74.6164	137.349	65.5427	201.924	72.1986	70.7996	144.822	52.592	50.4175	36.8387	65.9211	92.3462	40.032	23.7257	20.3532	20.4962
565	Thymusin 6-isobutyrate	4.27_445.1131m/z	445.113	4.27382	NEG	LMPK12113317	M+FA-H	C21H20O8	46.8	40.8	-2.18548	8.73137	23.9551	64.7046	9.16778	20.1414	25.5311	3.58812	4.45958	8.17024	11.3609	3.37923	19.2196	1.76982	12.1624	22.4854	7.86524	9.9261	10.6203	6.65142e-09	15.187	34.4972	16.9946	12.7984	9.31318	4.52497	25.8321	26.5473	6.65142e-09	12.3083	6.32233	48.3857	49.2441	66.1895	29.5604	49.132	55.8314	4.91417	4.17005
566	MG(18:2(9Z,12Z)/0:0/0:0)[rac]	7.78_355.2842m/z	355.284	7.77543	POS	LMGL01010006	M+H	C21H38O4	46.7	43.5	-0.251182	1621.43	806.788	855.337	1563.18	952.654	1806.86	1075.68	945.966	1212.1	1442.22	1732.94	1116.32	1104.33	809.89	1068	885.655	1679.67	2337.4	2292.01	1745.04	1246.94	2580.02	1706.14	762.943	2409.84	2569.78	3309.83	1423.23	1360.57	2430.55	2292.92	2172.88	1895.78	2181.69	3180.29	2445.23	549.195	424.252
567	Astaxanthin	9.00_597.3911m/z	597.391	8.999	POS	HMDB02204	M+H	C40H52O4	46.7	50.9	-4.61142	983.091	755.158	792.263	1045.93	1327.15	870.063	1485.27	788.192	1045.68	1054.63	1223.44	920.178	998.592	1559.25	718.891	813.432	968.383	653.618	2083.84	1450.13	1257.9	1097.46	1368.37	1362.32	1842.1	1263.52	1240.45	1313.97	1309.3	1501.26	990.891	1378.28	1165.58	924.343	628.254	985.851	348.994	288.924
568	3Z,6Z,9Z,11E-Nonadecatetraene	7.03_283.2408m/z	283.241	7.03337	POS	LMFA11000176	M+Na	C19H32	46.7	49.3	4.55283	10.0291	31.5346	17.3238	21.027	10.1257	7.84015	5.83286	8.5216	11.6416	8.18226	13.263	24.1353	12.5163	9.77552	9.96622	13.8442	11.6053	17.0703	6.94911	14.4527	15.0366	8.53355	22.5533	17.6563	16.0213	19.1361	26.4897	24.3081	18.787	13.4297	13.1272	20.9702	12.6808	9.52461	22.4861	2.43724	4.99736	4.1029
569	9(10)-EpODE	8.76_293.2115m/z	293.211	8.75613	NEG	HMDB10220	M-H	C18H30O3	46.7	38.7	-2.46001	21102.7	3356.91	5516.68	10329.4	9990.81	3592.61	8137.79	3304.5	14691.4	21881.8	16261.7	26884	2002.72	17505.2	8327.95	15410.1	1739.93	17435.6	10568.8	30655.2	61798.4	41227.4	1706.03	34736.5	5596.15	5015.62	1664.71	5297.83	24618.8	17324.7	5955.03	3501.06	8731.43	6090.6	6237.04	6222.25	3218.91	3428.2
570	Ethyl glucuronide	5.71_443.1379m/z	443.138	5.70898	NEG	HMDB10325	2M-H	C8H14O7	46.7	68.8	-6.21286	22.8335	9.81332	23.4967	3.41461	71.996	15.0846	90.6957	6.65142e-09	58.6906	54.2842	60.096	104.281	6.65142e-09	59.1667	16.7987	99.2093	6.65142e-09	129.627	6.65142e-09	57.1504	84.2699	16.6689	6.65142e-09	181.998	6.65142e-09	13.8972	6.65142e-09	6.65142e-09	141.6	43.7778	5.29858	6.65142e-09	6.65142e-09	3.69919	6.65142e-09	23.4693	8.62181	9.65246
571	PI(16:1(9Z)/17:2(9Z,12Z))	8.14_863.4917m/z	863.492	8.14415	NEG	LMGP06010178	M+FA-H	C42H75O13P	46.7	45.5	-1.22507	9404.8	5909.73	5874.47	9431.63	8963.34	7833.27	9939.8	9658.23	8785.68	9108.45	9142.29	7719.25	7696.7	11549.7	8339.04	6307.8	9318.01	8580.49	14393.7	11733.7	12120.2	8748.01	13554.4	8950.19	6995.38	13736.9	8927.18	13947.6	12292.6	6731.07	9817.51	10893.1	11715.3	8340.88	8859.37	10772	1234.2	2689.2
572	26-O-[beta-D-glucopyranosyl]-25R-furostan-3beta,22alpha,26-triol	5.24_619.3842m/z	619.384	5.24068	POS	LMST01070001	M+Na	C33H56O9	46.6	46.1	4.1857	145.745	685.324	625.111	61.0077	145.181	266.788	327.734	66.2137	284.527	343.25	237.161	513.27	172.674	21.8931	387.05	66.2373	232.982	248.259	139.433	387.727	329.889	734.613	321.521	370.059	123.8	356.65	364.335	46.7822	661.291	947.587	221.689	291.621	99.5155	247.031	362.983	147.261	89.1474	89.9634
573	Conicasterol C	8.94_476.4103m/z	476.41	8.94402	POS	LMST01031086	M+NH4	C30H50O3	46.6	53.9	1.0088	33.2432	6.15374	5.51913	60.5351	28.9743	2.4517	65.5034	58.6706	41.6795	22.4057	23.1055	45.5375	22.3658	39.8142	4.33676	35.5353	33.0368	8.13361	38.5234	41.8375	12.6444	6.65142e-09	100.058	54.4334	29.4884	137.11	29.1677	55.7236	27.0101	19.7651	21.8196	9.97502	67.7877	3.5257	5.54117	25.5644	9.09622	7.20955
574	Resolvin E1	6.97_351.2145m/z	351.214	6.97203	POS	HMDB10410	M+H	C20H30O5	46.6	48.5	-6.09149	1220.99	2845.41	2597.41	2057.22	3331.55	2580.82	3854.8	1121.58	1906.3	1100.96	2413.24	1571.42	1639.37	1155.13	942.992	1909.04	2634.98	1291.37	1272.48	1504.77	1450.04	1688.06	1001.67	2004.33	1433.05	2194.15	1911.99	1998.94	1965.4	2452.64	790.235	1012.72	513.254	882.86	457.956	1181.71	647.686	498.119
575	5,6-Dimethoxy-[2'',3'':7,8]furanoflavanone	4.47_325.1082m/z	325.108	4.471	POS	LMPK12140608	M+H	C19H16O5	46.5	48.2	3.45014	48.5168	82.4483	69.6894	61.1861	56.2612	54.0801	50.1871	92.069	62.7413	56.1283	54.7237	68.629	45.3855	35.9342	52.8719	50.8896	33.1317	76.3996	95.2171	86.5582	82.5173	69.0891	98.3677	80.9426	63.6204	83.7644	73.4363	74.7937	59.0303	110.692	73.9721	74.9823	35.551	73.9303	64.2591	132.031	19.3678	19.4145
576	(23E)-1alpha,25-dihydroxy-16,17,23,24-tetradehydrovitamin D3 / (23E)-1alpha,25-dihydroxy-16,17,23,24-tetradehydrocholecalciferol	4.83_413.3056m/z	413.306	4.82807	POS	LMST03020109	M+H	C27H40O3	46.5	44.1	1.50449	0.569065	1.51816	1.3523	6.65142e-09	6.65142e-09	2.13328	21.9859	3.34284	25.637	109.149	0.879366	6.65142e-09	6.65142e-09	6.65142e-09	0.291989	42.7775	19.0968	68.0682	509.345	120.471	44.5125	4.96511	6.65142e-09	54.6794	0.995724	6.65142e-09	31.8299	4.91339	0.417457	2.06092	35.7368	6.65142e-09	6.65142e-09	0.702126	129.673	60.5354	8.95159	8.6132
577	gypsogenin 3-O-rhamnosylglucosiduronic acid	6.46_791.4244m/z	791.424	6.45662	NEG	LMPR0106150006	M-H	C42H64O14	46.5	48.6	2.58619	128.352	148.28	50.5286	71.4448	529.104	18.3842	106.196	229.977	860.757	2197.74	178.094	1731.27	265.785	139.467	1546.48	43.296	660.268	122.334	121.633	144.918	128.733	301.359	82.3706	76.4071	100.552	139.022	624.568	89.8957	260.212	762.747	64.4312	40.3918	30.0327	61.4886	168.244	38.3148	103.95	101.782
578	Aflatoxin B1	6.64_312.0653n	311.058	6.63533	NEG	HMDB06552	M-H, M+FA-H	C17H12O6	46.5	50.9	6.02759	38.3205	29.7198	36.5695	78.3437	45.3886	34.6218	15.386	23.6505	17.1154	12.2659	22.0978	14.8244	10.9562	59.7854	34.0019	32.3106	29.415	20.7352	169.364	155.968	147.175	112.391	243.705	92.4679	183.315	125.245	153.243	186.802	57.9932	96.0476	118.314	231.825	137.442	74.2077	76.685	85.9842	15.7513	16.6042
579	3-Dehydroteasterone	8.41_491.3394m/z	491.339	8.41233	NEG	LMST01030131	M+FA-H	C28H46O4	46.5	45.1	3.49403	87.714	46.8752	28.0972	87.8077	106.148	60.0415	159.449	140.908	102.042	72.9369	93.8466	62.3441	55.3354	75.2684	63.4157	68.7505	126.519	52.13	154.768	82.9893	58.0742	61.2774	69.79	68.1956	106.443	118.754	144.687	126.423	77.0514	73.8839	64.4388	38.2797	72.2148	54.8987	70.6774	97.3586	21.6889	23.2868
580	3alpha,7alpha,12alpha,24-tetrahydroxy-24-methyl-5beta-cholestan-26-oic acid	5.82_503.3368m/z	503.337	5.81765	POS	LMST04040001	M+Na	C28H48O6	46.4	39.6	5.14025	8901.4	11059.9	13497.9	6651.76	8676.72	10683.3	9120.7	9635.11	10583	14282.9	8972.11	12772.2	9153.96	2466.64	10651.8	9193.57	7765.36	12910.9	9568.06	13563.7	16037.7	17637	8427.16	14958.4	9004.87	11800.5	20745.6	6126.18	16158.9	16970	12020.4	10425.3	11308	10443.4	21848.9	8565.19	3352.95	3238.2
581		6.73_235.1330m/z	235.133	6.73167	NEG							106.206	156.212	124.9	190.479	148.414	171.444	184.185	162.75	127.196	104.031	121.774	87.4806	355.256	103.272	62.4307	130.421	184.323	89.5018	271.214	155.114	108.378	100.055	172.091	116.678	298.032	175.29	130.242	244.059	171.202	139.558	84.8619	51.6387	130.939	36.2732	118.497	103.993	36.9107	38.3552
582		7.39_413.2541m/z	413.254	7.3897	NEG							154.45	77.3277	51.9116	182.917	93.2679	91.3252	91.9094	167.475	179.16	264.628	144.925	253.773	175.184	113.308	81.1838	50.7303	112.86	249.681	357.305	221.962	99.2129	203.821	221.555	218.537	571.376	295.464	237.56	188.206	201.531	187.776	132.153	60.4066	163.158	55.0887	344.219	73.6046	49.9481	48.8326
583	4,6,2',4'-Tetramethoxychalcone 2'-beta-glucoside	3.05_505.1711m/z	505.171	3.0451	NEG	LMPK12120280	M-H	C25H30O11	46.4	36.3	-0.82207	7587.67	11802.8	11294.5	10298.9	12514.6	6745.26	4233.06	19355.3	11503.6	7166.65	12186.2	15523.1	8014.08	8513.57	11197.9	9215.25	5373.49	14351.1	15096.6	11247.7	4894.17	11469	14499.8	9551.69	11071.9	8334.74	17308.8	6353.48	10113.8	16621.7	11577.3	6917.86	8233.71	14031.4	12866.4	17763	2872.92	2955.95
584	(20S)-1alpha,25-dihydroxy-20-methoxy-24a-homovitamin D3 / (20S)-1alpha,25-dihydroxy-20-methoxy-24a-homocholecalciferol	8.31_505.3519m/z	505.352	8.30912	NEG	LMST03020428	M+FA-H	C29H48O4	46.4	39.1	-3.34696	528.452	107.334	46.1886	367.072	505.24	160.811	758.725	479.236	433.416	292.023	403.781	327.39	227.33	465.193	189.173	307.498	540.693	199.698	623.01	320.002	116.266	181.344	333.323	339.171	546.069	618.044	508.905	546.524	264.175	285.557	222.128	149.705	482.775	110.61	239.29	168.656	97.195	97.7965
585	Alchornoic acid	7.60_369.2635m/z	369.264	7.59602	NEG	LMFA01070021	M+FA-H	C20H36O3	46.4	45.9	-3.49382	39.6733	16.9568	5.08937	28.66	25.0891	11.551	28.8312	37.8588	33.0286	26.1571	42.7019	35.1253	21.2713	20.1818	15.3957	10.1648	28.742	31.5912	54.3486	36.7879	7.92624	40.373	52.0346	27.0077	66.7468	64.7548	51.3105	29.6954	20.9986	32.4211	13.3683	10.8921	16.1397	10.0115	26.868	5.89972	9.03264	8.1182
586	Pikromycin	8.24_543.3660m/z	543.366	8.2361	POS	LMPK04000038	M+NH4	C28H47NO8	46.3	45.6	3.91019	1367.8	784.781	557.493	1321.97	1356.81	787.185	1962.79	1207.54	1347.54	1311.76	1431.92	1122.44	1083.43	1751.87	724.962	987.959	1330.21	959.121	2809.27	1712.97	888.886	1206.64	1898.59	1688.62	2385.94	2781.09	1424.59	2106.32	1971.84	1584.45	942.787	895.635	1389.57	841.776	974.821	765.68	394.136	400.542
587	Formononetin 7-O-rutinoside	4.39_577.1916m/z	577.192	4.38852	POS	LMPK12050018	M+H	C28H32O13	46.3	38.3	0.00398711	96.8108	54.7331	433.888	3214.52	64.6817	89.2746	128.471	57.024	112.519	243.221	115.8	47.0504	0.0305867	275.588	175.298	79.4827	63.6559	77.6049	157.673	135.663	124.044	225.474	62.9441	98.3951	130.71	226.278	66.2614	63.2235	66.9634	21.691	330.181	1.86216	141.92	191.528	207.42	1162.9	60.9557	63.004
588	7-Dehydrocholesterol	5.36_407.3308m/z	407.331	5.35753	POS	HMDB00032	M+Na	C27H44O	46.3	46.3	6.248	1621.61	1304.26	1446.97	495.208	993.495	5181.01	2053.74	619.766	2271.36	4305.93	1693.6	3199.4	671.49	252.015	2584.03	1941.13	795.673	2352.92	1010.71	3011.88	2183.89	6332.68	819.882	4450.78	1218.29	3354.19	4436.22	451.638	5350.23	4492.92	1439.36	361.646	988.73	2517.31	2513.16	1100.86	693.527	633.521
589	25-hydroxy-16,17,23,24-tetradehydrovitamin D3 / 25-hydroxy-16,17,23,24-tetradehydrocholecalciferol	4.70_397.3107m/z	397.311	4.70427	POS	LMST03020100	M+H	C27H40O2	46.3	48.4	1.44159	72.2207	44.7625	45.7904	58.905	44.9908	52.9108	51.4529	23.462	31.9272	13.5614	40.847	37.7639	4.79442	83.8812	25.9095	30.7623	30.4184	36.0196	6.65142e-09	44.8754	116.765	10.6736	72.9926	16.117	16.4773	65.0055	48.3143	46.1169	58.0954	24.446	65.5167	64.6529	91.5157	56.1035	64.4598	61.3223	11.2309	12.0308
590	Dichotosinin	4.45_477.1767m/z	477.177	4.44578	NEG	LMPK12020273	M-H	C24H30O10	46.3	36.9	0.15827	146.462	155.127	259.514	45.1402	151.839	129.988	55.108	61.8405	113.97	104.928	120.354	245.892	109.444	28.8783	141.417	58.3598	36.9	144.11	72.8794	148.275	68.7046	158.516	263.069	162.195	56.3554	85.7728	94.7196	193.56	100.271	235.038	200.436	163.493	101.009	152.969	373.231	253.907	40.9186	39.1399
591	14R,15S-EpETrE	7.49_365.2329m/z	365.233	7.48603	NEG	HMDB02283	M+FA-H	C20H32O3	46.3	37.2	-1.31484	272.589	117.974	92.6857	335.057	217.208	157.045	327.72	191.363	305.594	366.453	259.376	444.93	294.426	169.173	95.5701	128.861	205.397	232.105	661.303	349.536	147.618	316.547	267.766	346.083	904.279	438.279	477.121	509.473	325.034	364.026	154.503	44.9248	237.237	61.905	409.521	61.8389	66.4869	64.0707
592	Kaempferide 3,7-dirhamnoside	3.79_591.1747m/z	591.175	3.7945	NEG	LMPK12110554	M-H	C28H32O14	46.3	67.1	4.73447	33.3013	105.648	11.8159	132.553	32.2888	8.46298	39.637	53.6613	33.3124	37.423	20.4584	20.2786	44.8083	30.3733	68.0524	2.34465	95.6503	74.3178	135.734	44.0358	19.0516	10.9613	15.7971	40.4947	46.7879	64.0609	47.1757	42.9793	42.0376	56.9434	59.2977	75.3928	102.821	32.228	28.1366	65.7799	12.3879	12.2219
593		5.82_485.3260m/z	485.326	5.81765	POS							5492.59	8747.5	8997.09	3421.24	4879.07	8048.18	6878.6	4557.34	7093.46	10918	6019.56	8552.45	5400.48	1278.54	8049.14	5585.41	4963.51	9145.28	5260.68	9491.19	9724.16	16172.4	5077.24	10329.2	5042.81	8744.56	11002.5	3027.58	13671.6	13431.1	7030.63	5529.68	6177.57	7120.09	13341.3	4461.68	2186.86	2191.84
594	MGDG(18:3(9Z,12Z,15Z)/18:3(9Z,12Z,15Z))	9.60_774.5268n	797.516	9.60315	POS	LMGL05010001	M+Na, M+K	C45H74O10	46.2	75	-1.81353	3425.29	5628.58	9244.53	5552.11	3730.14	7736.61	3387.97	5455.46	4195.5	5719.95	3029.99	3998.73	8954.32	5330.65	5822.65	4175.62	4883.28	5916.09	7562.58	9027.06	9128.92	7715.9	7958.61	12097.2	5673.92	4530.08	8798.34	4489.51	13362.1	7162.35	9763.93	7535.04	6910	8702.89	17218.4	10456	4004.07	2931.12
595	8-Epiiridodial glucoside	4.56_329.1598m/z	329.16	4.55585	NEG	LMPR0102070025	M-H	C16H26O7	46.2	35.5	-2.48869	105.73	1406.99	927.494	1510.26	400.865	660.678	435.85	1898.75	713.461	374.469	511.894	368.401	293.36	498.604	445.466	1321.06	1258.48	652.913	31.4851	1145.71	1738.2	2499.32	1117.09	154.624	1689.72	990.926	334.752	390.799	426.707	763.957	781.634	1238.23	782.529	328.257	744.766	933.602	213.621	218.243
596	14-hydroxy-12-tetradecenoic acid	4.55_287.1852m/z	287.185	4.54898	NEG	LMFA01050178	M+FA-H	C14H26O3	46.2	45.3	-4.85483	57.5042	41.5133	31.0244	61.7443	68.4961	31.8588	47.1684	44.1727	34.4161	24.2762	24.045	38.1772	43.978	21.7257	14.7307	28.3229	47.2665	29.1041	38.2696	24.3509	9.88815	18.7041	25.0824	28.8977	35.3057	40.9897	65.2179	40.5464	35.1635	36.4865	14.0935	3.05124	28.9389	6.58055	14.7288	19.8577	8.79233	9.99871
597	Obtusaquinol	3.65_256.1106n	279.1	3.65343	POS	LMPK12100067	M+Na, M+K	C16H16O3	46.1	39.8	2.72355	122.823	237.455	155.036	119.688	173.678	120.865	132.989	98.925	122.744	149.714	104.677	151.357	116.379	182.562	150.038	109.87	96.0706	195.534	134.688	211.197	301.75	144.04	290.702	160.669	132.372	126.502	192.084	134.039	157.915	160.097	147.616	117.778	150.089	146.55	116.814	228.926	43.0449	44.3308
598	13-OxoODE	7.93_295.2271m/z	295.227	7.93352	POS	HMDB04668	M+H	C18H30O3	46.1	33.2	1.10264	3745.61	3713.21	2595.24	4988.57	3830.49	3148.55	4860.17	4450.62	3546.15	2289.03	4587.5	2239.25	4566.73	1867.29	1890.68	2186.43	4894.21	1825.33	6393.71	3662.86	1943.85	3972.37	4162.34	1638.16	6385.3	4798.4	5090.19	5053	2484.54	3722.47	1886.25	1626.48	2908.87	1291.39	2299.98	1643.45	987.399	997.518
599	Zeaxanthin	11.27_607.3910m/z	607.391	11.2731	POS	HMDB02789	M+K	C40H56O2	46.1	37.1	-0.342136	3461.66	2340.7	2843.6	3645.33	3794.31	3442.53	3043.13	3671.76	3250.28	3774.11	3492.36	2841.18	2860.74	3369.55	2874.89	2689.44	3697.7	3218.39	5664.17	5172.14	4445.35	4286.51	5424.23	5679.45	5854.09	4278.17	7109.85	4863.62	4244.54	6083.93	4148.26	4913.74	4564.78	3578.91	3774.18	4532.9	1359.02	1011.72
600	6-O-(3R,4-dihydroxy-2-methylene-butanoyl)-beta-D-glucopyranose	5.32_293.0871m/z	293.087	5.32397	NEG	LMSL05000003	M-H	C11H18O9	46.1	38.9	-2.25054	27.0207	51.5118	65.1845	122.521	53.7207	60.6794	133.302	55.4053	83.9433	48.2009	129.785	74.3401	54.2813	76.441	105.401	35.3264	105.091	47.257	142.464	134.597	105.277	211.437	143.726	57.3982	131.466	92.3562	117.556	125.448	103.952	287.713	76.9434	26.0706	102.305	79.3129	119.96	72.6519	24.7418	23.5859
601	8-Prenylafzelechin 5-methyl ether	9.00_355.1577m/z	355.158	8.99683	NEG	LMPK12020136	M-H	C21H24O5	46.1	44	7.31544	1125.53	1204.5	1718.1	1749.77	1157.39	1116.12	1098.36	1201.63	1080.95	1106.43	1090.47	1096.8	1198.55	956.126	1017.25	1042.1	901.625	936.873	1433.28	1639.11	2098.89	1954.26	1334.1	1220.82	1588.81	1515.28	2054.23	1679.71	1229.94	1319.52	1800.35	2349.26	1837.55	1638.04	1557.31	1878.48	293.411	316.555
602	7,3',4'-Trimethoxyflavone	5.65_313.1073m/z	313.107	5.64575	POS	LMPK12110045	M+H	C18H16O5	46	37	0.88229	116.123	144.877	334.198	251.317	137.012	406.302	176.947	51.4791	116.335	289.576	28.8867	65.4782	44.1273	348.909	281.2	82.5059	141.005	127.179	323.578	381.091	739.352	280.681	226.773	298.227	72.9547	340.463	196.828	34.4614	233.887	194.112	311.838	289.061	296.463	168.537	257.333	597.011	66.0077	64.0008
603	15-methyl-15S-PGE1	6.96_369.2626m/z	369.263	6.95828	POS	LMFA03010056	M+H	C21H36O5	46	56.2	-2.60324	940.664	435.856	322.637	928.513	863.937	471.476	1274.36	1057.74	1053.49	730.125	1363.83	1050.04	743.112	875.49	393.242	550.668	967.284	650.649	1575.03	876.769	426.968	721.573	918.612	707.241	1458.61	1740.56	1192.19	1197.16	932.338	993.713	417.976	295.469	752.178	270.391	488.407	359.485	232.983	250.138
604	Inophyllolide chromanol	2.88_422.1950m/z	422.195	2.88447	POS	LMPK12100024	M+NH4	C25H24O5	46	47.6	-3.02571	25.8677	50.7434	14.3079	23.4805	16.4474	44.1248	5.45309	5.94012	10.3911	3.03052	38.0165	2.30958	18.3794	24.5984	6.65142e-09	9.40532	23.6432	4.0085	37.6576	34.8825	22.0573	13.7877	56.3501	42.0424	15.6417	16.4287	19.2555	39.1968	22.4294	32.4416	193.326	85.3929	736.539	68.0055	18.584	85.2999	9.77692	12.0739
605		8.78_613.3738m/z	613.374	8.77873	POS							298.205	223.586	81.0653	146.689	176.448	213.715	249.182	79.7519	244.426	333.943	302.256	315.382	141.712	158.919	147.589	120.882	283.976	171.9	525.61	395.891	358.305	373.786	373.947	321.613	932.788	496.957	345.792	349.17	213.274	706.737	180.214	387.463	219.612	145.001	116.122	53.602	61.3084	59.2578
606	A-12(13)-EpODE	9.06_587.4297m/z	587.43	9.06358	NEG	HMDB10200	2M-H	C18H30O3	46	38.7	-3.50428	48.1429	31.0852	11.4766	56.5363	113.208	39.7784	90.0764	23.4643	53.8679	32.7523	57.2663	79.2112	73.9153	86.1976	6.65142e-09	36.5646	54.2646	14.8791	193.303	97.0547	133.147	27.9586	44.362	83.9209	166.795	42.9406	15.8983	98.0657	167.726	12.4719	9.96526	5.34363	36.1981	6.65142e-09	7.83951	2.27394	10.427	10.1326
607	Angiotensin III	4.97_975.5055m/z	975.506	4.9684	NEG	HMDB01036	M+FA-H	C46H66N12O9	46	65.9	-0.260483	88.562	47.1057	44.3475	111.774	88.2124	82.2196	227.537	57.9237	107.85	92.8518	83.2509	107.179	35.8268	42.4115	59.2082	61.0757	90.4767	92.5582	14.4638	121.674	239.294	116.973	139.665	80.0927	103.517	206.503	74.9258	89.2273	97.4366	80.3565	93.4908	86.2982	224.679	28.5228	147.299	0.135321	22.7392	20.5974
608	4,2',6'-Trihydroxy-4'-prenyloxychalcone	3.23_341.1388m/z	341.139	3.22768	POS	LMPK12120256	M+H	C20H20O5	45.9	35.6	1.29574	197.706	239.224	72.1309	141.77	87.0654	164.434	66.6902	77.5742	99.0845	93.1213	150.933	125.629	67.231	73.1133	137.818	112.337	30.3781	256.429	91.4183	111.323	66.5845	110.463	178.79	98.6247	40.273	399.763	283.042	151.235	179.32	530.544	216.192	156.4	106.178	411.29	118.603	313.838	48.367	48.1918
609	delta2-THA	5.82_355.2638m/z	355.264	5.81765	POS	LMFA01030852	M+H	C24H34O2	45.9	38.2	1.88346	228.787	242.698	253.153	123.323	188.546	284.066	237.384	194.605	243.707	335.47	237.91	261.545	195.377	62.5739	285.163	217.911	198.395	282.789	189.794	296.314	345.792	386.102	192.286	340.982	210.991	291.243	409.145	111.733	373.342	343.499	240.616	176.545	221.942	256.86	405.744	189.776	67.8043	71.134
610	Cucurbitacin L	4.09_517.3164m/z	517.316	4.09288	POS	LMST01010112	M+H	C30H44O7	45.9	40.7	0.805628	40.5209	402.073	394.026	71.2993	69.8854	162.465	106.298	157.244	208.335	148.594	93.7901	559.506	66.7308	45.3028	246.315	44.0772	82.1854	254.845	102.643	188.894	375.406	199.669	120.817	123.587	75.2739	165.936	248.222	24.7002	165.646	252.22	257.324	26.2932	115.079	126.393	893.926	207.933	42.2123	44.7598
611	7-heptadecynoic acid	8.76_265.2164m/z	265.216	8.75613	NEG	LMFA01030483	M-H	C17H30O2	45.9	39.2	-3.23791	104.062	7.34316	14.5721	37.7695	37.4117	6.53364	24.4079	6.09563	67.7809	105.218	73.2076	143.363	6.65142e-09	81.2739	32.5261	79.8023	6.65142e-09	85.1676	35.7815	157.144	340.261	206.894	6.65142e-09	185.366	8.03484	10.0139	6.65142e-09	6.05972	118.839	73.2047	16.1998	2.84334	24.421	16.2363	16.221	24.1381	13.1684	14.801
612	Coenzyme Q4	5.13_455.3159m/z	455.316	5.12997	POS	LMPR02010003	M+H	C29H42O4	45.8	36	0.762345	5137.89	19575.2	15322.1	3244.12	6560.38	11616.7	10519.5	3078.3	9816.53	16328	7901.65	13541	9627	1348.72	14573.5	4414.5	11963.6	12062.5	3918.08	12989.4	11857.5	22202.6	9787.48	15818.4	5970.16	14422.9	8580.87	2793.05	24856.3	31490.4	7574.1	7132.55	5598.37	9285.64	12492	4785.56	3491.83	3327.69
613	Gnaphaliin 7-epoxymethylbutyl ether	2.56_416.1675m/z	416.168	2.56135	POS	LMPK12113079	M+NH4	C22H22O7	45.8	40.8	-7.11109	228.01	152.119	146.755	291.389	168.772	195.714	192.341	216.387	198.933	250.581	197.135	173.964	129.056	204.476	230.584	208.001	162.963	218.506	318.951	311.557	292.479	385.957	281.975	252.807	124.096	266.727	368.973	259.84	281.737	282.233	226.705	275.401	230.313	209.179	224.287	228.904	52.7145	55.6621
614		7.04_207.1745m/z	207.174	7.04023	POS							32.5999	73.4382	45.5781	66.9183	39.9931	33.8359	42.0045	30.6176	42.2251	44.4324	44.036	58.2952	46.3641	40.2851	39.6921	33.3979	42.6894	44.5407	45.6156	55.5123	64.9841	42.3881	61.3562	58.2643	61.8717	72.8411	87.6365	74.8892	61.2689	56.497	51.7632	69.2057	48.9284	38.9198	70.4166	40.3277	13.892	13.5457
615	11-acetoxy-3beta,6alpha-dihydroxy-9,11-seco-5alpha-cholest-7-en-9-one.	5.82_499.3418m/z	499.342	5.81765	POS	LMST01010336	M+Na	C29H48O5	45.8	44	5.00595	71.2091	78.3218	76.2247	30.9844	66.7282	72.2589	81.9147	45.2704	69.1049	79.1409	81.4965	73.2122	61.4926	3.69318	76.3757	54.533	65.673	88.1629	56.87	88.2659	107.608	106.874	57.3196	104.821	51.3349	95.2776	103.726	11.77	103.297	99.6324	75.4047	61.0968	67.1674	90.5119	102.193	69.3027	19.1871	23.6477
616	Gibberellin A14	6.49_349.1988m/z	349.199	6.49113	POS	LMPR0104170015	M+H	C20H28O5	45.8	40	-6.15888	1066.07	1181.36	718.398	1360.52	1423.12	1058.82	1579.66	1375.92	1235.36	893.666	1287.77	1270.16	2348.62	1193.63	537.867	1213.84	1888.44	920.14	2403.29	1340.03	710.283	635.125	1337.31	1578.61	2980.14	1628.75	1255.11	1774.46	1688.27	1263.62	621.317	426.795	1162.77	281.394	787.697	567.327	492.692	366.773
617	6Z,9Z-Nonadecadien-3-one	7.85_296.2945m/z	296.295	7.85103	POS	LMFA12000206	M+NH4	C19H34O	45.8	38.1	-0.872845	55.2328	46.5063	56.8961	58.2	55.5569	70.1897	51.5303	62.6422	53.9502	59.0169	55.1219	50.6422	44.2436	62.5546	57.4941	42.3263	65.4956	50.796	102.462	91.2762	83.8334	73.6116	87.0003	103.41	95.9154	77.626	131.8	80.7767	72.6502	109.608	73.9093	78.0172	82.8591	74.5756	62.5488	82.3851	24.1529	19.6202
618		8.41_521.3490m/z	521.349	8.41233	NEG							64.7037	20.525	7.13229	66.1117	87.5164	30.0057	154.485	66.7947	75.8394	44.1356	73.0024	59.7072	58.1775	71.4206	28.8107	55.4602	95.5833	15.8152	87.5941	46.3043	11.9924	30.3228	55.3321	44.957	113.054	129.855	91.492	126.538	45.8535	60.8131	35.8726	31.4112	76.5001	23.3112	28.9843	24.8621	13.8414	13.8078
619	Acetoacetic acid	0.67_147.0292m/z	147.029	0.671833	NEG	HMDB00060	M+FA-H	C4H6O3	45.8	40.7	-7.04962	34.4691	24.5347	21.2121	51.7482	54.1235	44.0761	42.8695	45.9516	38.3989	51.8925	26.1814	31.7763	36.275	58.5461	38.6106	38.6805	33.8584	56.0809	88.7733	63.4326	40.4285	55.0167	81.1717	47.5567	97.8313	64.8069	77.8023	40.1468	51.3879	41.4789	51.7085	29.4861	39.583	43.7914	58.4224	96.3519	12.3928	13.1926
620	3-O-(Glcb1-2Glcb1-4Galb)-(25R)-12-oxo-5alpha-spirostan-3beta-ol	8.21_931.4903m/z	931.49	8.20602	NEG	LMST01080079	M-H	C46H76O19	45.8	44.3	-0.487911	969.698	347.179	232.65	749.901	542.311	393.144	828.561	619.055	660.814	850.538	676.604	469.937	471.081	839.203	433.696	438.143	780.53	606.228	2270.93	1276.38	487.829	1050.9	1689.14	821.475	969.394	991.392	855.775	1082.98	877.272	838.356	632.671	591.543	1097.66	761.946	420.216	378.651	181.665	196.341
621		6.75_411.3263m/z	411.326	6.74512	POS							335.523	1997.03	1223.93	1044.1	784.098	327.318	1008.68	802.906	834.917	636.864	834.142	1048.88	840.877	303.074	386.57	780.52	847.622	738.91	1675.73	1073.13	1541.73	877.987	522.626	685.137	1406.38	1199.03	455.629	1154.23	843.605	886.6	773.047	1122.98	448.899	625.75	1391.36	425.379	248.233	243.946
622	6-Ketoestriol	3.90_302.1520n	341.139	3.90093	POS	LMST02010053	M+Na, M+K	C18H22O4	45.7	34.2	0.636673	257.692	489.839	377.802	245.124	362.65	263.271	621.687	382.93	438.762	298.601	354.923	621.949	215.623	284.519	199.238	238.797	290.528	443.014	315.771	424.243	409.52	535.985	471.382	346.239	283.412	738.227	742.678	591.561	508.358	626.55	440.088	517.274	295.074	474.391	524.963	459.303	114.647	123.065
623	Zymosterone	6.82_383.3308m/z	383.331	6.82073	POS	LMST01010168	M+H	C27H42O	45.7	36.3	0.0196894	256.694	227.078	160.742	356.475	404.546	149.108	388.875	368.727	310.868	198.374	295.606	356.523	203.108	544.979	253.971	352.066	288.845	190.382	504.676	441.447	487.318	231.222	472.515	480.715	371.918	662.243	313.077	655.508	386.458	316.277	355.834	421.312	485.367	268.043	236.65	417.536	103.828	102.875
624	4,4'-Diapo-zeta-carotene	6.82_405.3516m/z	405.352	6.82073	POS	LMPR01070142	M+H	C30H44	45.7	33.7	0.0855654	2154.81	1802.9	1619.86	2552.69	2888.96	1403.56	3033.39	2571.52	2301.01	1480.41	2141.12	2695.04	1391.77	4294.81	1988.94	3041.83	2305.55	1309.14	4062.7	3544.33	3471.71	1960.26	3882.26	4109.02	3191.44	5600.26	2628	5472.2	3064.13	2972.94	2656.07	2913.47	3560.92	2534.18	1722.78	2911.73	909.957	769.7
625	Dioscoreside C	4.06_539.2948m/z	539.295	4.05852	POS	LMST01070010	M+2H	C53H88O22	45.7	53.7	-1.50191	6.65142e-09	6.65142e-09	5.54001	6.68047	8.32117	6.65142e-09	5.99652	3.98037	2.42031	2.64721	6.65142e-09	6.65142e-09	1.28608	0.736448	0.00155161	1.4595	26.3614	6.44285	86.1965	48.9137	52.1273	1.3431e-06	30.8142	74.645	1.31414	29.4589	6.65142e-09	26.3375	3.76834	40.6599	0.990975	6.65142e-09	2.74277	0.0433864	2.45176	6.65142e-09	3.35876	3.44517
626	Davidioside	4.08_419.1340m/z	419.134	4.08137	NEG	LMPK12120445	M-H	C21H24O9	45.7	41.1	-1.77107	8.42843	6.13409	20.7839	6.65142e-09	10.8043	6.65142e-09	4.87243	4.4414	5.99417	6.65142e-09	0.792949	20.4482	6.65142e-09	6.65142e-09	6.65142e-09	3.36479	9.23176	6.65142e-09	18.7496	38.0996	57.9572	25.7215	29.8673	54.6764	6.65142e-09	6.18518	3.61546	2.84001	6.65142e-09	18.6536	48.7095	53.5466	51.7028	114.135	13.2913	15.048	4.70813	5.01638
627	Skullcapflavone I 2'-(2''-E-cinnamoylglucoside)	2.74_605.1672m/z	605.167	2.7445	NEG	LMPK12111300	M-H	C32H30O12	45.7	57.8	1.16024	52.2227	14.0141	27.1716	13.7639	32.3298	15.1926	6.50086	20.0922	20.1345	30.9098	32.5359	14.1384	9.84295	48.8991	21.5238	10.6779	8.39353	4.09657	14.0317	13.7381	7.09758	28.8797	7.50959	10.1121	34.067	21.4742	8.81166	34.5642	9.4232	10.8248	41.7904	12.5191	38.7815	7.08851	78.1038	82.3869	3.16391	3.85223
628	Hoslundal	3.07_311.0940m/z	311.094	3.0696	POS	LMPK12110172	M+H	C18H14O5	45.6	43.8	8.23801	72.2928	70.6241	107.983	82.7765	77.2994	46.7541	24.9462	118.563	81.2736	78.0144	103.589	90.3281	75.4096	63.9573	84.2433	94.2806	28.8348	121.645	74.956	73.0156	47.6548	90.1166	89.889	56.2388	127.321	55.4602	114.657	34.4131	77.3113	117.168	105.971	86.1346	53.091	113.845	99.7333	193.406	24.8213	27.1107
629	4'-Hydroxy-7-methoxy-8-methylflavan	3.65_293.1148m/z	293.115	3.64657	POS	LMPK12020231	M+Na	C17H18O3	45.6	38.5	-0.140676	16.362	39.9021	25.1111	22.5146	36.9158	15.3793	45.2616	37.83	34.627	26.2854	27.4438	42.5011	20.3698	29.7235	18.0768	20.1378	30.4135	33.1428	27.6372	39.2618	46.847	44.1794	44.8356	28.6056	17.0665	40.9889	40.9511	60.6649	36.6073	36.496	28.0209	33.4157	43.471	15.848	28.3535	23.5898	8.03413	9.51567
630	(2S)-5,7,3',4'-Tetrahydroxyflavanone 7-(6-galloylglucoside)	8.22_620.1598m/z	620.16	8.22235	POS	LMPK12140388	M+NH4	C28H26O15	45.6	45.3	-2.05372	24.8785	26.9886	30.59	34.8651	30.4697	22.8846	25.0423	26.9934	25.6664	31.0727	27.9619	22.0191	29.2491	23.404	28.3941	23.0907	21.6617	25.9405	31.4727	37.4802	39.1928	46.553	39.7785	26.7241	22.7665	35.8258	42.9336	32.8887	32.3229	28.1132	37.4029	40.7224	36.8846	33.3857	42.5141	39.6421	5.89607	8.07666
631	11-cis- and 12s-trans-fixed retinal	7.05_283.2083m/z	283.208	7.05398	POS	LMPR01090040	M+H	C20H26O	45.6	43.3	9.42443	12.293	10.6176	8.65512	4.88488	14.9525	4.6604	10.2424	19.3265	12.0967	5.10666	6.38235	20.5266	3.07083	19.9206	12.7271	20.1933	4.51612	5.52334	8.78503	24.7799	29.8672	12.261	33.2033	37.2574	15.1739	37.8731	6.88573	29.1041	24.1339	15.8124	19.6769	19.029	29.3908	26.6038	10.0978	15.705	4.59789	4.17643
632	14-fluoro-myristic acid	6.75_291.1955m/z	291.196	6.74542	NEG	LMFA01090048	M+FA-H	C14H27FO2	45.6	46.3	-8.94325	191.067	104.434	80.4451	229.693	226.066	126.865	276.709	204.155	179.942	110.774	209.785	135.757	168.423	182.653	62.1781	132.73	204.677	83.2183	336.049	180.747	97.5344	130.695	181.961	151.206	343.695	265.85	171.188	244.415	176.301	148.389	76.1821	55.2076	133.168	40.7756	87.0094	78.6379	44.5543	47.1695
633	5S-HETE di-endoperoxide	8.35_402.2258n	425.215	8.34608	POS	LMFA03000011	M+Na, M+K, M+H	C20H34O8	45.5	32.9	1.17011	792.198	840.388	1004.92	1070.64	804.194	834.682	776.714	869.28	1244.4	907.98	3004.31	942.638	834.984	688.943	907.809	731.683	683.128	698.917	1130.3	1251.59	1433.61	1474.99	1082.91	1024	1331.75	891.971	1552.47	1031.52	823.318	1217.84	1215.72	1388.18	931.111	1328.84	1076.38	1529.27	297.082	285.203
634		5.23_647.3782m/z	647.378	5.2338	POS							844.719	2649.93	2971.22	329.244	686.019	2825.08	1368.76	358.954	1290.08	1700.68	1081.46	2228.41	674.15	215.873	1854.87	457.963	994.87	1284.24	864.539	2035.69	2146.6	3215.2	1388.73	2358.58	969.982	1804.59	1874.56	213.865	3265.09	4288.58	994.269	1180.92	446.536	1169.03	1638.15	718.144	498.436	446.973
635	1alpha-hydroxy-24-oxo-26,27-cyclovitamin D3 / 1alpha-hydroxy-24-oxo-26,27-cyclocholecalciferol	6.66_413.3064m/z	413.306	6.65577	POS	LMST03020103	M+H	C27H40O3	45.5	39.4	3.43414	124.02	1125.75	2015.25	118.485	227.076	627.984	572.459	187.034	346.186	258.995	478.958	324.682	330.67	173.827	218.098	470.687	499.233	452.089	191.873	558.116	1415.56	386.898	297.016	427.671	462.771	430.463	317.911	171.1	730.344	344.808	239.839	468.181	141.819	236.282	141.351	238.181	123.991	141.002
636	11alpha-Hemiglutaryloxy-1,25-dihydroxyvitamin D3	6.78_567.3658m/z	567.366	6.7795	POS	LMST03020617	M+Na	C33H52O6	45.5	34.9	0.276998	62.0756	315.27	126.757	32.1609	334.379	205.107	266.454	11.0037	129.332	55.121	197.82	156.972	131.116	15.017	254.527	77.2311	222.62	170.278	45.4968	69.8619	57.238	77.4855	21.3313	144.184	31.675	233.87	67.3026	92.2081	126.247	268.285	181.73	26.4635	78.9549	652.9	86.4699	80.345	49.3933	45.8451
637	podocarpic acid	3.41_313.1181m/z	313.118	3.41325	POS	LMPR0104120002	M+K	C17H22O3	45.5	43.5	-7.07836	26.5288	61.748	11.4955	18.3277	9.03663	5.23304	24.015	56.7864	31.3796	14.2729	24.2687	40.2869	15.9542	3.33384	9.99848	18.2186	18.9176	33.2654	57.7261	55.8383	61.4635	50.3607	91.0764	12.3079	21.5455	67.3269	25.2361	62.7114	7.5555	153.84	43.0268	67.4341	18.4149	82.1631	19.6829	31.4225	9.07761	10.6617
638	Carnosine	2.59_265.0709m/z	265.071	2.58885	POS	HMDB00033	M+K	C9H14N4O3	45.5	39.7	5.29101	14.1086	21.6989	13.3442	21.535	19.5488	18.4109	28.1001	19.5147	24.7258	20.2057	34.0164	27.0268	15.9155	21.8048	13.285	27.2454	13.2961	33.0177	17.7898	31.2058	43.4085	36.3428	26.4928	28.6969	35.223	12.6789	17.6712	19.6959	22.4598	15.1629	16.8774	11.8381	13.534	22.9549	19.0213	19.7722	5.377	5.47984
639	Gibberellin A5	3.70_330.1459n	375.155	3.69828	NEG	LMPR0104170028	M-H, M+FA-H	C19H22O5	45.5	32.2	-2.42878	271.875	507.867	173.512	261.745	308.866	187.57	483.312	302.024	285.774	143.35	216.51	340.838	228.955	149.246	942.156	342.958	204.614	355.949	649.43	529.91	636.737	379.841	716.282	218.168	274.212	443.757	269.559	312.886	125.643	829.642	283.557	380.858	206.889	456.223	150.657	254.053	103.641	100.444
640	16-heptadecynoic acid	7.64_265.2164m/z	265.216	7.64413	NEG	LMFA01030487	M-H	C17H30O2	45.5	37.4	-3.4588	183.666	136.059	68.0155	265.116	233.913	140.965	359.072	312.901	209.666	70.8903	283.088	64.9465	223.257	63.5921	45.15	82.3028	337.371	48.4039	475.622	166.958	19.56	122.191	188.845	28.0968	460.681	317.469	152.701	281.107	114.652	115.484	48.5676	19.3821	125.922	13.2503	63.5889	30.7418	46.8776	46.6467
641	6,4'-Dihydroxy-7-methylaurone 6-rhamnoside	3.34_459.1290m/z	459.129	3.34075	NEG	LMPK12130002	M+FA-H	C22H22O8	45.5	30.9	-1.53956	1711.4	3024.63	5416.71	1395.67	1301.74	2596.84	982.553	1203.27	1514.01	2137.31	2162.02	1382.52	532.781	4215.48	2660.14	671.897	2099.04	947.928	3571.95	3994.22	7130.35	2786.54	3394.01	2689.23	3291.29	3553.77	1752.75	2413.07	2622.58	2635.8	3975.43	5337.67	3155.81	3987.6	3776.69	4195.9	760.079	766.141
642	7,8-Dihydroxy-6,4'-dimethoxyflavanone	2.82_317.1022m/z	317.102	2.81573	POS	LMPK12140099	M+H	C17H16O6	45.4	32.8	0.817079	18.7389	130.61	155.676	52.2175	30.0316	55.8541	54.736	15.65	41.557	54.5428	37.6164	55.2769	30.1339	91.6538	74.532	43.0626	48.5033	78.669	63.6742	89.8634	145.468	58.7067	122.874	47.84	155.86	61.6939	53.0913	107.189	43.0065	291.757	183.005	195.855	173.068	130.907	327.348	125.188	26.7462	25.5631
643	bayogenin	5.36_489.3564m/z	489.356	5.3644	POS	LMPR0106150007	M+H	C30H48O5	45.4	43.4	-2.10554	480.315	528.178	542.569	191.622	340.007	1581.69	842.379	166.237	921.066	1958.45	685.51	1174.5	290.139	77.5678	1006.28	584.047	212.099	679.086	352.151	1189.31	805.161	2965.85	241.859	1467.36	337.241	1254.91	1236.83	114.989	2062.06	1825.44	480.771	174.829	269.155	747.383	1032.75	286.134	241.876	221.233
644	Medicarpin 3-O-(6'-malonylgluclside)	5.65_518.1424n	519.15	5.64575	POS	LMPK12070006	M+H, M+NH4, M+Na, M+K	C25H26O12	45.4	30.7	-0.00112391	3294.16	3537.03	8294.76	6956.97	3591.1	10221.1	4650.62	1387.17	3031.25	7273.44	829.771	1809.84	1243.89	8969.67	6939.81	2257.14	4130.17	3332.99	9101.94	9937.09	17929.6	7411.68	6188.54	8148.44	2429.22	8638.15	5937.59	1026.91	5801.5	5582.21	8286.26	8178.05	7810.41	4487.25	6901.72	15353.5	2028.43	1624.2
645		4.37_955.4879m/z	955.488	4.3679	POS							220.216	187.391	88.6038	150.229	114.011	147.091	248.764	106.05	196.921	206.292	224.728	244.303	65.8829	22.8767	111.854	176.491	193.055	128.399	11.1723	170.026	95.5214	118.074	459.325	140.171	349.508	401.242	426.574	125.458	349.495	269.705	148.683	41.6328	212.183	270.552	192.483	52.2766	60.7236	50.4861
646	Linoleamide	8.48_280.2636m/z	280.264	8.48362	POS	LMFA08010008	M+H	C18H33NO	45.4	29.7	0.21486	706.978	1106.37	596.71	1003.91	1108.04	403.658	680.872	1132.88	902.993	1238.86	789.377	810.629	376.585	656.159	375.966	998.221	555.37	734.441	859.823	738.023	675.496	1173.45	485.489	437.645	887.838	470.746	625.507	1059.96	431.318	599.167	1272.91	1659.04	855.592	608.602	1215.02	2226.01	314.48	401.399
647	TrHA	6.00_343.2641m/z	343.264	5.99637	POS	LMFA01030853	M+H	C23H34O2	45.4	40.6	2.73768	16.674	19.8948	36.4002	2.67961	4.29415	42.0429	17.6763	5.18642	27.4069	82.6399	13.6195	24.4469	10.632	6.65142e-09	40.7429	10.7792	4.87221	32.4953	0.902656	29.7562	25.2403	67.2803	15.8329	36.0621	6.65142e-09	13.947	17.0338	11.9487	56.4876	28.8208	11.4878	4.4445	7.78237	19.702	28.2061	6.65142e-09	3.63891	6.99129
648	2E,7-Octadienal	7.85_247.1698m/z	247.17	7.85047	NEG	LMFA06000128	2M-H	C8H12O	45.4	31.3	-2.05715	35.1192	36.6123	34.8928	44.8915	42.4615	32.5012	42.4983	42.0205	37.1274	41.4867	34.7966	31.6575	38.1459	36.79	36.387	33.4675	35.6025	32.3953	46.9134	52.0544	52.1114	58.9422	46.2698	51.7217	47.2619	53.5263	63.1971	56.9041	43.2328	49.8373	47.0553	48.644	49.0286	45.7543	47.8813	51.3637	11.23	10.5615
649	(25S)-5alpha-cholestan-3beta,4beta,6alpha,7alpha,8beta,15beta,16beta,26-octol	4.46_539.3009m/z	539.301	4.46413	POS	LMST01010322	M+K	C27H48O8	45.3	43.5	5.68301	12.5272	88.851	6.90325	13.1012	16.7158	6.65142e-09	24.8179	11.376	18.4463	38.4835	22.2432	0.367331	14.5901	6.28443	79.0125	14.1504	26.9587	82.5004	15.3158	34.3585	5.16026	68.866	34.4038	44.915	9.47906	41.1513	51.3913	3.09388	49.4841	82.275	9.46851	2.91898	29.9705	15.4903	6.65142e-09	6.65142e-09	7.72881	7.61269
650	L-Serine	0.60_106.0502m/z	106.05	0.603983	POS	HMDB00187	M+H	C3H7NO3	45.3	34.2	2.74724	2.05516	7.40829	14.2407	7.50521	8.19478	7.91184	6.48869	8.61431	7.70966	4.75565	13.3987	6.69654	31.7847	11.7911	12.5504	14.5449	8.63567	9.57807	13.6668	18.9418	21.8185	23.4707	16.4633	17.4743	16.4594	18.341	10.513	11.5463	15.3077	19.2805	18.8821	20.6088	28.4558	20.4749	16.0382	11.5802	3.12419	3.14902
651	5alpha-Cholestanol	6.82_411.3615m/z	411.361	6.82073	POS	HMDB00908	M+Na	C27H48O	45.3	38.3	4.44032	309.883	391.369	314.062	399.81	394.977	191.019	484.327	404.125	383.811	328.244	401.314	375.165	362.348	395.901	319.81	352.031	348.903	339.774	440.16	447.11	479.327	354.692	423.476	504.302	363.338	579.842	383.643	577.891	459.892	406.533	419.882	492.937	469.129	412.368	338.113	446.585	110.673	137.876
652	3-(3-Methylbutyl)tricetin 5-neohesperidoside	4.38_679.2253m/z	679.225	4.38392	NEG	LMPK12110838	M-H	C32H40O16	45.3	31.2	1.3557	736.252	1957.09	2094.31	5187.74	1253.04	1188.07	10910.5	955.816	2902.25	1372.32	1152.83	1230.12	2320.48	712.675	1613.5	1795.73	1151.02	1974.3	5052.2	4633.11	3940.44	5248.04	4282.82	4298.11	1567.27	3008	3360.74	3878.18	1437.27	4702.08	2206.04	1238.29	688.669	5526.58	2466.31	1417.42	694.587	707.155
653	Erythroxanthin sulfate	4.08_678.3610n	723.359	4.08137	NEG	LMPR01070147	M-H, M+FA-H	C40H54O7S	45.3	40	2.94188	621.679	4922.8	4961.81	1233.97	1232.98	2456.01	1667.62	2394.71	2773.53	2100.34	1266.93	6764.23	1074.36	611.757	3360.34	760.419	1345.54	3553.98	1792.39	2848.43	5047.07	2999.52	2010.37	2078.75	1305.75	2978.08	3739.02	581.768	2264.84	3823.61	3594.94	546.621	1889.84	2200.16	11363.9	3059.2	632.156	639.412
654	Falcarindiol	7.10_305.1751m/z	305.175	7.10097	NEG	LMFA05000005	M+FA-H	C17H24O2	45.3	31.9	-2.74922	1126.64	1104.65	869.79	1685.87	1537.31	847.205	2345.25	889.544	1367.4	1111.39	1379.21	1448.47	2818.49	1170.31	386.723	1110.39	1976.58	672.327	3843.33	1906.97	1347.91	1262.96	1419.82	1614.65	3965.92	1604.34	1429.29	2598.04	1921.03	1321.78	850.19	405.408	1823.06	403.676	1250.96	545.138	342.398	346.051
655	Hamilcone	2.80_345.0974m/z	345.097	2.7995	NEG	LMPK12120349	M-H	C18H18O7	45.3	34	-1.63804	26.5326	138.237	173.95	59.1327	37.6343	73.2113	69.7702	15.3089	47.5207	67.2229	45.3241	52.4464	25.3761	103.517	82.1177	50.0461	62.8099	86.1238	77.7692	103.069	158.324	73.6672	136.123	57.6009	153.045	75.2123	64.0233	139.135	51.8009	269.31	213.615	232.061	211.623	141.879	386.611	139.917	27.6186	29.608
656	Heteroflavanone C	3.64_459.1653m/z	459.165	3.63642	NEG	LMPK12140478	M+FA-H	C23H26O7	45.3	39.5	-1.85853	96.3786	88.1558	77.121	42.9282	52.0236	70.1647	60.1961	35.8533	50.6883	66.9115	34.4604	66.3293	55.6403	166.047	107.516	59.3151	79.3454	113.45	135.105	140.753	183.04	63.198	174.276	135.847	74.9024	43.4132	92.638	28.4372	77.7358	35.188	107.591	63.2415	103.83	84.4323	114.112	191.006	24.2468	23.1438
657	Alternanthin	3.44_475.1240m/z	475.124	3.44385	NEG	LMPK12110740	M+FA-H	C22H22O9	45.3	33.4	-1.33889	6.65142e-09	6.65142e-09	6.65142e-09	6.65142e-09	6.65142e-09	6.65142e-09	6.65142e-09	6.65142e-09	77.2316	298.596	6.65142e-09	103.213	6.65142e-09	6.65142e-09	6.65142e-09	6.65142e-09	6.65142e-09	6.65142e-09	6.65142e-09	6.65142e-09	6.65142e-09	6.65142e-09	6.65142e-09	6.65142e-09	6.65142e-09	6.65142e-09	6.65142e-09	6.65142e-09	6.65142e-09	6.65142e-09	0.205525	6.65142e-09	6.65142e-09	6.65142e-09	6.65142e-09	1.05685	3.31701	3.4641
658	Nothofagin	2.82_436.1366n	437.144	2.81573	POS	LMPK12120514	M+H, M+Na	C21H24O10	45.2	33	-0.725911	193.207	928.556	1206.5	413.119	245.044	413.529	445.189	139.181	326.725	466.291	300.754	363.067	168.026	681.421	535.04	330.762	367.413	538.073	443.547	660.002	1049.01	490.654	871.661	365.884	971.066	513.105	429.779	843.243	324.981	1967.97	1369.91	1494.28	1216.17	983.314	2439.78	994.036	185.715	186.968
659	DHA (d5)	5.64_351.3050m/z	351.305	5.63888	POS	LMFA01030762	M+NH4	C22H27D5O2	45.2	34.6	-1.19829	29.4417	9.43882	4.34836	3.52092	27.7514	75.2133	20.1722	5.73793	26.9792	76.6956	21.3801	17.7599	7.66155	6.65142e-09	121.763	7.58809	6.4564	24.8575	13.5189	35.7798	18.5182	84.8703	2.86125	56.3679	6.65142e-09	29.2581	37.2218	14.357	43.9436	100.038	39.6121	6.65142e-09	10.5422	137.947	55.3865	6.65142e-09	6.96176	7.83117
660	Adipaldehyde	6.96_227.1279m/z	227.128	6.9586	NEG	LMFA06000008	2M-H	C6H10O2	45.2	36.9	-4.13663	657.959	979.191	1106.58	953.315	1552.27	1241.57	1775.87	679.472	817.331	428.691	1019.52	407.851	744.942	372.325	399.95	637.066	1171.46	428.636	781.745	631.515	498.45	838.442	550.83	442.02	842.454	1205.7	835.989	985.383	735.366	745.038	372.978	420.662	281.892	421.321	269.877	521.369	212.277	213.63
661	S-Adenosylmethionine	0.62_417.1788m/z	417.179	0.6246	POS	HMDB01185	M+NH4	C15H23N6O5S+	45.1	44.2	-0.105381	41.653	14.6778	11.6028	39.8668	22.0711	11.3067	39.7508	42.8673	36.5681	29.2023	46.3884	31.2933	43.3124	30.9196	16.919	27.191	21.4902	39.0182	64.8912	53.1919	54.2545	52.2759	41.5478	49.4346	51.5517	56.7164	89.5789	95.1703	73.3021	39.0255	51.4877	73.174	73.6193	46.8201	23.2217	46.7526	10.1284	10.7621
662	Pratensein 7-O-(6''-malonylglucoside)	3.46_549.1242m/z	549.124	3.46148	POS	LMPK12050260	M+H	C25H24O14	45.1	42.9	0.580619	4.87437	39.8021	52.7341	4.68491	2.9383	26.981	0.640573	6.65142e-09	3.78381	7.67291	6.65142e-09	11.1743	0.627618	6.65142e-09	25.8868	0.99204	6.65142e-09	12.7631	2.46536	23.5732	47.7875	24.0865	23.1682	16.9615	2.94435	34.5724	34.4801	4.03463	13.8187	32.8851	50.4258	16.0349	59.0052	25.7409	67.1116	94.3683	4.4657	5.77059
663	N-stearoyl valine	8.94_383.3402n	406.329	8.94402	POS	LMFA08020122	M+Na, M+K, M+H	C23H45NO3	45.1	28.8	0.621548	8974.53	9772.19	16631.6	13534.4	9365.78	13568.8	8401.62	11610.8	9343.65	11004.7	8509.56	8681.3	9851.37	8843.75	10676.3	8259.89	9040.2	8939.69	16619.5	18527.4	23185.5	18980.1	14067.8	18231.5	16287.7	10318.9	31283.5	11919.3	10303.6	21307.4	16171.8	17867.5	14038.2	15534.7	14193.8	21611.1	4980.02	3050.41
664	Beta-Sitosterol	10.12_459.3840m/z	459.384	10.1216	NEG	HMDB00852	M+FA-H	C29H50O	45.1	30.8	-0.837674	6.65142e-09	6.65142e-09	471.131	6.65142e-09	530.286	6.65142e-09	0.0318346	6.65142e-09	72.7129	381.877	6.65142e-09	6.65142e-09	6.65142e-09	205.396	452.717	6.65142e-09	474.489	6.65142e-09	6.65142e-09	6.65142e-09	6.65142e-09	6.65142e-09	6.65142e-09	6.65142e-09	6.65142e-09	6.65142e-09	6.65142e-09	0.0115993	6.65142e-09	6.65142e-09	161.151	260.485	563.805	6.65142e-09	6.65142e-09	6.65142e-09	18.2409	18.4522
665	Cortisol	9.39_362.2071n	385.179	9.39038	POS	HMDB00063	M+H, M+Na	C21H30O5	45	41.9	-6.2567	201.078	211.181	219.723	281.103	232.998	351.173	139.819	268.481	184.102	204.609	173.892	158.859	219.432	163.601	241.381	154.41	184.576	225.255	371.788	399.899	357.123	317.82	503.344	416.048	281.213	196.155	551.021	229.534	233.988	373.031	364.586	343.846	672.381	246.137	272.915	343.395	58.4203	72.0596
666	5,7-Dihydroxy-8,2'-dimethoxyflavanone	2.80_315.0869m/z	315.087	2.7995	NEG	LMPK12140643	M-H	C17H16O6	45	30.1	-1.70991	67.157	340.196	437.568	162.43	117.196	180.605	172.074	61.0866	127.272	162.013	121.585	150.158	85.4584	262.953	222.904	132.707	158.936	223.921	192.524	261.873	393.497	178.157	354.524	160.705	459.204	180.105	184.381	354.29	141.24	673.678	535.522	571.149	517.142	383.095	944.11	370.699	70.4159	76.1062
667	4'-Hydroxy-3,5,8,3'-tetramethoxy-7-prenyloxyflavone	4.09_487.1611m/z	487.161	4.08823	NEG	LMPK12113224	M+FA-H	C24H26O8	45	34.2	0.242712	103.75	208.526	376.733	100.005	327.911	120.892	131.415	82.027	103.913	110.395	92.552	124.639	111.01	313.868	208.996	98.1438	105.411	269.004	95.5833	179.132	299.408	48.2473	306.353	123.065	62.0286	61.2228	133.456	36.9895	184.345	93.6636	302.295	246.935	232.368	360.056	81.8777	625.164	55.2458	54.2934
668	Sucrose	0.63_343.1233m/z	343.123	0.631467	POS	HMDB00258	M+H	C12H22O11	44.9	36.2	-0.506991	205.019	324.777	303.62	490.319	282.014	214.691	311.595	348.396	292.136	244.306	339.844	267.849	460.56	372.513	350.564	393.641	276.382	354.778	442.5	558.712	680.4	631.926	426.266	563.08	436.91	450.387	476.127	418.084	360.136	514.562	526.265	541.641	546.234	490.817	578.944	559.289	107.374	101.321
669	1-(6-[5]-ladderane-hexanyl)-2-(8-[3]-ladderane-octanyl)-sn-glycero-3-phospho-(1'-sn-glycerol)	8.81_783.4905m/z	783.491	8.80623	POS	LMGP04040002	M+Na	C44H73O8P	44.9	59.2	-3.93873	984.727	736.022	1347.5	2658.08	1426	639.737	1719.01	1504.19	1330.91	1582.33	1246.92	865.683	1169.57	2337.55	843.324	1035.69	1312.61	1156.94	8114.32	3514.58	1054.92	2290.97	4291.75	1739.62	2128.71	1863.44	1159.34	1570.33	1736.78	1124.66	1244.9	892.295	1408.51	1647.21	1254.08	1217.5	527.734	449.77
670	7,9,13,17-tetramethyl-7S,14S-dihydroxy-2E,4E,8E,10E,12E,16-octadecahexaenoic acid	6.88_378.2622m/z	378.262	6.88268	POS	LMFA01020290	M+NH4	C22H32O4	44.9	40.5	-4.70836	199.29	57.5871	8.98657	17.7749	88.3998	128.336	121.175	34.5033	72.1235	127.633	28.996	66.8096	13.5708	237.861	82.0411	53.5256	14.7499	56.5852	28.2812	32.1202	6.31568	56.517	38.9547	27.7712	26.6393	62.8341	82.7412	20.5208	75.6578	57.6742	57.9502	9.99904	16.2824	54.3266	171.185	54.3225	18.1463	18.2627
671	L-Cysteinylglycine disulfide	4.92_298.0504m/z	298.05	4.91742	POS	HMDB00709	M+H	C8H15N3O5S2	44.9	46	-7.22201	51.8853	59.1079	46.7698	82.807	82.3254	30.4844	81.168	53.0301	54.2444	41.4596	69.2182	38.4853	74.8899	87.6554	18.3844	46.6857	42.89	38.6258	158.6	113.11	96.1081	78.3458	130.858	94.4439	104.205	123.166	53.6999	89.2423	72.8302	69.2215	57.4358	88.1958	76.1058	45.459	13.4149	70.1492	14.7382	20.1794
672		7.48_273.1853m/z	273.185	7.47917	NEG							101.851	63.7296	22.4303	112.981	100.54	53.74	177.726	89.0376	114.132	71.0994	161.639	98.6214	113.45	102.811	27.7393	66.1373	144.297	33.5645	260.358	129.756	62.0905	103.066	138.87	79.8889	288.986	180.071	115.597	224.566	104.251	93.4851	45.2567	24.2477	119.841	16.8981	51.7349	22.2782	23.511	24.8572
673	Cucurbitacin C	6.22_559.3262m/z	559.326	6.22283	NEG	LMST01010105	M-H	C32H48O8	44.9	36.3	-2.52166	316.827	86.5646	2.70959	88.1216	177.283	0.361115	145.034	68.7314	70.8764	76.2206	83.0196	0.781641	124.127	7.43326	121.812	27.2953	76.4067	250.75	50.1036	124.136	0.21557	276.532	165.359	114.901	82.1151	176.678	337.973	47.8697	194.472	454.547	109.877	204.156	331.932	24.6547	2.22307e-05	0.00303722	34.2035	34.8965
674	2'-Hydroxy-5',6'-dimethoxy-3,4-methylenedioxyfurano[2'',3'':4',3'] dihydrochalcone	3.34_369.0977m/z	369.098	3.34075	NEG	LMPK12120561	M-H	C20H18O7	44.9	29.5	-0.709531	74.8783	158.716	258.448	73.4832	76.2493	121.079	64.1526	54.1718	73.8555	94.0096	102.822	69.6633	22.3895	211.061	122.552	28.8589	99.7828	38.3585	171.663	206.007	358.098	150.32	196.325	131.963	173.626	185.673	90.2022	126.968	139.064	139.747	190.062	256.747	153.227	185.292	183.834	199.04	37.6475	37.7317
675	Naringenin 7-O-(2'',6''-di-O-alpha-rhamnopyranosyl)-beta-glucopyranoside	2.86_771.2349m/z	771.235	2.86137	NEG	LMPK12140262	M+FA-H	C33H42O18	44.9	37.8	-0.555841	20.6245	36.3129	18.8844	15.3707	28.881	57.8328	23.5666	25.3436	54.1082	40.6756	79.3209	111.084	37.302	122.049	43.4052	27.7691	102.342	91.7445	8.07632	97.7863	119.187	18.2289	153.54	179.323	3.04197	27.5202	61.0721	54.7629	20.835	45.8879	79.1826	32.8049	3.40399	76.1967	200.538	102.955	16.1252	15.8375
676	PG(O-18:0/0:0)	5.92_499.3419m/z	499.342	5.92075	POS	LMGP04060002	M+H	C24H51O8P	44.8	34.8	4.93883	76.3791	51.9888	79.396	30.1461	48.3221	116.393	29.5495	106.002	87.8633	122.443	59.0599	132.145	48.0539	10.7617	114.535	83.4293	38.4479	169.247	61.5957	97.7421	123.187	124.948	49.3598	121.185	64.3989	41.9034	257.133	46.4661	170.129	90.839	85.7341	43.5527	106.831	39.9005	235.646	26.4042	25.6618	25.6707
677	7a-Hydroxy-cholestene-3-one	5.57_423.3259m/z	423.326	5.57015	POS	HMDB01993	M+Na	C27H44O2	44.8	35.6	6.43297	4733.22	3080.74	3919.55	1483.3	1933.52	10139.1	4933.77	2403.76	4144.99	5945.14	3088.74	5254.9	1617.76	530.677	6612.07	5517.39	2024.51	4753.47	2293.9	6691.02	5061.94	11235.4	2331.37	12018.7	2251.85	6749.41	14114.1	1830.81	12360.1	11111.5	3134.24	1091.03	2439.82	5920.27	4747.64	2037.45	1702.61	1443.32
678	1alpha,25-dihydroxy-(26,26)-(27,27)-diethanovitamin D3 / 1alpha,25-dihydroxy-(26,26)-(27,27)-diethanocholecalciferol	7.41_469.3676m/z	469.368	7.41148	POS	LMST03020481	M+H	C31H48O3	44.8	35.8	-0.0193176	60.5579	42.1112	12.3844	82.3382	76.9064	13.396	61.4247	130.26	70.6375	40.7089	50.3891	77.1118	44.845	219.578	77.6579	102.536	55.682	39.758	208.044	146.183	104.041	66.2641	186.656	157.942	71.1899	236.168	26.0859	184.847	90.4967	48.094	88.6814	85.5859	145.972	73.0296	53.9469	97.3741	21.8737	29.4842
679	Hippuristanacetal	5.00_517.3165m/z	517.316	4.9999	POS	LMST01090005	M+H	C30H44O7	44.8	44.9	0.989022	11.0922	49.309	30.0772	14.6075	29.5965	23.337	29.2741	14.2283	36.9826	39.0995	30.7617	78.4507	33.8361	21.552	41.6701	34.4334	34.9754	49	42.1571	55.1162	77.5834	69.437	18.8672	63.0424	31.597	32.0575	33.4603	17.4299	70.2556	49.2724	42.1613	35.5896	87.2482	11.3619	52.9663	31.7505	8.47831	12.0356
680	Caprylic acid	7.39_287.2218m/z	287.222	7.3897	NEG	HMDB00482	2M-H	C8H16O2	44.8	31.2	-3.2778	22.7142	20.9623	24.9677	29.6007	21.2103	24.1245	24.4755	23.8061	23.8187	28.8511	25.1324	21.3651	20.0682	26.1895	22.4603	25.9372	20.2996	22.1507	26.1351	33.9714	37.9668	39.9736	30.1679	32.4847	24.3371	27.8709	47.9569	35.0147	26.77	36.392	35.8966	42.2735	27.2927	34.0176	30.7639	50.331	6.48713	6.56185
681	3-caproyl propionic acid	4.49_171.1017m/z	171.102	4.48703	NEG	LMFA01060023	M-H	C9H16O3	44.8	37.6	-5.42528	14.1488	24.8488	22.4457	17.71	25.2735	16.4766	34.8744	19.873	25.7693	22.0878	39.9297	18.264	31.1849	23.944	10.4991	15.8337	20.6135	15.5225	35.7604	19.9921	13.2331	14.6166	19.0467	16.5197	30.6767	21.2165	8.70139	19.4409	27.1176	16.2906	8.07938	9.53347	19.1787	5.53173	1.17854	5.90747	5.97363	5.8089
682	11-acetoxy-3beta,6alpha-dihydroxy-24-methylene-9,11-seco-5alpha-cholesta-7,22E-dien-9-one.	8.82_489.3564m/z	489.356	8.81998	POS	LMST01031103	M+H	C30H48O5	44.7	31.9	-2.21855	2186.07	1884.12	1240.66	2171.66	2312.46	1953.01	2834.16	2013.68	2323.55	2177.47	2831.1	2251.24	2347.87	2215.67	1761.9	1836.95	2734.82	1987.37	3429.6	2670.44	2213.34	2406.61	2487.32	2650.86	3694.39	3516.5	2827.64	2444.17	3457.72	2839.96	1892.63	1922.38	2165.17	1560	2342.88	1800.44	677.002	621.106
683	25-hydroxy-16,17,23,23,24,24-hexadehydrovitamin D3 / 25-hydroxy-16,17,23,23,24,24-hexadehydrocholecalciferol	6.62_395.2963m/z	395.296	6.6214	POS	LMST03020091	M+H	C27H38O2	44.7	38.2	4.76096	13.0705	125.001	30.3898	4.501	35.259	96.4786	108.316	3.851	54.3689	5.14032	72.0486	98.1513	15.4799	3.37611	35.2247	58.026	97.25	78.27	4.79733	27.361	26.1349	10.8785	17.1837	76.2498	10.4	105.734	54.5498	7.15012	61.865	34.8629	49.0492	7.78138	31.537	81.8211	5.47085	124.1	15.0624	13.8728
684	Herbacetin 7,4'-dimethyl ether 8-butyrate	2.82_401.1233m/z	401.123	2.81573	POS	LMPK12113170	M+H	C21H20O8	44.7	32.9	0.591779	1.19267	29.4886	39.058	9.868	4.78757	11.022	8.10061	6.65142e-09	6.38623	11.493	6.37171	7.74756	1.11431	22.0059	14.0677	6.13598	8.24915	14.2405	9.799	19.114	32.8667	7.50362	33.6896	9.07747	35.5422	9.76375	11.9138	24.4928	4.61612	76.968	47.8914	48.6808	44.1757	33.7538	96.1368	27.1266	6.46775	5.90641
685	PG(17:1(9Z)/22:4(7Z,10Z,13Z,16Z))	9.06_810.5440n	855.544	9.06358	NEG	LMGP04010276	M-H, M+FA-H	C45H79O10P	44.7	31.1	3.55692	2779.31	3062.76	1604.27	3187.34	1841.21	2687.07	3284.07	3559.7	3457.6	4719.03	4019.42	2375.11	2126.39	4173	3963.08	2083.45	5404.99	4201.04	6241.21	4362.7	1658.2	5771.28	4645.2	3234.15	2846.88	4309.81	3857.37	3482.55	3421.87	5346.61	2887.92	1976.2	2477.79	4053.85	4672.63	1804.09	877.106	882.448
686	17-hydroxyandrostane-3-glucuronide	3.55_529.2649m/z	529.265	3.55383	NEG	LMST05010036	M+FA-H	C25H40O9	44.7	26.1	-1.17136	455.721	763.888	2206.89	180.866	891.093	464.152	489.004	1653.13	957.362	736.456	1753.13	284.266	200.744	99.1303	239.668	515.763	385.769	317.733	461.151	995.589	2407.99	262.853	932.326	789.189	984.39	1023.72	642.359	1613.78	394.325	3115.22	860.982	1545.57	623.036	517.863	719.509	1016.56	250.485	249.916
687	7-Hydroxy-5,4'-dimethoxy-8-methylisoflavone 7-O-rhamnoside	2.89_457.1522m/z	457.152	2.88895	NEG	LMPK12050339	M-H	C24H26O9	44.7	42.8	3.81795	18.6132	42.0877	53.0608	18.0392	31.6249	21.4722	19.6892	58.7616	37.2303	26.4512	39.8411	45.2819	14.9023	62.2489	27.8476	26.8506	32.7646	46.0481	41.4047	34.0343	12.6583	34.6588	26.6194	53.4676	34.2808	40.7614	58.7493	5.83602	59.5194	49.9548	38.3106	19.7382	41.138	33.5936	49.1735	55.0285	9.81707	10.6428
688	Docosahexaenoic acid	6.90_329.2482m/z	329.248	6.9033	POS	HMDB02183	M+H	C22H32O2	44.6	47.5	2.12584	41.2916	134.557	110.91	64.8971	63.5557	68.6146	77.3279	31.618	68.1665	107.442	82.0668	59.2043	113.038	19.0383	74.7476	41.4071	92.0057	104.443	72.5003	90.6499	92.39	102.155	94.4445	83.3435	52.9985	76.7289	51.2312	110.989	107.49	99.824	62.3686	121.418	68.6921	23.342	51.8084	55.2339	22.6595	23.4949
689	Dihydroflavokawin B	3.23_309.1119m/z	309.112	3.22768	POS	LMPK12120513	M+Na	C17H18O4	44.6	34.4	7.59754	41.787	53.4977	31.4286	31.2699	25.2177	28.4662	18.1224	33.653	29.0834	18.2281	41.7484	37.977	28.0439	25.457	33.3636	22.925	5.68494	61.961	23.0724	29.4689	20.798	30.0432	43.871	26.6949	13.5583	76.1654	47.3476	33.2786	46.7208	109.228	47.3823	27.4013	26.9547	76.7705	34.5774	77.686	10.13	11.3738
690	L-Proline	0.62_138.0550m/z	138.055	0.6246	POS	HMDB00162	M+Na	C5H9NO2	44.6	45.5	21.4475	441.556	410.608	818.531	456.894	640.803	376.989	861.434	528.034	892.544	678.882	2073.53	546.917	809.331	427.181	437.698	747.535	403.777	504.107	1328.99	921.664	263.869	2312.55	201.718	448.397	427.001	1119.78	4229.52	1550.47	759.092	3732.02	532.778	297.292	1050.93	273.635	444.848	687.88	256.871	219.808
691	PE(22:2(13Z,16Z)/22:4(7Z,10Z,13Z,16Z))	8.87_848.6184m/z	848.618	8.87497	POS	HMDB09570	M+H	C49H86NO8P	44.6	50.3	2.36445	405.711	225.011	473.408	816.218	645.941	358.507	727.188	739.816	575.033	497.526	776.065	247.752	287.825	662.931	409.463	385.134	525.737	395.781	1502.59	814.623	421.779	761.904	933.011	414.503	529.236	775.334	609.833	519.402	459.003	445.702	358.592	343.053	333.995	399.261	255.37	511.05	156.746	136.073
692	3-hydroxy-eicosanoic acid	7.53_346.3319m/z	346.332	7.53478	POS	LMFA01050074	M+NH4	C20H40O3	44.6	27.2	1.10552	248.645	559.989	105.686	2226.66	1568.2	211.167	819.747	2143.62	1617.88	2586.57	2700.4	125.131	180.723	121.617	116.695	1758.07	1637.47	1726.88	269.388	1553.54	1935.9	113.238	3223.79	2026.93	2009.23	116.841	2018.78	4359.14	3160.99	1645.82	1126.09	2650.81	221.751	294.281	2269.24	413.55	453.409	323.56
693	3,7-Dihydroxy-2-[3-(4-hydroxy-3-methylbutyl)-4-methoxyphenyl]-5,6-dimethoxy-4H-1-benzopyran-4-one	3.05_475.1584m/z	475.158	3.0451	NEG	LMPK12112858	M+FA-H	C23H26O8	44.6	34.2	-5.90373	624.54	886.641	894.403	735.558	880.695	484.61	368.681	1420.14	868.954	647.005	880.571	1107.68	649.992	697.33	817.657	638.366	521.663	1169.62	1023.48	858.791	492.213	890.347	1081.14	744.228	797.564	737.286	1415.24	530.298	754.56	1253.2	967.525	829.596	695.872	1071.13	971.314	1421.34	226.554	230.546
694	Apigenin 7-(6'''-acetylallosyl-(1->2)glucoside)	3.71_681.1677m/z	681.168	3.70515	NEG	LMPK12110384	M+FA-H	C29H32O16	44.6	50.3	0.759238	432	1522.88	1231.77	1408.43	469.945	1039.6	2061.3	613.014	1112.42	710.354	608.801	1828.08	2097.62	724.188	734.856	712.88	567.554	1266.85	931.949	1462.04	1636.45	1375.28	1769.1	1448.32	564.023	780.541	1941.21	1301.43	1351.58	1201.1	1131.13	1376.96	707.686	1207.51	1434.91	1113.67	303.199	305.499
695	Luteolin 3'-methyl ether 7-(6''-crotonylglucoside)	3.75_575.1393m/z	575.139	3.7464	NEG	LMPK12110784	M+FA-H	C26H26O12	44.6	32.8	-2.51771	20.9212	14.783	41.1282	228.955	173.379	144.759	80.5322	66.3147	131.807	105.085	216.64	216.463	63.8892	50.3872	15.4226	41.7079	73.5811	37.2655	16.4218	90.7828	65.0599	63.6712	268.988	24.3985	298.701	69.2329	194.319	272.269	60.4265	96.3541	78.0315	41.9607	125.384	68.1299	100.485	68.7973	24.4121	26.1299
696	Pandaroside D	8.29_601.3721m/z	601.372	8.2911	POS	LMST05050006	M+Na	C33H54O8	44.5	51.2	1.66554	2490.8	907.445	427.91	2513.55	2170.35	910.848	2741.83	1797.83	1829.8	1265.49	2531.7	1226.47	1377.5	2743.25	703.14	1249.1	1792.58	754.714	5516.69	3034.12	1380.4	1553.75	3861.78	2744.85	4012.91	4956.93	2355.81	4325.82	2046.57	2406.3	1099.17	1040.99	1987.11	982.734	819.659	827.955	536.159	533.304
697	PG(O-20:0/0:0)	6.59_527.3730m/z	527.373	6.5939	POS	LMGP04060001	M+H	C26H55O8P	44.5	39.2	4.24753	112.034	135.798	74.0675	103.029	140.614	49.5567	166.148	111.299	150.006	82.6928	111.005	304.493	60.5638	203.838	114.558	202.217	90.7321	69.6878	148.256	212.023	309.101	110.465	151.765	324.217	172.842	402.084	143.116	279.536	285.976	107.836	159.434	154.568	258.379	132.256	168.967	109.403	47.1586	46.1187
698	Pectolinarigenin 7-rutinoside	3.26_623.1968m/z	623.197	3.26205	POS	LMPK12111128	M+H	C29H34O15	44.5	41.6	-0.448155	85.5573	78.1991	91.1683	90.1248	91.5377	103.123	92.2937	208.996	134.43	94.4729	157.956	134.929	121.019	87.8571	124.342	127.161	74.4548	118.63	179.133	152.284	104.79	114.389	235.179	115.473	123.858	133.486	168.569	107.079	99.0711	144.157	139.828	154.982	63.543	118.127	108.395	274.104	35.4538	34.7737
699	Minabeolide-6	5.57_413.3057m/z	413.306	5.57015	POS	LMST01160007	M+H	C27H40O3	44.5	27.2	1.5968	3082.45	1294.65	2006.98	963.33	1130.14	6323.46	2952.66	1451.96	2311.69	2982.29	1796.35	2879.87	675.066	370.355	3880.74	3365.87	1052.35	2614.3	1456.47	3897.22	2872.4	5975.9	1323.34	7586.16	1223.52	4040.26	9030.47	1373.39	7533.64	6327.8	1833.74	573.088	1275.56	3951.82	2387.52	1280.53	960.227	841.243
700	Brevicornin	4.05_401.1596m/z	401.16	4.05163	POS	LMPK12110562	M+H	C22H24O7	44.5	31	0.28023	31.7168	67.5995	121.744	15.7829	9.06503	21.9859	16.5876	8.84129	23.2548	25.1846	34.6458	35.997	20.2378	9.43024	29.599	9.68572	4.12921	52.393	34.8682	48.7949	72.4036	39.6567	47.5217	44.6239	6.99403	10.5666	57.1105	36.9541	57.7056	45.1096	57.7511	7.07408	12.7749	86.2571	139.794	56.8435	8.33454	10.9133
702	Chenodeoxycholic acid 3-sulfate	6.90_943.4910m/z	943.491	6.89663	NEG	HMDB02586	2M-H	C24H40O7S	44.5	44.5	-0.681683	49549.8	112690	113261	60769.5	64804.6	90737.8	67069.1	29570.2	59830.4	111390	59820.3	45918.9	106922	27487.9	64800.1	40644.3	80698.3	90585.1	70936.6	89869.4	86426	105532	98558.3	79369.8	56143.9	55907.5	50171.1	111834	100185	90883.3	64206.1	141674	68994.2	4682.93	60007.7	54968.3	19076.3	19702.1
703	Chalconaringenin 2'-O-glucoside 4'-O-gentobioside	2.77_757.2225m/z	757.222	2.772	NEG	LMPK12120255	M-H	C33H42O20	44.5	41.7	3.71947	208.173	215.846	262.891	337.003	159.112	236.659	188.415	265.487	185.023	182.304	93.0005	220.31	141.618	242.745	245.726	157.087	120.556	62.0171	330.893	282.979	393.969	122.7	144.594	408.101	60.1395	26.1261	544.427	196.68	157.854	332.009	277.288	199.47	115.723	606.184	227.768	272.294	64.3981	67.4421
704	8Z,11Z,14Z-heptadecatrienal	8.12_248.2130n	293.212	8.12353	NEG	LMFA06000111	M-H, M+FA-H	C17H28O	44.5	30.1	-4.16175	30335	6400.46	13515	19633.6	23825.9	7568.76	14928.2	5178.19	30217.1	49003.9	24317.5	63482.8	6978.36	61592.6	17494.1	32836.1	3482.42	48544.6	31336.4	77563.1	152985	51894.9	2991.4	142563	16042.3	6304.87	2556.82	10234.6	74682.2	23174	19200.2	6598.04	41336	10139.3	24073	17665	8213.11	8491.25
705	1alpha-hydroxy-22-(3-methylphenyl)-23,24,25,26,27-pentanorvitamin D3 / 1alpha-hydroxy-22-(3-methylphenyl)-23,24,25,26,27-pentanorcholecalciferol	6.87_421.3102m/z	421.31	6.86893	POS	LMST03020390	M+H	C29H40O2	44.4	28.5	0.267194	3064.05	4902.53	3796.79	6297.59	5194.6	2246.72	5351.37	5704.39	5024.94	4020.49	5266.25	5643.54	4270.64	3355.79	3792.78	3496.38	4711.37	4857.19	8311.02	6353.18	6201.1	5468.74	5551.4	5831.38	7607.43	6328.98	8074.16	7065.34	5382.11	7522.49	5503.44	5396.08	6516.01	5290.96	5608.84	5580.93	1581.11	1483.76
706	(17Z)-1alpha,25-dihydroxy-26,27-dimethyl-17,20,22,22,23,23-hexadehydrovitamin D3 / (17Z)-1alpha,25-dihydroxy-26,27-dimethyl-17,20,22,22,23,23-hexadehydrocholecalciferol	5.82_439.3218m/z	439.322	5.81765	POS	LMST03020391	M+H	C29H42O3	44.4	31.5	2.61675	29928.9	40234	45248.7	21644	27465.3	37081.4	31961	25016.6	33451.6	49793.8	28808	38299.2	29375.7	14416.1	39382.3	36507.2	27977.7	46499.4	26818.2	46783.6	55526.1	62857.3	31626.6	52656.6	38340	42335.5	60337.1	22839.4	62050.6	73672.5	36110.6	32693.6	31836.8	41024.1	56439.7	25286.8	12608	11570.3
707	19-Hydroxyandrost-4-ene-3,17-dione	6.62_303.1955m/z	303.195	6.6214	POS	HMDB03955	M+H	C19H26O3	44.4	27.1	0.0583041	11.8945	8.77679	6.65142e-09	14.9951	12.5348	2.31991	22.1268	8.88743	14.3165	5.09334	8.78534	29.5306	23.7603	18.0315	6.65142e-09	10.713	16.7429	4.4135	54.6536	19.0114	3.27248	0.71238	8.10321	29.3341	55.7363	20.2441	13.1018	22.6317	30.1529	2.35663	3.70376	6.65142e-09	15.0091	6.65142e-09	4.31669	6.65142e-09	5.18615	4.7491
708	2-hydroxy-iminostilbene	8.61_232.0758m/z	232.076	8.6137	POS	LMPK13090031	M+Na	C14H11NO	44.4	37.8	11.9482	49.4724	39.5287	53.1983	63.5285	44.3451	52.0636	48.2082	46.8434	45.7892	55.4709	47.0924	40.0285	45.5593	49.8084	44.3464	47.2457	49.2035	43.2734	67.3871	88.2835	75.7472	67.9819	62.3791	162.811	67.3364	49.5937	94.5602	61.1241	56.4652	66.9881	60.6545	61.5943	58.7535	72.3774	55.2847	64.1708	17.6247	14.5972
709	Apigeniflavan 5-O-xyloside	2.80_435.1290m/z	435.129	2.7995	NEG	LMPK12020261	M+FA-H	C20H22O8	44.4	26.1	-1.82234	859.268	3937.66	5183.77	1959.61	1305.17	2134.45	2145.54	594.254	1531.93	2069.35	1430.46	1803.61	896.465	3216.11	2594.67	1599.56	1921.41	2653.53	2332.41	3181.18	4777.49	2184.47	4303.8	1943.2	4890.02	2338.46	2260.05	4339.6	1605.83	7799.54	6400.53	7036.26	6353.86	4470.85	10902.3	4514.08	848.546	880.571
710	PC(17:2(9Z,12Z)/0:0)	7.72_504.3094m/z	504.309	7.71985	NEG	LMGP01050127	M-H	C25H48NO7P	44.4	27.1	-0.276928	59.9311	102.022	123.833	17.8765	35.8457	38.539	37.1754	34.4907	34.8326	9.51854	24.5467	73.4163	29.3122	22.9714	27.8273	27.7684	66.724	31.317	64.8193	38.0285	39.1642	39.5492	20.9994	23.7636	21.1981	42.9131	71.8236	24.0043	72.4602	36.3128	29.6827	11.5393	36.4665	36.4224	48.5339	21.423	39.6848	40.1298
711		0.63_261.0379m/z	261.038	0.631467	POS							152.896	158.644	133.157	376.955	142.058	89.9339	220.093	88.4296	110.529	78.4516	95.9483	97.35	190.294	177.699	119.691	164.143	89.5416	80.6008	376.46	407.317	521.808	448.839	308.391	345.576	294.425	219.451	243.88	308.922	275.823	285.663	250.077	322.197	221.635	236.037	252.375	255.915	49.1513	49.4983
712	4-Hydroxyphenylpyruvic acid	1.90_181.0495m/z	181.05	1.8956	POS	HMDB00707	M+H	C9H8O4	44.3	25.5	-0.13181	17.172	34.6748	39.6012	28.7879	40.9312	17.1181	2.86628	18.6313	15.2743	23.4846	17.0595	16.2732	10.4458	15.3277	20.2329	0.501951	5.24328	10.6565	33.793	32.561	45.3208	9.66377	43.5381	27.585	13.6255	63.2786	35.5828	37.9147	4.6667	15.9786	21.2864	3.74101	18.2385	9.23538	20.7081	58.4501	6.59781	6.10731
713		7.93_163.1118m/z	163.112	7.92665	POS							39.2308	32.2216	21.7512	44.3492	45.1911	30.8732	66.4915	41.6737	40.2362	19.3693	56.0389	26.8172	37.8125	26.5638	14.5339	23.2672	51.2347	18.634	65.134	34.236	19.3886	27.7146	36.5935	20.9414	63.7455	54.361	41.1051	47.5752	33.9818	36.7343	12.6606	7.82006	22.9921	8.47852	14.4441	11.8727	9.54528	8.56439
714	4,6,11-hexadecatrienal	7.85_257.1905m/z	257.19	7.85103	POS	LMFA06000096	M+Na	C16H26O	44.3	40.3	12.3341	48.2754	37.7217	14.4643	76.3327	47.8627	21.2543	69.819	30.0327	33.4969	20.2202	26.6717	28.9487	53.1692	24.6439	10.3313	17.5247	31.7001	16.8224	182.19	72.3715	20.7583	47.2992	83.6569	26.8454	188.416	113.577	52.1427	79.0631	46.9134	54.3489	22.3835	12.4864	45.3937	9.65439	33.7405	15.3261	15.5001	11.7472
715	(5-D-ribonyl)hopane	10.24_560.4670m/z	560.467	10.2421	POS	LMPR04000021	M+NH4	C35H58O4	44.3	39.4	-0.576465	200.721	83.6969	464.525	525.525	414.398	358.529	160.418	340.185	196.787	154.968	122.208	225.737	406.483	189.32	434.924	292.298	177.082	169.644	429.621	451.7	373.779	354.217	547.796	518.035	202.219	238.946	805.825	190.124	258.36	437.023	488.756	596.76	550.767	479.088	444.829	444.193	55.6438	42.7107
716	4E,9Z-Tetradecadienal	9.49_226.2169m/z	226.217	9.4867	POS	LMFA06000174	M+NH4	C14H24O	44.3	27.3	1.76232	97.5263	44.9271	84.5495	119.292	77.7794	57.21	82.9778	104.416	87.285	104.098	76.3915	82.915	67.7392	93.3114	47.5051	82.0701	96.2569	85.6979	159.605	121.418	112.382	101.696	121.357	104.01	151.398	45.7567	134.551	111.375	89.3671	95.8157	104.287	139.922	148.346	75.3339	57.9323	113.557	31.1468	24.6236
717	Citric acid	0.67_191.0190m/z	191.019	0.671833	NEG	HMDB00094	M-H	C6H8O7	44.3	25.8	-3.52213	4354.17	3120	1061.56	7315.58	8990.02	3102.32	5192.67	5471.32	4822.65	7666.08	2596.43	4032.21	5580.1	9137.31	5046.15	4509.72	3941.39	8604.49	14063.7	9066.21	3864.37	6504.34	13126.7	7254.82	16131.6	10620.6	11961	4347.21	4690.67	4949.78	7841.61	3008.99	5540.18	7103.65	8397.89	16533.1	1847.56	1919.5
718	Kaempferol 3-(2'',3''-diacetyl-4''-p-coumarylrhamnoside	0.87_661.1562m/z	661.156	0.87125	NEG	LMPK12111893	M-H	C34H30O14	44.3	33.2	-0.123834	723.708	1180.3	1013.27	773.566	570.863	739.723	420.258	794.877	621.911	486.753	759.092	736.354	351.746	572.178	1047.11	472.583	623.97	906.313	603.848	718.788	306.823	1169.04	815.189	635.561	729.856	1045.18	969.041	602.463	642.016	780.125	688.214	557.886	604.933	825.773	826.181	741.314	200.36	215.382
719	Rosinidin	4.90_314.0814m/z	314.081	4.89967	NEG	LMPK12010417	M-H	C17H15O6+	44.3	47.8	5.80213	76.2482	98.7547	132.022	108.281	116.958	60.9392	96.8243	87.1042	83.0913	70.9763	85.774	90.1481	90.8919	129.024	61.0411	65.3009	64.8753	67.3429	189.5	141.587	106.933	81.7673	177.251	143.807	190.758	174.228	133.216	154.849	106.652	122.642	109.799	150.108	132.528	77.2996	80.177	124.231	31.3872	29.6606
720	Luteolin 7-glucuronide-4'-rhamnoside	3.61_607.1329m/z	607.133	3.60893	NEG	LMPK12110671	M-H	C27H28O16	44.3	39.8	4.0907	9.3615	51.9492	38.5868	117.837	117.457	68.6881	102.177	76.2489	49.2927	17.3671	13.4233	45.9115	6.84814	10.3632	148.296	107.629	29.172	97.6368	91.8527	113.696	403.048	2.62049	41.6806	14.3626	8.12004	23.9333	386.426	143.678	3.57416	40.7384	32.6601	48.036	39.9443	7.12611	26.9434	46.2453	16.5523	17.7452
721	Anhydroicaritin 3-galactosyl-(1->3)-rhamnoside-7-glucoside	4.61_837.2821m/z	837.282	4.61083	NEG	LMPK12112012	M-H	C39H50O20	44.3	35.7	-0.167678	10.2311	65.2597	2.55587	32.4361	6.65142e-09	8.26446	27.2385	3.6211	14.642	45.4836	1.48675	6.65142e-09	5.1555	107.038	15.1673	54.8527	16.5368	8.96587	19.5099	6.5181	4.14486	6.65142e-09	1.76325	7.46335	7.69622	59.0337	1.98667	27.2415	8.67316	47.5682	32.6996	56.7726	7.87761	21.5502	77.1086	7.3654	8.76829	7.96726
722	PE(17:2(9Z,12Z)/0:0)	4.88_464.2744m/z	464.274	4.87617	POS	LMGP02050016	M+H	C22H42NO7P	44.2	37	-5.94812	67.0644	104.639	43.4826	9.13954	126.389	85.3275	164.792	129.354	86.8541	41.5863	57.7673	57.172	89.8507	38.9094	41.6344	99.9325	459.111	54.8313	129.128	57.0336	31.7209	25.9244	50.0129	47.7147	21.3099	78.5313	17.9994	123.259	130.885	62.4936	39.603	4.17497	131.857	2.19716	64.9023	4.32608	21.6599	24.1629
723	Proline betaine	0.65_143.0947n	144.102	0.645217	POS	HMDB04827	M+H, M+K	C7H13NO2	44.2	22.3	0.817163	49843.3	40341.3	48688.8	58590.6	61810	102128	67694.2	51222.4	58692.8	63350.6	67660.5	55690.2	35440.1	46591.2	48619.4	45852.1	45949.9	32795.4	109112	74337.3	44736.7	74314	84477.8	54486	78326.2	79385.3	95070.3	86631.8	58132.6	88909.3	28103	24197.7	26594.8	29306.2	34318.5	30892.3	19726.2	15786.7
724	Grandiflorone	3.16_337.1389m/z	337.139	3.15895	POS	LMPK12120595	M+Na	C19H22O4	44.2	32.1	-6.92042	30.6091	86.627	32.7155	14.7798	15.8142	16.7455	31.2258	47.8608	36.1811	16.6736	38.2295	51.766	25.1577	9.73282	7.06897	21.1208	23.1519	53.6357	68.9586	56.5571	55.8484	54.5934	77.5724	20.5432	28.0913	73.1096	18.0638	45.4787	4.18405	118.629	34.2738	45.8779	26.9478	67.9376	17.2727	16.7554	10.1915	11.146
725	6,10-Dimethyl-5(E),9-undecadien-2-one	9.49_212.2011m/z	212.201	9.4867	POS	LMFA11000696	M+NH4	C13H22O	44.2	26.9	1.31256	71.6512	31.2669	63.4975	87.4911	54.4448	42.1509	56.4839	76.9052	63.95	81.3237	56.5738	58.8422	43.9723	67.0997	30.2948	54.5328	68.1319	61.0357	110.136	85.3406	79.5994	73.3692	82.6084	75.3344	101.976	32.4871	92.9447	76.7476	64.9247	66.6915	73.9116	101.041	106.241	56.9706	36.8878	77.7506	21.05	17.8488
726	9S,11R,15S-trihydroxy-2,3-dinor-13E-prostaenoic acid-cyclo[8S,12R]	6.58_327.2170m/z	327.217	6.58035	NEG	LMFA03010154	M-H	C18H32O5	44.2	26.4	-2.14919	12089.4	19244	17291.9	18119.4	20686.6	18949	25573.9	13276.6	14360.8	8730.4	17195	10468.6	18427.2	11425	7687.54	12576.5	19387.4	10421.4	20170.7	14651.6	12617.1	14887.6	12287.6	12405.3	17268.8	17928.4	14416.5	19456.5	15602.9	15402.1	7799.05	8011.25	8494.46	6838.6	6913.68	9924.42	3831.5	3921.51
727	DG(P-14:0/18:1(9Z))	8.69_595.4947m/z	595.495	8.68738	NEG	LMGL02040001	M+FA-H	C35H66O4	44.2	28.4	0.762039	32.2786	6.65142e-09	6.65142e-09	6.65142e-09	27.0448	6.65142e-09	14.1905	6.65142e-09	56.8689	126.96	90.4863	66.5312	6.65142e-09	94.7942	6.65142e-09	21.6509	6.65142e-09	55.5498	6.65142e-09	52.601	97.9156	2.96927	6.65142e-09	159.08	6.65142e-09	6.65142e-09	6.65142e-09	6.65142e-09	159.228	6.65142e-09	1.08267	6.65142e-09	6.65142e-09	6.65142e-09	6.65142e-09	5.56732	2.10295	2.28009
728	5-Hydroxyindoleacetic acid	3.42_192.0658m/z	192.066	3.42013	POS	HMDB00763	M+H	C10H9NO3	44.1	31	1.48643	89.2606	98.7868	126.609	116.84	68.6286	118.53	130.389	100.936	96.5808	85.8174	143.074	44.2613	63.1719	49.435	117.617	93.0482	80.2744	63.1731	120.113	123.721	103.394	119.335	144.753	120.881	141.794	181.036	112.588	117.546	117.355	139.029	96.6885	87.6095	106.979	98.2009	74.8916	129.872	32.2005	30.8359
729	cimigenol	6.85_489.3566m/z	489.357	6.84832	POS	LMST01100005	M+H	C30H48O5	44.1	38.8	-1.82581	32.5398	86.7889	74.3263	61.8556	30.1485	67.0984	90.9404	31.8906	77.904	75.019	69.5084	138.896	50.84	49.2109	45.2781	91.4163	82.9236	99.1871	26.7779	70.2272	104.156	67.6599	75.2735	69.0453	48.4602	69.5746	158.602	54.0255	133.407	76.6802	47.8892	52.6336	40.6105	15.7853	61.7848	77.4295	20.0542	19.1585
730	PI(P-20:0/0:0)	5.52_613.3707m/z	613.371	5.52203	POS	LMGP06070001	M+H	C29H57O11P	44.1	23.9	-0.633566	3687.34	2485.05	4240.77	1860.7	2465.26	11862.8	4428.15	1237.02	2158.18	2301.52	1841.3	1583.74	2159.32	2398.72	3195.43	1946.52	1604.72	2748.66	4061.17	6669.98	6314.22	9136.82	4618.83	8649.78	3226.14	4856.43	2854.54	3610.35	6795.58	8411.28	3550.95	2771.17	3982.39	8407.66	1718.9	1245.17	1203	1079.64
731	Atalantoflavone	3.65_337.1078m/z	337.108	3.65343	POS	LMPK12110420	M+H	C20H16O5	44.1	28.3	2.16697	93.0941	195.891	122.657	84.9304	113.104	87.8115	73.804	64.1537	84.2228	109.124	73.2567	116.31	83.2695	155.759	125.24	90.6978	59.7999	186.115	76.4938	161.735	272.265	57.1179	271.393	110.125	51.3032	70.7641	136.861	69.6441	96.6573	74.3566	117.024	81.6432	105.661	121.539	77.5119	215.553	30.1294	34.5281
732	6-Hydroxykaempferol 3,5,7,4'-tetramethyl ether 6-rhamnoside	5.00_505.1722m/z	505.172	4.9999	POS	LMPK12112849	M+H	C25H28O11	44.1	31.6	3.54348	137.402	131.521	202.021	80.7379	83.15	79.4824	79.9879	82.8621	108.714	114.026	102.59	182.377	102.433	98.1876	164.09	83.8494	84.3048	141.936	72.441	134.85	166.121	170.649	154.96	94.2475	108.862	83.1164	158.321	58.5316	183.59	167.927	172.182	153.876	186.804	144.063	220.051	186.715	33.4445	40.3834
733		5.82_457.3315m/z	457.332	5.81765	POS							55710.7	74432.8	83607	33867.1	49444.1	83209	56136.6	49240.5	66726.1	103373	57674.4	79996.2	58174.2	14746.1	79690.9	60396.7	51825.2	92757.5	53233.9	88222.4	101933	122770	50508.4	104770	67506	67670.8	138529	31482.2	115355	130303	69034	56280.6	65976.8	59100.2	130086	48377.1	25343.7	21365.9
734	Corticosterone	6.69_347.2208m/z	347.221	6.69013	POS	HMDB01547	M+H	C21H30O4	44.1	35.1	-2.43769	30.7715	17.9692	9.22257	39.8224	33.4086	13.1654	74.555	40.7937	57.7063	41.4106	65.8239	78.2415	95.9732	51.0059	8.61771	21.6049	57.1984	33.9435	100.697	46.33	15.6474	23.1428	31.0279	61.3357	132.411	81.8468	19.406	68.2051	62.8217	37.4167	17.4124	2.00642	46.0073	6.16476	33.3618	3.79284	12.0385	14.0828
735	(+)-cucurbic acid	3.65_251.1070m/z	251.107	3.65343	POS	LMFA02020013	M+K	C12H20O3	44.1	38.4	12.4273	15.6029	35.4309	24.0039	15.834	21.1778	13.1099	19.5175	7.7556	15.9679	19.8923	14.1957	22.0745	23.811	30.7353	24.9259	17.4442	11.9156	39.426	17.0579	29.1031	45.5811	9.29037	48.0053	22.0408	1.97536	8.43993	21.1058	10.3925	22.0894	11.6842	20.5297	13.221	23.7482	22.5085	13.2184	32.8918	5.9036	6.99831
736	D-Glucose	0.64_179.0552m/z	179.055	0.637467	NEG	HMDB00122	M-H	C6H12O6	44.1	26.3	-4.80401	958.592	1042.38	819.141	1221.77	1135.67	1060.74	1474.42	1572.18	1343.94	1307.22	1403.59	1201.79	1438.87	1327.35	1128.5	1356.82	1503.86	1436.07	1190.14	1256.84	1352.9	1383.2	1109.68	1142.95	1498.58	1466.04	1606.71	1813.72	1473.22	1290.26	1513.97	1400.24	1872.35	1397.95	1497.48	1643.53	315.438	325.279
737	5,7-Dihydroxy-8-3',4',5'-tetramethoxyflavone 5-O-rhamnoside-6-C-glucoside	3.16_681.2034m/z	681.203	3.15508	NEG	LMPK12111407	M-H	C31H38O17	44.1	39.8	-0.304088	1374.61	1093.53	1690.51	1296.07	1981.3	1224.11	1484.05	1241.35	1233.62	1303.16	945.434	1421.27	1056.27	947.071	1383.53	1716.98	824.822	1079.54	1534.94	1426.69	1562.67	1332.78	1062.78	1541.01	1691.39	1305.71	1619.44	928.371	1272.34	1649.53	1219.36	1077.96	1251.68	998.047	1332.29	1641.6	340.76	358.106
738	(22E,24E)-1alpha,25-dihydroxy-22,23,24,24a-tetradehydro-24a,24b-dihomovitamin D3 / (22E,24E)-1alpha,25-dihydroxy-22,23,24,24a-tetradehydro-24a,24b-dihomocholecalciferol	6.98_485.3271m/z	485.327	6.97922	NEG	LMST03020395	M+FA-H	C29H44O3	44.1	25.2	-0.443541	144.882	217.582	267.348	251.858	200.599	206.19	236.125	290.142	231.726	207.197	204.11	257.396	189.391	98.4271	320.202	131.685	186.362	251.182	340.219	321.659	354.207	354.033	239.891	295.471	296.354	292.896	495.621	296.958	362.639	331.84	346.373	276.637	331.545	261.131	571.391	361.063	65.5175	68.7275
739	Campherene-2,13-diol	5.82_261.1854m/z	261.185	5.81765	POS	LMPR0103800001	M+Na	C15H26O2	44	35.4	12.2598	1372.35	1598.25	1644.96	626.791	1045.37	2005.07	1420.98	859.305	1522.14	2396.18	1335.18	1917.82	1210.27	405.496	1855.92	1399.19	1066.29	2029.12	1064.87	1981.87	2229.18	2778.26	1003.23	2662.01	1321.63	1661.06	2534.59	618.961	2854.67	2585.23	1386.89	947.196	1307.5	1482.85	2589.67	898.18	471.76	461.922
740	DG(14:1(9Z)/22:6(4Z,7Z,10Z,13Z,16Z,19Z)/0:0)	8.48_611.4656m/z	611.466	8.48362	POS	HMDB07063	M+H	C39H62O5	44	40.1	-2.23471	2570.7	1470.02	588.264	1699.39	1698.31	1386.22	2722.67	2152.1	2339.01	2831.83	2677.95	1801.24	1404.9	2198.51	2329.69	1733.76	3353.67	2594.97	3261.32	2315.59	1113.37	2041.06	2743.96	2289.85	2886.84	3919.31	2355.43	2372.29	2581.75	2737.85	1707.51	1610.96	2040.68	1611.34	2070.65	1495.95	623.774	627.38
741	ZK 159222	5.82_535.3418m/z	535.342	5.82452	POS	LMST03020621	M+Na	C32H48O5	44	30	4.62105	352.514	398.327	368.808	111.872	255.346	455.391	346.179	177.444	341.576	509.039	345.375	405.58	298.794	45.1991	439.331	351.264	262.075	468.323	221.549	426.034	570.099	542.582	268.89	485.392	334.396	373.87	571.937	82.0666	590.99	459.756	349.094	257.111	328.018	291.658	623.638	318.01	100.894	101.549
742	PI(O-20:0/0:0)	4.33_614.3817n	615.388	4.32665	POS	LMGP06060001	M+2H, M+H	C29H59O11P	44	42.5	3.55366	237.271	161.615	257.577	338.354	747.723	155.82	366.869	224.093	244.339	275.862	190.02	217.525	142.227	464.202	503.534	423.796	441.158	289.871	830.795	952.206	1488.85	473.611	773.023	1116.84	605.399	384.057	248.169	1189.95	588.246	487.727	361.804	411.608	481.885	512.619	243.627	205.313	133.282	128.864
743	Hildecarpidin	2.82_383.1122m/z	383.112	2.81573	POS	LMPK12070113	M+H	C21H18O7	44	30.7	-0.746093	13.6317	50.5917	58.6326	26.2821	13.7756	23.4869	20.2934	8.22671	17.8001	29.5063	15.2571	19.8653	17.5463	48.0927	26.0302	16.3617	20.231	31.1124	24.4349	35.9701	57.9223	26.6488	44.8973	21.7291	49.5825	23.2613	18.7988	37.0326	15.6611	94.8134	72.2337	74.0405	69.4926	50.02	125.388	56.868	9.89711	8.90403
744	14:4(2E,4E,8E,10E)(6Me[S],9Me,12Me[S])	5.82_285.1845m/z	285.184	5.82452	POS	LMFA01020368	M+Na	C17H26O2	44	34.4	7.44749	81.8917	98.0287	100.849	40.1476	78.6622	89.4162	102.593	51.8349	85.4081	106.458	96.069	89.652	81.3593	22.4444	92.9304	74.6786	78.6511	99.095	60.3833	106.34	133.277	131.77	69.0505	127.353	67.6574	118.913	110.372	32.3354	130.698	125.175	84.8967	62.8387	73.7752	107.657	122.853	72.7161	22.6845	29.3804
745	Apigenin 4'-glucuronide	4.03_445.0788m/z	445.079	4.03322	NEG	LMPK12110350	M-H	C21H18O11	44	30.7	2.58528	614.534	740.076	417.147	85.8736	260.116	439.671	223.982	128.926	208.39	306.029	137.101	288.255	503.489	3081.17	171.71	192.245	459.025	147.43	445.549	692.899	358.678	483.793	621.128	1519.25	667.384	537.362	80.6957	298.978	261.428	180.509	803.616	508.655	408.545	845.025	703.84	1676.86	138.388	141.406
746		1.88_197.0445m/z	197.044	1.88013	NEG							410.198	709.418	868.301	757.06	1090.7	436.578	144.835	504.289	388.645	572.949	395.373	376.586	230.569	354.277	491.15	72.2637	133.285	307.489	833.568	832.749	1188.28	231.242	1108.78	726.502	346.85	1488.46	1002.9	1114.87	142.933	356.667	545.632	133.966	533.951	261.591	514.342	1383.22	153.316	159.587
747	Erythrinin A	2.17_319.0964m/z	319.096	2.1737	NEG	LMPK12050034	M-H	C20H16O4	44	31.8	-3.75427	104.05	96.9018	104.257	62.8116	159.903	73.4717	61.8171	99.1921	75.4515	77.4502	74.7697	75.1939	65.4471	77.9005	142.777	59.7216	152.502	95.0458	96.8961	93.5015	52.5922	106.693	130.151	73.1774	70.6263	90.331	96.1972	60.0311	67.3836	83.1702	116.232	102.135	105.026	143.637	111.21	136.754	26.816	26.3681
748	Prostaglandin D2	6.71_397.2208m/z	397.221	6.71105	NEG	HMDB01403	M+FA-H	C20H32O5	44	39.1	-6.78552	130.16	96.8695	57.5461	179.211	175.177	238.474	176.72	104.41	114.591	64.0674	184.092	71.1542	104.615	158.834	39.0986	97.0198	148.025	46.5118	178.835	120.123	95.1463	106.496	110.918	102.617	123.562	164.83	171.089	175.345	92.8884	143.268	49.2333	52.7504	59.0303	21.8362	37.5175	82.6026	28.5594	28.5243
749		4.28_167.0341m/z	167.034	4.2807	NEG							6.65142e-09	36.3233	6.65142e-09	6.65142e-09	0.454472	21.8652	2.26309	6.65142e-09	0.931594	6.65142e-09	2.3504	0.400858	6.65142e-09	0.295475	6.65142e-09	6.65142e-09	6.65142e-09	6.65142e-09	0.764667	0.293726	6.65142e-09	0.701965	6.65142e-09	6.65142e-09	6.65142e-09	6.65142e-09	6.65142e-09	6.65142e-09	32.3075	60.1497	60.0991	6.65142e-09	6.65142e-09	8.75364	1.63206	298.562	3.68615	3.83308
750	Stoloniferone F	5.91_485.3263m/z	485.326	5.91388	POS	LMST01031092	M+Na	C28H46O5	43.9	31.4	5.62648	2741.93	2597.56	2974.79	1416.09	1986.93	4059.13	1990.18	3110.05	3175.98	4580.08	2411.98	4274.27	2236.38	761.548	3976.88	3035.04	1807	4601.93	2441.34	3816.39	4430.66	5175.55	2080.52	4623.94	3049.87	2178.81	8219.06	1786.86	5435.28	4596.23	3118.09	2145.45	3493.44	1966.19	7044.45	1692.5	1083.66	921.647
751	6-Prenylcatechin	3.23_359.1491m/z	359.149	3.22768	POS	LMPK12020076	M+H	C20H22O6	43.9	25.4	0.477627	262.909	302.372	32.0916	208.981	118.635	216.498	84.88	96.4526	119.103	110.138	200.179	127.212	71.2104	105.024	169.418	126.33	41.5105	354.828	75.8591	121.09	41.8537	148.899	222.356	103.308	60.1492	660.32	316.734	201.327	253.612	987.472	282.699	183.796	169.969	549.455	150.024	393.43	64.5693	59.7483
752	24-Nor-5beta-cholane-3alpha,7alpha,12alpha-triol	8.77_387.2883m/z	387.288	8.77187	POS	LMST04060008	M+Na	C23H40O3	43.9	56.1	3.59188	55.1429	47.3131	42.3398	58.817	118.312	56.2094	80.6394	42.5743	55.5016	35.683	58.5383	72.0493	68.9082	98.8242	22.0631	38.3459	78.914	21.8113	172.82	80.4409	42.6077	51.6448	69.2734	64.3528	216.378	75.8307	62.4086	75.5782	133.864	43.3702	40.0609	33.5185	70.3152	35.1712	33.0083	34.4993	19.3433	14.4372
753	Indoleacetic acid	1.61_220.0605m/z	220.06	1.60503	NEG	HMDB00197	M+FA-H	C10H9NO2	43.9	27.2	-5.89521	969.768	1704.86	3056.67	2138.06	1700.03	1233.7	1865.48	1631.94	1632.61	1571.77	1650.65	1750.97	2890.33	1566.52	2186.27	1353.21	1345.89	2156.49	2697.26	1820.7	1193.77	1464.04	2131.35	1511.21	3577.43	2407.82	3657.31	2369.88	1703.54	2520.63	2321.45	1895.81	2704.95	2952	2273.3	2138.81	549.875	560.967
754	Norlinolenic acid	7.49_309.2065m/z	309.207	7.4929	NEG	LMFA01030756	M+FA-H	C17H28O2	43.9	25.1	-2.27517	15632.4	7760.06	4560.15	13604.4	14740.5	7162.97	25175	11268.5	17793.8	13190.4	22220.4	21256.8	12084.1	19465.1	5324.31	15132.4	14318.2	10008.3	27759.2	18755.5	13514.8	13225.8	13885.5	24700.8	28341.1	19848.4	12503.7	22501.8	20986	13157	6678.06	4115.65	14159.5	3663.46	6660.14	5977.18	3457.93	3476.06
755	(+)-Mayurone	8.12_205.1589m/z	205.159	8.12353	NEG	LMPR0103860002	M-H	C14H22O	43.9	26.7	-4.23392	162.531	173.233	164.938	217.255	179.659	164.014	201.108	190.6	163.398	172.67	161.303	122.216	183.907	141.444	163.095	148.17	163.712	130.03	253.504	232.494	187.952	280.1	252.216	169.48	229.139	238.267	305.174	269.438	173.085	259.684	231.409	262.358	216.689	217.967	233.159	262.667	43.3032	47.0319
756	Asplenetin	3.05_743.2361m/z	743.236	3.05197	NEG	LMPK12110846	2M-H	C20H20O7	43.9	48.3	2.10664	86.23	172.371	137.159	103.492	82.4949	74.1072	51.647	85.3514	71.7119	74.4833	86.0998	72.2614	85.3416	30.9484	94.1784	108.771	29.6591	92.242	72.346	124.177	117.727	137.951	148.296	132.041	48.8661	72.6092	132.886	88.3174	66.5058	144.932	101.534	50.3787	27.1353	191.086	102.428	151.633	28.9421	28.2295
757	Calythropsin	3.05_571.1639m/z	571.164	3.05197	NEG	LMPK12120115	2M-H	C16H14O5	43.9	44.6	5.08216	65.6481	105.727	115.492	66.4285	54.8424	54.7126	12.0216	82.756	50.3933	32.1455	46.8833	81.5957	33.9291	26.5286	92.2173	84.6838	63.212	79.97	159.922	125.869	128.545	92.7242	169.266	68.2785	80.6282	297.702	88.1054	68.309	41.3718	263.637	94.6824	107.586	16.6052	137.723	81.6744	142.48	27.5318	30.5008
758		4.93_505.1352m/z	505.135	4.93403	NEG							94.5453	104.715	182.31	6.57055	6.65142e-09	92.574	92.0169	2.25204	55.3773	169.331	1.33652	28.8278	9.66114	338.309	22.3527	1.99365	34.7008	39.2934	74.5815	114.002	62.4419	137.328	48.558	241.579	79.288	47.1781	33.6861	2.77196	35.9971	30.8304	120.245	150.12	67.4854	161.662	135.083	104.783	16.1745	18.4376
759	7-Hydroxy-5,4'-dimethoxyflavan	3.06_309.1123m/z	309.112	3.05587	POS	LMPK12020270	M+Na	C17H18O4	43.8	31.1	8.99729	236.443	442.127	406.432	315.087	370.841	202.868	109.233	638.566	374.202	219.854	412.489	519.256	256.016	260.509	350.154	295.009	153.759	470.348	449.442	337.615	133.07	332.968	466.269	283.932	323.464	242.774	576.118	156.436	309.473	635.913	351.635	191.503	210.945	428.9	401.604	584.573	103.18	101.421
760	N-stearoyl taurine	5.13_409.3109m/z	409.311	5.12997	POS	LMFA08020078	M+NH4	C20H41NO4S	43.8	33.1	3.59585	1145.99	5259.48	4114.57	688.221	1451.93	2863.52	2291.11	685.648	2312.8	4052.23	1853.22	3214.42	2234.4	194.195	3607.01	810.354	2953.55	2970.4	769.937	3075.45	2492.04	5646.21	2521.65	3611.77	1258.93	3459.97	1969.2	486.774	6385.41	8237.58	1771.14	1632.88	1096.51	2320.11	3054.45	1089.07	831.873	812.496
761	(6aS,11aS)-2-dimethylallyl-3,6a,9-trihydroxypterocarpan	2.95_341.1396m/z	341.14	2.9532	POS	LMPK12070004	M+H	C20H20O5	43.8	33.3	3.58602	6.35633	15.8017	24.3472	29.4643	49.2102	9.97033	2.26317	9.7511	16.4043	9.66854	39.1203	24.2435	22.0117	8.52744	13.1074	4.36244	3.67894	21.3573	6.61325	15.1721	8.72219	11.247	23.387	24.507	6.98659	30.1447	25.4083	14.1411	14.2746	21.2571	17.9725	11.3272	27.638	22.1927	18.0935	13.5165	4.9298	5.10319
762	4,4'-dihydroxy-3,5-dimethoxydihydrostilbene	3.34_297.1124m/z	297.112	3.34453	POS	LMPK13090036	M+Na	C16H18O4	43.8	33.6	9.78908	51.0983	90.1359	67.3701	94.083	85.4497	35.5875	47.7329	263.405	118.972	64.16	161.304	66.5155	103.291	57.5867	115.617	66.372	30.768	142.63	132.819	98.9215	72.6389	74.5289	115.913	92.5126	88.2524	110.812	166.994	40.8102	70.2314	119.28	137.101	103.201	53.9922	206.208	103.866	236.915	29.1974	32.7293
763	Phenol	0.82_95.0496m/z	95.0496	0.823983	POS	HMDB00228	M+H	C6H6O	43.8	28.8	4.6718	0.37246	16.3281	6.52357	0.222081	5.2518	3.59525	2.31184	0.392608	6.7054	0.356302	26.3784	6.00603	1.6085	1.77138	1.73542	22.7342	0.594139	0.647201	10.6511	20.9437	12.6026	9.8104	1.87144	69.5395	6.65142e-09	2.3365	6.65142e-09	4.81514	1.31002	4.63571	4.00666	1.68667	11.7503	2.07519	0.617972	4.4576	2.0233	2.12347
764	1alpha,25-dihydroxy-26,27-dimethyl-20,21-methano-23-oxavitamin D3 / 1alpha,25-dihydroxy-26,27-dimethyl-20,21-methano-23-oxacholecalciferol	6.06_481.3312m/z	481.331	6.0577	POS	LMST03020413	M+Na	C29H46O4	43.8	39	5.24487	41.9478	17.5434	7.0695	6.65142e-09	3.12076	47.8288	15.4158	5.70623	24.3777	30.3622	29.5058	45.9502	14.4974	7.5873	31.2942	50.0536	28.8833	76.1942	6.65142e-09	12.1692	16.7586	17.3712	3.12528	22.4062	14.5728	1.30155	61.295	6.65142e-09	63.7532	9.4345	22.4954	7.21732	34.1552	6.65142e-09	75.2253	3.16143	5.41235	6.99483
765	PGF2alpha-11-acetate methyl ester	7.44_428.3008m/z	428.301	7.43898	POS	LMFA03010097	M+NH4	C23H38O6	43.8	23.8	0.323177	31.6576	18.6152	1.51708	77.782	44.3457	2.81751	77.7709	8.01264	38.4331	36.2404	10.0931	70.0821	50.606	68.8845	3.51929	7.10341	9.22631	10.4217	263.076	135.422	61.8649	86.5259	74.0642	190.973	363.18	119.917	59.7155	128.769	141.568	73.396	33.6484	6.65142e-09	85.2053	9.50084	71.9816	10.3515	18.9301	15.7075
766	cis-6S,7R-Epoxy-9Z,12Z-nonadecadiene	9.49_278.2616n	296.295	9.4867	POS	LMFA12000302	M+H, M+NH4	C19H34O	43.8	26	2.19164	115.085	40.4624	94.372	138.054	79.5298	59.861	89.8717	115.836	96.7119	115.2	81.8539	96.4094	66.8561	108.632	51.2385	92.4022	105.262	97.1494	180.926	132.234	117.746	113.216	131.625	109.188	172.417	46.2415	148.269	110.783	98.7071	108.392	115.576	157.894	167.821	88.1927	63.3284	115.573	33.3457	26.5594
767	4,10-undecadiynal	4.23_207.1017m/z	207.102	4.22572	NEG	LMFA06000070	M+FA-H	C11H14O	43.8	30.8	-5.79894	23.2799	34.7371	30.8914	32.5854	39.1673	17.5539	56.068	31.4964	44.2754	38.464	76.0921	30.0995	51.6041	48.031	13.0864	21.3435	31.1602	27.4851	72.6936	35.8017	18.8376	23.3795	33.2645	29.9535	63.2166	35.7884	14.7446	28.6376	49.1719	22.4036	12.5228	17.4669	31.7169	5.93508	2.62341	6.3615	10.3736	10.7755
768	Formononetin 7-O-laminaribioside	3.33_591.1721m/z	591.172	3.32693	NEG	LMPK12050019	M-H	C28H32O14	43.8	27.5	0.295264	151.714	214.01	188.17	297.079	256.048	113.88	179.33	712.219	339.937	212.876	429.706	194.138	352.51	161.77	317.645	217.48	106.034	403.949	365.48	279.278	192.731	206.12	352.019	261.855	299.711	346.122	474.493	171.065	218.874	313.152	380.394	302.078	150.893	580.226	281.114	638.564	83.8907	81.9035
769	Prostaglandin F2a	7.09_399.2387m/z	399.239	7.08722	NEG	HMDB01139	M+FA-H	C20H34O5	43.8	30.9	-0.327515	36.5347	15.7532	4.15157	40.1443	35.618	11.8647	58.4433	36.4187	49.3095	41.8537	55.7736	64.2729	42.2651	52.1324	8.40827	11.4584	39.6945	13.6583	97.4437	49.594	18.4883	44.1809	38.5358	48.3137	160.334	83.0189	52.6238	71.8312	40.1878	42.7027	18.7175	1.34925	45.4974	3.05489	41.841	6.84872	10.9305	9.45989
770	PGF1a alcohol	6.99_387.2761m/z	387.276	6.99297	NEG	LMFA03010173	M+FA-H	C20H38O4	43.8	31.6	2.62549	9.76852	6.65142e-09	1.17728	11.6629	20.2651	2.22827	20.8041	20.476	16.7513	4.44553	25.627	15.5165	3.58923	28.3367	2.2285	4.60593	15.8289	2.72499	17.7516	10.6759	5.03894	7.44136	11.5125	11.2262	12.252	43.8526	14.7783	14.5809	5.99108	9.2957	2.73944	0.854182	11.2802	6.65142e-09	1.37075	0.669348	3.23196	3.2391
771	5,7,4'-Trimethoxy-4-phenylcoumarin	2.97_623.1961m/z	623.196	2.97143	NEG	LMPK12100048	2M-H	C18H16O5	43.8	39.8	6.1922	101.384	269.046	186.812	141.6	245.175	177.51	315.962	259.281	247.284	124.949	180.415	396.955	108.373	150.365	246.927	245.363	157.582	309.773	173.987	286.407	401.115	301.267	289.796	234.593	206.784	148.824	241.97	200.647	341.526	275.651	225.617	249.122	221.994	178.493	292.432	225.434	58.3717	64.5629
772	gibberellin A3 O-beta-D-glucoside	4.24_507.1874m/z	507.187	4.23945	NEG	LMPR0104170033	M-H	C25H32O11	43.8	45.5	0.518255	28.9794	21.7637	50.053	1.56467	14.0438	5.78687	6.65142e-09	4.17157	6.20396	6.00227	10.0304	11.714	5.75716	6.65142e-09	7.41083	0.866704	6.65142e-09	18.7988	6.65142e-09	9.62726	6.65142e-09	1.98579	33.0407	11.6955	6.65142e-09	0.609948	3.08033	19.5341	12.2096	14.2028	21.4182	6.65142e-09	8.58049	26.9676	39.222	36.9881	3.61205	4.15894
773	Estrone 3-glucuronide	5.16_445.1868m/z	445.187	5.15887	NEG	LMST05010011	M-H	C24H30O8	43.8	28.4	-0.0905854	18.6989	6.9229	7.75995	6.65142e-09	21.8438	32.5738	6.65142e-09	10.6495	7.43038	6.65142e-09	10.8828	16.0926	1.50044	6.65142e-09	6.65142e-09	20.6557	6.65142e-09	36.486	6.65142e-09	136.061	63.7662	561.174	21.3	13.916	14.288	10.6258	135.774	6.65142e-09	1.69034	60.0622	2.70037	11.4524	2.17751	6.65142e-09	6.65142e-09	6.65142e-09	6.51326	7.38683
774	Valerenic acid	5.82_235.1695m/z	235.17	5.81765	POS	LMPR0103460001	M+H	C15H22O2	43.7	22.2	1.24871	192.238	225.853	223.498	108.376	169.905	252.149	206.378	137.392	195.878	262.666	191.393	222.415	197.332	64.9802	230.479	194.75	179.337	231.392	199.339	265.231	297.871	315.007	179.775	312.149	205.476	243.553	359.456	100.79	322.319	312.762	203.437	162.83	202.129	206.296	307.388	176.937	68.0266	66.2124
775	Equol	3.06_265.0854m/z	265.085	3.06273	POS	HMDB02209	M+Na	C15H14O3	43.7	30.5	7.74623	34.1341	57.3068	46	40.2494	46.865	31.9283	25.9086	68.1443	45.6565	35.6436	49.2181	54.5913	31.9759	40.1646	49.8592	38.3607	20.4031	53.2857	53.2314	48.1586	35.4069	45.424	63.7882	39.0192	37.8632	36.2145	66.2903	23.7863	43.5809	83.1309	49.9709	34.6361	34.0281	62.2186	52.5172	74.4523	12.4308	14.0513
776		4.06_546.2841m/z	546.284	4.05852	POS							2.83032	10.395	32.6789	34.2399	57.9384	6.65142e-09	49.6184	52.128	30.4568	38.3137	5.72786	11.3796	23.6932	18.8667	3.52844	21.7062	83.805	36.2722	203.851	135.316	150.805	8.5651	98.5938	210.668	22.6678	102.439	6.65142e-09	114.709	22.4596	142.371	18.8142	27.8201	28.1153	16.7946	18.1724	5.93594	15.5678	15.9432
777	2-nonene-4,6,8-triynal	2.09_146.0600m/z	146.06	2.09447	POS	LMFA06000050	M+NH4	C9H4O	43.7	20.3	-0.57889	78.2232	8145.82	2730.71	645.56	1620.46	3818.58	3099.25	37.672	1988.38	49.3668	4932.87	2441.61	5658.88	643.262	876.366	3136.96	531.928	71.4247	5857.12	4836.75	4455.05	4417.93	473.555	8847.14	509.2	102.977	213.179	7327.15	953.116	1611.49	641.081	187.642	722.332	277.977	459.001	1666.83	915.28	743.328
778	6-Hydroxy-(E,E)-7,9-heneicosadien-11-one	6.83_345.2754m/z	345.275	6.8276	POS	LMFA12000219	M+Na	C21H38O2	43.7	26	-3.2302	17.9656	17.3082	19.2431	22.2688	17.8138	30.7196	21.3725	18.3444	20.8936	16.2375	30.6455	22.0727	14.5793	19.7732	18.1902	20.2793	17.65	18.04	20.5007	29.0469	30.1719	27.4827	23.8382	40.9579	24.7377	27.5771	21.8056	29.4011	35.6418	20.9791	21.6573	22.9575	19.8749	25.0705	18.7713	24.7307	4.56697	4.989
779	12-hydroxy-10-dodecenoic acid	4.91_259.1541m/z	259.154	4.90653	NEG	LMFA01050168	M+FA-H	C12H22O3	43.7	26.7	-4.67391	211.543	145.575	170.321	115.042	206.074	101.735	195.887	69.8088	183.188	287.844	145.31	258.369	101.233	385.708	149.144	436.19	53.3088	527.451	254.327	288.027	227.462	142.885	177.805	626.54	244.504	235.8	76.9284	133.912	597.627	367.951	129.757	108.346	160.452	119.912	76.2754	201.909	63.3743	64.3089
780	3'-O-Methylmaysin	4.23_635.1628m/z	635.163	4.22572	NEG	LMPK12110757	M+FA-H	C28H30O14	43.7	32	1.70696	2.1345	56.2293	86.1068	103.452	53.9502	146.185	453.949	51.2628	151.172	283.797	9.91167	10.7249	0.287026	4.03813	162.729	89.2592	86.1438	30.2191	106.773	70.965	114.49	5.5471	103.524	18.275	6.65142e-09	22.0204	110.279	110.413	5.00026	230.686	50.6141	215.43	3.05626	8.91631	18.1233	10.634	24.5926	24.0066
781	2,3-di-0-hexanoyl-alpha-glucopyranose	4.86_421.2076m/z	421.208	4.85842	NEG	LMSL05000001	M+FA-H	C18H32O8	43.7	26	-0.827028	6.65142e-09	6.19927	11.4809	6.65142e-09	25.936	47.2576	6.65142e-09	28.9555	9.82075	6.65142e-09	20.3055	6.65142e-09	34.1901	6.65142e-09	26.9368	0.940478	8.33108	6.17146	2.0538	7.35818	27.1778	1.17466	6.65142e-09	5.38779	18.9778	34.9172	6.65142e-09	6.65142e-09	6.65142e-09	6.65142e-09	105.169	6.65142e-09	35.4238	60.6591	7.44437	436.505	5.53353	6.05928
782	(22E,24E,26E)-1alpha,26b-dihydroxy-22,23,24,25,26,26a-hexadehydro-26a,26b-dihomo-27-norvitamin D3 / (22E,24E,26E)-1alpha,26b-dihydroxy-22,23,24,25,26,26a-hexadehydro-26a,26b-dihomo-27-norcholecalcifer_x000D_ ol	5.05_425.3076m/z	425.308	5.05435	POS	LMST03020312	M+H	C28H40O3	43.6	34.3	6.13069	109.224	273.707	309.068	70.2491	98.5935	229.981	149.875	72.0873	184.018	292.366	133.055	309.819	118.303	57.0564	227.66	114.049	133.846	401.947	67.4064	222.767	288.362	340.399	128.405	265.515	85.3422	207.051	189.159	68.2002	461.064	395.22	154.913	70.2286	141.445	154.551	334.294	110.066	51.1482	51.4406
783	22:2(7Z,15Z)	8.79_354.3368m/z	354.337	8.79248	POS	LMFA01030861	M+NH4	C22H40O2	43.6	19.5	0.570335	1397.95	731.291	1496.96	1427.66	1097.14	743.022	909.645	1190.24	958.16	1168.37	905.739	776.494	1352.55	986.046	973.006	903.173	805.365	1160	1555.31	1923.82	2589.5	1760.16	2028.55	1493.19	1121.73	1371.67	2896	2257.61	1795.64	1594.35	1745.01	1570.84	1245.8	2081.52	1191.21	2873.3	231.98	220.604
784	Presphaerol	7.05_313.2495m/z	313.249	7.05398	POS	LMPR0104220002	M+Na	C20H34O	43.6	25.2	-2.5352	232.589	152.668	165.188	152.617	212.83	170.205	198.899	186.262	196.149	198.425	161.317	269.823	112.421	267.681	144.332	233.534	119.348	211.945	208.665	275.75	353.75	189.873	217.479	387.589	177.952	376.198	175.224	272.574	326.558	272.647	199.158	211.335	221.86	229.602	135.876	223.891	65.1434	58.355
785	Okanin 4'-(2'',4'',6''-triacetylglucoside)	3.11_621.1443m/z	621.144	3.11383	NEG	LMPK12120160	M+FA-H	C27H28O14	43.6	29.7	-3.21421	93.5208	211.329	127.616	152.398	126.756	88.3049	106.394	78.9991	123.196	166.294	83.8008	202.929	96.3761	101.641	234.725	90.6636	60.6379	148.004	99.0053	133.045	175.211	102.452	139.935	136.007	71.085	182.279	262.348	88.3779	133.649	185.483	132.518	125.364	69.36	212.681	99.0565	173.288	36.4439	36.325
786	Kaempferol 4'-methyl ether 3-(2Glc-glucosylrutinoside)	3.04_769.2199m/z	769.22	3.03823	NEG	LMPK12110559	M-H	C34H42O20	43.6	26.9	0.316976	209.153	224.698	238.563	210.173	138.033	186.996	178.978	365.03	197.19	159.798	170.594	133.937	131.419	149.955	176.261	124.138	77.5944	217.397	299.667	286.447	315.494	325.652	224.007	244.685	154.628	192.681	174.968	139.06	213.888	371.32	223.679	194.688	161.708	345.184	126.014	318.296	62.4672	62.0004
787	4'-Hydroxy-5,7,2'-trimethoxyflavanone 4'-rhamnosyl-(1->6)-glucoside	4.28_638.2210n	637.214	4.2807	NEG	LMPK12140461	M-H, M+FA-H	C30H38O15	43.6	31.7	-0.108221	1065.96	2254.38	1074.35	1171.97	994.477	1470.84	789.797	1032.66	1144.18	542.66	1095.36	2417.66	1407.08	1060.22	1190.35	1289.28	710.863	1699.19	1067.63	1566.91	2006.26	2040.03	1402.59	1152.39	1196.99	1069.86	2236.65	934.228	1566.31	2348.87	1528.21	1476.98	1393.58	1746.13	1560.11	1701.03	354.275	368.625
788	2,6-Dimethyl-8-hydroxy-2E,6E-octadienal	7.49_167.1069m/z	167.107	7.48603	NEG	LMFA06000130	M-H	C10H16O2	43.6	25.3	-5.37304	279.62	174.664	79.0608	324.888	265.044	147.972	507.509	265.342	313.603	180.533	444.942	245.127	298.828	283.745	88.0527	197.451	413.858	92.4554	723.968	351.521	161.186	288.819	374.182	197.677	762.145	538.274	305.458	594.839	285.437	233.076	137.931	89.9726	326.065	70.6098	146.365	81.7032	64.5487	65.993
789	4-Hydroxynonenal	8.67_311.2222m/z	311.222	8.66677	NEG	HMDB04362	2M-H	C9H16O2	43.6	27	-1.91558	955.25	847.185	369.034	1107.69	1977.99	1475.4	2568.37	1167.9	1487.68	525.499	2312.59	1237.52	1118.5	879.868	225.864	693.65	1748.75	657.071	1614.35	830.63	468.035	507.75	618.837	929.524	2199.92	1433.13	486.379	980.541	1925.49	603.086	148.594	43.7895	335.545	1.70619	260.026	137.293	249.585	255.936
790	2,3-Dehydrokievitone hydrate	3.68_371.1132m/z	371.113	3.67765	NEG	LMPK12050300	M-H	C20H20O7	43.6	34.5	-1.05186	11.6992	3.81562	11.1705	22.5364	26.0848	9.05621	31.3718	34.6624	23.767	27.154	8.71835	20.5769	11.7036	34.6006	8.5767	22.5114	24.4483	25.9895	8.18668	14.316	19.4984	22.2736	3.06038	17.3056	35.4095	31.9154	44.2376	33.351	18.1098	13.1713	26.2526	45.3755	15.8535	8.38465	21.6564	43.7513	5.86041	6.04459
791	3-O-(Glcb)-6-O-(Glcb)-(25R)-5alpha-spirostan-3beta,6alpha,23S-triol	6.00_811.4447m/z	811.445	5.99637	POS	LMST01080071	M+Na	C40H68O15	43.5	21.4	-0.377869	9574.7	11405.8	4244.04	4454.59	5151.38	11199.8	10646.8	5175.42	11662.7	15676.2	9165.98	19995.7	8973.84	1858.21	14110.7	11137.7	11255.4	10704.5	4756.03	11763.1	15541.2	15710.7	6985.59	14648.2	8832.67	12221.5	14541.7	5117.59	16113.9	17708.1	9000.48	2587.6	7587.85	17028.4	15641.1	3904.25	3239.76	2995.26
792	11-deoxy-PGF1a	7.40_358.2953m/z	358.295	7.39773	POS	LMFA03010068	M+NH4	C20H36O4	43.5	23.2	0.362245	788.056	556.043	333.449	957.95	866.89	470.917	1091.71	1041.76	786.577	473.569	980.828	494.596	766.117	554.871	331.057	506.091	858.45	343.329	1285.34	725.13	336.969	611.946	928.162	426.501	1171.92	1090.48	668.497	1011.98	681.834	658.884	290.33	187.773	540.264	177.425	311.629	286.527	170.506	175.664
793	Vitamin A	8.77_304.2625m/z	304.262	8.77187	POS	HMDB00305	M+NH4	C20H30O	43.5	36.8	-3.48872	90.9617	119.296	82.6926	130.793	104.504	68.6877	65.3646	132.304	94.2008	103.802	85.9465	96.0423	52.7521	52.3883	52.7821	79.8722	78.3479	79.5176	118.498	93.1626	77.5747	154.883	62.5951	45.148	142.82	78.317	148.345	114.275	50.9035	89.0352	126.779	144.932	104.165	77.334	164.475	165.447	47.2815	44.3407
794	(-)-Picrotoxinin	3.39_293.1024m/z	293.102	3.39263	POS	LMPR0103540001	M+H	C15H16O6	43.5	29.2	1.40313	80.9088	37.6072	20.1777	18.006	35.4931	17.8963	10.3494	43.578	24.5119	29.5684	29.0223	12.7075	25.289	35.9321	27.5915	26.8125	30.5156	17.8615	32.2535	35.0574	37.5235	48.8812	10.2622	44.0487	16.2774	27.5337	58.5594	30.6077	44.6415	44.1703	53.663	95.422	29.2968	2.79946	75.3418	75.0852	11.0587	9.51535
795	Cyanidin 3-(2-glucosylgalactoside)	0.60_629.1964m/z	629.196	0.603983	POS	LMPK12010108	M+NH4	C27H31O16+	43.5	28.4	2.21502	9.85087	4.26657	1.12513	8.10473	10.7944	3.13959	22.1016	10.713	13.7317	20.9176	7.57984	10.5605	7.01469	7.64346	1.58504	9.36015	8.46435	12.2414	15.2119	7.66634	6.65142e-09	3.29574	5.58888	14.3489	25.6708	17.2035	17.8145	15.8846	21.989	4.80567	11.5723	5.65198	19.2547	8.47944	12.3678	14.1822	1.58231	1.32069
796	cholestan-6-oxo-3,5-diol	6.88_441.3337m/z	441.334	6.87582	POS	LMST01010126	M+Na	C27H46O3	43.5	30.3	-0.495481	2059.15	2736.25	1972.11	4029.89	4664.49	2500.55	5217.38	3601.71	3756.93	2743.32	3568.59	4400.47	2528.57	5962.49	2827.39	3520.09	3477.24	2052.18	6860.08	5568.27	5453.23	4413.04	5233.77	5515.07	5731.49	8377.72	4578.2	6460.43	4629.26	7236.98	3619.86	3647.32	4650.64	3725.97	2708.25	3882.48	1417.48	829.883
797	L-Tyrosine	1.61_180.0656m/z	180.066	1.60503	NEG	HMDB00158	M-H	C9H11NO3	43.5	25.6	-5.51872	68.1064	131.961	214.239	158.325	125.151	93.7614	131.506	121.627	118.66	115.201	120.831	126.101	213.83	109.803	164.049	107.492	106.469	163.104	192.265	133.024	84.7338	105.105	161.799	113.268	266.951	182.443	267.319	174.542	123.94	195.701	171.164	136.082	202.421	212.368	169.211	162.403	41.7187	41.8394
798	2,6-Dimethyl-5-hepten-1-ol	8.40_141.1277m/z	141.128	8.39858	NEG	LMFA05000120	M-H	C9H18O	43.5	29.5	-5.83409	17.9472	1.00685	6.65142e-09	3.72236	9.74338	0.819523	8.33006	0.825171	14.0869	19.3861	15.0965	29.7655	6.65142e-09	23.9675	5.06204	12.5778	6.65142e-09	15.1209	5.94453	26.4958	49.6416	16.6558	6.65142e-09	58.2771	1.70278	1.15708	6.65142e-09	6.65142e-09	25.8358	7.79658	2.69505	6.65142e-09	8.54692	1.18086	2.14789	2.10044	2.98775	2.81598
799	13E,15E,18Z,20Z-pentacosatetraen-11-ynyl acetate	5.82_421.3103m/z	421.31	5.81765	POS	LMFA07010407	M+Na	C27H42O2	43.4	28.9	6.56765	13404.2	18407.8	19508.2	7881.68	12086.1	19244.3	13914.8	11202	15744.7	23665.4	13914	19108.9	13241	4038.8	19292.1	13623.2	12535.7	21891.5	12114.6	21004.3	24006.5	29012.5	12794.1	25184.4	14863.8	17914	30968.7	7813.15	28577.1	30756.2	16087.8	12812.8	15154.1	15014.9	29625.5	11187.7	5650.44	5076.61
800	18-fluoro-9Z,12Z-octadecadienoic acid	5.57_299.2376m/z	299.238	5.57015	POS	LMFA01090051	M+H	C18H31FO2	43.4	23.4	-1.68265	64.0397	15.8507	26.8382	8.36211	10.0085	155.095	54.5197	25.2423	44.8479	57.2917	31.6606	65.0679	5.42972	6.65142e-09	92.9905	79.657	15.4846	57.0223	8.27376	77.9316	47.0694	130.014	19.2851	179.586	11.0363	75.9145	215.884	7.95993	186.965	140.696	31.4049	6.65142e-09	15.6577	86.3713	40.8212	19.1188	18.3534	16.1941
801	DG(14:0/0:0/14:0) (d5)	8.53_556.4414m/z	556.441	8.5312	POS	LMGL02010309	M+K	C31H55D5O5	43.4	29.6	5.32969	1118.39	1028.82	940.773	1245.87	1026.84	1134.26	1268.65	971.978	1035.24	1165.39	1072.72	909.991	964.941	1176.23	971.673	972.164	1136.12	831.493	1911.28	1661.54	1731.15	1624.48	1439.64	1479.66	1765.58	1546.65	2170.28	1510.48	1449.45	1979.37	1385.11	1385.77	1491.76	1448.45	1255.84	1551.98	413.322	325.697
802	1-Methylinosine	0.62_300.1293m/z	300.129	0.617733	POS	HMDB02721	M+NH4	C11H14N4O5	43.4	23.7	-3.45414	2.46834	17.382	24.0845	4.44428	6.94631	16.8276	5.33725	7.71401	10.1027	5.03932	23.1141	11.3161	7.18672	12.9861	7.16929	25.4541	7.78123	6.83717	11.141	14.9508	11.9111	25.8577	13.0476	11.3406	12.4688	13.7667	12.8066	18.029	20.4997	12.8893	6.53985	7.5085	7.65239	6.01921	5.50535	6.97058	2.41002	3.08206
803	DG(14:1(9Z)/14:1(9Z)/0:0)	9.59_531.4036m/z	531.404	9.5894	POS	HMDB07038	M+Na	C31H56O5	43.4	28.1	3.0768	968.127	698.29	425.889	714.521	728.889	1084.61	915.341	575.82	822.292	1123.23	919.577	759.434	636.525	610.97	789.603	670.253	1273.5	578.409	1580.87	1352.66	1075.94	1381.24	1279.45	1354.69	3005.73	1414.61	1729.88	1032.35	938.832	3070.71	860.953	1342.02	897.184	756.057	713.841	713.379	299.036	196.217
804	L-Arginine	0.57_173.1035m/z	173.104	0.568617	NEG	HMDB00517	M-H	C6H14N4O2	43.4	23.3	-5.04283	819.365	300.138	26.57	107.383	1246.89	835.186	1205.24	260.802	436.758	406.642	197.661	248.229	67.9528	160.22	329.739	1108.86	1079.86	707.332	842.665	317.238	22.6653	191.023	363.156	166.426	559.688	405.425	1621.85	3465.1	1093.58	637.474	191.473	51.1816	251.324	202.515	352.727	141.588	132.636	134.776
805	(-)-11-hydroxy-9,10-dihydrojasmonic acid 11-beta-D-glucoside	5.98_435.1867m/z	435.187	5.98407	NEG	LMFA02020014	M+FA-H	C18H30O9	43.4	19.4	-1.14045	0.09311	6.65142e-09	0.00209068	6.65142e-09	6.65142e-09	6.65142e-09	0.000511582	6.65142e-09	0.122798	6.65142e-09	6.65142e-09	0.621414	0.0816009	6.65142e-09	6.65142e-09	6.65142e-09	7.63834	0.048338	1.9501	0.406738	6.65142e-09	6.65142e-09	0.126883	6.65142e-09	1.31082	0.198056	1937.92	6.65142e-09	6.65142e-09	6.65142e-09	0.0789364	6.65142e-09	6.65142e-09	6.65142e-09	0.429626	6.65142e-09	7.17425	6.27708
806		6.81_247.2059m/z	247.206	6.81387	POS							99.0023	78.8222	51.3972	118.975	152.014	58.3691	145.55	114.957	112.089	66.2552	121.018	133.924	66.2814	218.667	87.6372	129.684	98.3498	64.2813	191.836	161.741	170.416	67.0468	161.664	208.128	130.866	229.314	103.576	232.627	145.295	108.263	120.286	135.487	177.698	83.4234	81.1612	140.887	35.6807	37.3607
807	Dalbergichromene	3.06_277.0863m/z	277.086	3.05587	POS	LMPK12100078	M+Na	C16H14O3	43.3	34.1	10.8822	76.6412	128.633	110.747	91.6971	108.441	68.7233	41.4315	176.366	103.107	75.4644	105.212	125.873	75.314	73.5025	98.1505	78.2204	50.5038	125.969	136.47	111.432	61.5066	111.507	135.275	104.846	124.419	86.4126	155.567	79.1443	104.694	174.941	100.766	59.2426	74.8877	119.596	110.727	156.155	31.0464	31.7062
808	N-stearoyl proline	7.85_399.3582m/z	399.358	7.85103	POS	LMFA08020119	M+NH4	C23H43NO3	43.3	19.2	0.257892	146.65	126.741	138.851	158.52	146.994	154.697	139.49	156.109	142.703	158.668	156.829	128.146	139.129	143.15	155.211	118.632	151.326	139.444	211.207	206.992	202.672	213.113	197.78	193.816	189.715	186.22	287.616	186.264	164.948	219.619	197.775	240.368	175.881	185.906	181.933	234.032	45.4309	47.1221
809	Icaritin 3-rhamnoside	3.34_577.1916m/z	577.192	3.34075	NEG	LMPK12112018	M+FA-H	C27H32O11	43.3	21.4	-1.95869	1062.5	1758.25	1834.33	1030.16	670.146	604.125	479.331	1015.45	716.354	689.213	735.958	755.158	827.045	357.009	1153.72	969.815	288.104	1163.98	1101.54	1618.88	1340.54	1776.46	2205.07	1506.85	534.804	813.58	1593.88	851.009	948.364	2001.47	1749.1	984.792	215.982	2935.96	1933.19	2947.28	362.679	368.503
810	Licorice glycoside C1	3.71_771.2153m/z	771.215	3.71202	NEG	LMPK12140030	M+FA-H	C36H38O16	43.3	28.2	1.52944	264.313	167.605	246.782	233.403	263.072	276.925	238.341	176.306	205.241	298.394	157.058	197.678	199.61	198.64	194.291	285.913	116.85	164.885	373.228	273.069	317.424	127.973	210.589	322.068	228.025	299.155	275.206	293.278	160.876	253.949	279.854	218.816	122.299	154.069	214.487	733.329	64.8706	65.7522
811	Tetranor-PGF1alpha	8.82_599.3806m/z	599.381	8.82487	NEG	LMFA03010213	2M-H	C16H28O5	43.3	21.8	0.866397	210.547	143.591	131.906	265.584	210.618	155.052	234.55	189.515	190.671	177.58	234.137	156.738	185.929	227.691	131.449	123.116	144.947	124.267	548.758	435.917	456.577	363.567	414.237	365.873	350.692	330.752	394.584	347.314	204.946	287.449	236.03	273.61	244.768	233.036	210.95	252.514	48.0807	55.4142
812	Cholestane skeleton	7.45_395.3638m/z	395.364	7.44585	POS	LMST01010000	M+Na	C27H48	43.2	27.9	-2.78414	124.726	121.983	128.697	153.862	125.834	115.437	136.712	129.812	125.163	145.912	126.807	110.349	122.228	119.853	125.85	113.075	109.484	114.746	178.289	181.476	187.005	203.538	159.651	164.07	145.924	159.506	219.26	165.88	152.563	181.929	160.84	178.917	145.547	155.031	160.724	188.776	36.1647	37.5969
813	1-Hydroxyvitamin D3 cellobioside	4.78_747.4307m/z	747.431	4.77995	POS	LMST03020670	M+Na	C39H64O12	43.2	30.8	2.2993	6.65142e-09	20.6328	34.8241	42.7791	36.2394	42.7019	6.65142e-09	6.65142e-09	26.1	4.64106	2.22067	125.593	37.9625	462.227	6.65142e-09	188.062	6.65142e-09	187.816	68.7558	55.9156	6.65142e-09	6.65142e-09	6.65142e-09	213.608	243.816	6.65142e-09	17.7654	415.086	285.658	6.65142e-09	177.294	444.777	6.65142e-09	389.238	18.2424	42.0578	32.5616	29.269
814	Behenic acid	7.78_358.3682m/z	358.368	7.77543	POS	HMDB00944	M+NH4	C22H44O2	43.2	20.1	0.593717	1979.48	3172.09	2272.83	13782.4	7062.58	2074	3657.44	15399.2	9537.61	13700.4	14473.4	1781.97	2000.94	1750.51	1971.68	11423.5	4394.42	10705.6	3213.27	5009.23	5184.4	3272.36	6429.85	6487.29	5073.42	2246.65	4272.24	10358.6	3636.25	6192.61	6129.92	16385.9	2405.34	2678.49	6963.17	3048.2	2179.35	1613.66
815	Pinocembrin 7-apiosyl-(1->5)-apiosyl-(1->2)-glucoside	3.40_727.2085m/z	727.209	3.40262	NEG	LMPK12140145	M+FA-H	C31H38O17	43.2	20.4	-0.824544	1027.87	1415.23	1789.79	690.636	1149.56	718.085	624.939	869.828	1014.1	1205.69	946.895	1583.61	1027.14	832.722	1434.52	578.119	647.444	1314.06	473.896	1322.43	1070.48	1285.39	1801.89	1844.88	916.049	466.969	744.946	633.747	1184.76	1681.21	1326.47	1042.86	1814.73	987.251	1775.78	1258.83	309.592	312.344
816	Kaplanin	4.65_430.1260n	475.124	4.6452	NEG	LMPK12110143	M-H, M+FA-H	C22H22O9	43.2	21.3	-0.985276	1201.15	760.604	2539.19	878.829	508.216	1990.44	1316.18	413.421	1002.99	2549.17	514.298	486.468	538.189	2395.04	1762.42	604.576	979.464	1128.12	2807.09	3191.96	4175.91	3058.62	1123.41	4588.07	962.422	2577.97	1962.34	424.186	721.482	1439.52	4060.3	2321.6	2025.64	2315.37	6395.44	8077.7	429.675	437.568
817	Kaempferol 3-gentiobioside-7,4'-diglucoside	4.48_933.2532m/z	933.253	4.48017	NEG	LMPK12111782	M-H	C39H50O26	43.2	30.7	1.5823	118.507	1165.84	357.24	202.391	53.3778	70.7056	102.728	141.837	210.613	224.378	295.442	325.822	237.147	209.805	98.6955	211.219	43.1105	358.635	347.242	242.277	155.849	300.763	172.453	222.489	1871.3	245.346	297.041	1407.35	170.989	451.256	212.415	270.902	198.782	298.357	169.625	152.056	92.6967	94.8916
818	2-Methoxyestrone 3-glucuronide	4.07_475.1950m/z	475.195	4.07448	NEG	LMST05010010	M-H	C25H32O9	43.2	36.7	-4.85654	6.65142e-09	0.602511	47.2897	43.9846	15.9248	7.91118	10.3958	15.223	11.6037	6.65142e-09	15.7272	18.2456	20.0447	3.25001	19.3091	11.7776	9.67602	17.2813	21.7287	24.9985	4.91927	17.0243	62.9201	15.6305	6.65142e-09	14.0931	22.0012	5.44248	52.6156	21.571	16.8216	6.65142e-09	28.1157	28.6514	12.8091	17.1062	5.55527	5.70327
819	PI(O-16:0/20:5(5Z,8Z,11Z,14Z,17Z))	8.41_865.5207m/z	865.521	8.408	POS	LMGP06020075	M+Na	C45H79O12P	43.1	25.3	0.677111	7240.59	4627.29	2233.47	6177.07	4593.03	5273.62	10329.2	7735.93	8939.34	11401.7	10056.9	7079.37	4384.24	14024.8	7649.36	5230.67	15460.5	8893.13	12867.5	8778.45	4787.75	7176.52	9257.43	9376.55	6721.85	12523.7	6366.91	9382.02	9335.99	11068.1	5184.31	4205.67	7001.87	5080.54	6622.61	3930.07	2042.24	2285.56
820		3.06_327.1224m/z	327.122	3.06273	POS							386.087	683.968	657.908	481.206	566.809	318.18	164.722	894.172	544.539	337.175	607.977	763.217	399.554	376.959	540.412	449.902	225.874	701.384	705.113	546.601	235.441	552.537	732.935	469.985	525.268	360.152	885.848	242.091	465.857	1042.25	562.911	305.29	326.849	701.755	636.585	938.416	174.372	157.336
821	spinosic acid A	8.70_472.3543n	495.344	8.70312	POS	LMPR0106150005	M+Na, M+K	C30H48O4	43.1	26.1	-2.02296	1786.07	742.942	734.89	2225.58	2127.72	1097.04	3162.28	2411.3	1977.94	1518.13	1769.45	1425.54	1413.3	1935.99	1210.3	1408.55	2054.48	852.632	2155.51	1465	1008.98	1247.4	1308.4	1534.18	2411.97	2163.32	3118.68	2181.44	1207.1	2141.05	1225.74	997.248	1605.88	900.151	968.987	1846.97	563.841	493.216
822	1alpha,25-dihydroxy-11alpha-phenylvitamin D3 / 1alpha,25-dihydroxy-11alpha-phenylcholecalciferol	6.78_493.3685m/z	493.368	6.7795	POS	LMST03020528	M+H	C33H48O3	43.1	41.8	1.72819	12.7318	4.32483	3.16145	20.5465	31.8082	0.732029	34.7377	32.1863	24.5104	4.04624	21.1083	34.3523	9.07508	100.079	6.58577	33.9967	18.4215	2.5724	31.1402	28.2697	27.9855	1.69314	42.0215	36.55	21.2519	85.0147	10.0739	72.1934	27.6663	7.16794	20.7674	17.229	52.4657	6.20174	8.10836	22.8548	5.41487	6.47639
823	Epimedokoreanin A	2.55_451.1370m/z	451.137	2.5518	NEG	LMPK12110723	M-H	C25H24O8	43.1	32.9	-6.2403	467.238	503.77	417.955	607.483	408.481	416.904	316.711	431.552	389.506	459.968	409.375	394.812	268.81	380.908	459.848	509.043	260.351	568.538	571.612	635.418	590.255	813.898	708.847	431.551	249.272	568.092	807.536	593.624	505.899	648.888	482.217	433.451	325.291	629.346	581.415	519.991	124.499	129.479
824	PA(17:2(9Z,12Z)/0:0)	7.44_465.2258m/z	465.226	7.44478	NEG	LMGP10050022	M+FA-H	C20H37O7P	43.1	22	-0.119302	3667.26	585.299	181.036	1236.61	934.069	1032.9	2739.12	648.446	1317.38	839.838	1266.53	1454.91	869.701	1023.58	668.369	1171.42	1414.3	354.703	2314.45	1031.28	321.365	915.959	1041.95	538.803	2123.83	3083.46	3159.48	3096.37	1128.89	1660.63	619.74	421.572	868.717	479.461	923.592	527.167	297.102	287.426
825	Lupinisoflavone M	4.34_501.1768m/z	501.177	4.34268	NEG	LMPK12050183	M+FA-H	C25H28O8	43.1	20.6	0.398458	14.8672	21.3032	44.6282	8.26751	6.45085	37.1369	9.58293	32.4267	13.1548	7.41145	2.91194	13.7964	12.02	70.4782	32.6401	20.1065	26.7171	42.3299	30.7221	20.6157	0.409917	4.647	33.337	33.3156	42.5291	10.7908	152.6	4.66949	45.5241	33.1675	70.3787	46.9908	19.5867	77.2868	97.1796	123.575	10.599	10.5984
826	Pongamoside B	5.10_515.1198m/z	515.12	5.10387	NEG	LMPK12110057	M+FA-H	C24H22O10	43.1	30.6	0.685197	16.0324	2.02383	20.6732	6.65142e-09	6.65142e-09	28.1089	15.2095	6.65142e-09	7.13244	18.2437	4.76486	6.65142e-09	6.65142e-09	30.8019	14.0061	1.57944	7.42056	11.4916	32.2915	47.3721	77.794	36.9567	8.00785	78.5806	9.24362	36.8804	20.3942	6.65142e-09	6.65142e-09	6.65142e-09	65.4048	32.689	20.9887	29.5472	97.3138	159.847	6.11289	6.62119
827		6.61_543.3314m/z	543.331	6.60783	NEG							11.6641	10.18	12.743	36.8953	0.0210527	19.8288	11.1108	172.809	39.3436	6.65142e-09	0.0318451	7.32753	3.79706	6.04082	4.40631	6.65142e-09	1.53024	52.0319	22.8075	16.9879	5.7859	9.40824	12.5956	34.0392	60.5017	45.8027	9.20898	0.0673464	8.77383	40.9172	48.205	5.86137	36.8878	2.15929	214.752	6.65142e-09	5.91385	4.85828
828		7.86_473.3276m/z	473.328	7.8642	NEG							16.7682	0.258311	6.65142e-09	18.0427	25.9416	5.4576	49.1929	26.5821	22.0793	10.0626	16.6377	13.0718	8.22714	22.6892	6.78305	15.8259	23.587	3.7178	12.4592	5.37281	6.65142e-09	0.61669	5.9069	7.96121	15.9531	21.3188	15.0935	27.4058	9.94304	11.9155	7.0826	6.65142e-09	6.96072	0.532868	1.9283	27.113	5.07924	3.32336
829		9.00_491.3726m/z	491.373	8.999	POS							3262.34	2395.57	1696.8	3165.35	3184.52	2596.83	3747.54	2622.53	3222.53	3286.14	4285.92	2871.53	2775.93	3348.28	2911.53	2711.09	3907.33	2915.87	5131.45	3969.47	2982.95	3863.82	3852.15	3769.04	4235.83	4386.89	5216.82	3714.95	3984.02	4794.07	2839.43	2856.88	3200.18	2913.72	2876.99	2794.22	1069.91	913.617
830	Pandaroside C	8.13_741.4395m/z	741.439	8.12612	POS	LMST05050005	M+H	C39H64O13	43	46.6	-3.35393	186.452	128.946	109.927	154.223	207.412	161.835	278.695	225.19	229.933	240.635	214.899	234.912	217.346	283.846	184.131	186.147	187.618	181.478	381.51	282.056	207.235	214.544	275.435	316.511	293.664	356.958	276.175	279.602	312.102	275.492	209.507	228.561	282.801	184.467	190.297	193.383	45.9802	63.5081
831	Flavaprenin 7,4'-diglucoside	4.05_709.2359m/z	709.236	4.05387	NEG	LMPK12140228	M+FA-H	C32H40O15	43	26.1	1.49489	55.6099	207.553	112.782	227.821	92.8335	37.7903	517.971	54.7735	139.987	55.4987	47.341	76.012	124.132	91.7014	60.6504	93.9762	65.739	98.7664	224.351	246.097	279.456	230.505	235.913	239.354	85.8664	148.825	272.498	242.66	185.78	668.838	103.701	87.6417	27.53	216.524	113.441	87.8877	44.3004	45.8495
832	PS(12:0/0:0)	6.25_881.4174m/z	881.417	6.25033	NEG	LMGP03050008	2M-H	C18H36NO9P	43	46.2	-1.0139	42765.6	42984	26064.9	16878.9	19144.2	19299.9	33630	32424.5	32041.6	23765.8	18666.9	56568	28780.8	14743.9	33161.1	21883.3	31762.3	82049.7	34029.7	24958.4	20020.9	24265.4	26726.8	18051.5	65246.3	17151.2	91706.2	33529.1	65889.8	47225.4	30564	28783	39520.9	28447.3	43220.4	18433.5	9161.17	9369.1
833	Stearidonic acid	7.26_321.2077m/z	321.208	7.2591	NEG	HMDB06547	M+FA-H	C18H28O2	43	20.6	2.13372	179.705	213.755	199.447	240.973	246.23	179.819	236.541	204.898	202.151	204.894	216.398	187.394	233.499	191.815	157.183	194.42	186.756	161.956	312.094	272.657	269.311	270.294	241.537	250.342	294.914	265.038	280.762	298.041	248.685	266.002	229.66	244.13	241.168	209.288	227.642	261.978	56.5264	55.7896
834	Dalpaniculin	3.02_581.1509m/z	581.151	3.0176	NEG	LMPK12050421	M+FA-H	C25H28O13	43	21.5	-0.514565	3257.91	4897.75	3420.39	2517.92	3770.44	2808.22	4282.44	2007.91	2694.9	3499.42	2516.03	1829.41	2601.84	3367.26	4616.72	2398.42	1936.33	1972.53	3403.68	3586.18	4354.97	2962.91	3288.2	3628.03	3887.37	4520.84	4514.91	2614.12	3106	4148.7	3461.54	3141.4	2191.55	3699.8	3783.95	5048.45	852.581	856.797
835		3.04_250.0712m/z	250.071	3.03823	NEG							220.594	450.96	755.709	702.836	243.12	359.817	254.618	456.183	262.335	280.042	137.67	213.741	379.118	170.061	368.209	345.118	215.693	253.569	352.523	554.272	256.792	1027.22	648.343	429.003	434.848	400.652	439.59	361.013	472.885	1566.65	392.902	332.116	493.087	332.874	513.593	363.838	108.863	112.418
836	PC(15:0/20:3(8Z,11Z,14Z))	7.82_814.5605m/z	814.56	7.8161	NEG	HMDB07948	M+FA-H	C43H80NO8P	43	24.6	0.142353	57.4047	65.6255	47.8804	16.3436	23.177	39.2323	16.2299	66.5794	31.3086	0.350116	29.2575	45.4835	20.6009	8.12007	16.1312	26.965	136.706	23.8832	42.1885	17.3242	12.3944	21.2806	10.259	6.65142e-09	31.2151	45.9681	37.274	14.2354	59.4069	17.4093	17.7003	7.93543	33.7084	14.1114	18.1031	17.775	55.4401	51.7092
837	Lamioside	3.09_465.1611m/z	465.161	3.09322	NEG	LMPR0102070018	M+FA-H	C18H28O11	43	36	-0.737611	2.58435	20.4089	17.3053	6.41673	9.69128	9.29774	6.65142e-09	35.0805	9.78551	1.89636	11.4182	6.65142e-09	136.799	15.4269	2.61519	0.814015	20.4493	13.3865	17.0013	22.6016	35.2361	42.0286	14.7076	1.22488	16.1727	55.1773	4.17902	7.10286	6.65142e-09	2.43523	18.0071	0.852099	1.74481	7.2097	13.068	70.2767	6.82542	6.39447
838		0.67_182.0810m/z	182.081	0.672783	POS							22.0908	184.129	88.8578	26.7743	50.1573	50.2596	29.7912	20.9626	95.4576	19.7058	341.493	90.4401	26.1985	31.4614	27.8076	359.253	23.9019	21.7385	118.152	240.107	181.781	121.974	30.2088	743.173	15.0908	28.7015	18.8516	113.525	28.0087	69.8325	68.1587	46.8917	191.311	46.5558	27.1657	38.5429	25.5766	24.2073
839	5,7,2'-Trihydroxyflavone 7-glucuronide	4.06_447.0927m/z	447.093	4.05852	POS	LMPK12110117	M+H	C21H18O11	42.9	21.1	1.14753	329.096	418.88	201.506	35.1236	7.79574	148.438	31.1726	35.2735	72.2381	154.161	20.2242	132.194	257.632	2148.33	59.1981	24.9478	137.368	42.7255	183.937	374.359	169.493	268.307	294.868	937.31	347.186	226.155	24.7588	92.3253	30.8447	34.8784	434.136	218.71	145.981	490.991	362.555	1019.26	69.4609	72.4143
840		6.06_705.3839m/z	705.384	6.0577	POS							6204.8	2711.44	2247.61	799.882	1342.1	7225.89	2078.74	2331.7	3777.51	5332.74	3549.85	6250.23	3260.03	813.411	5415.65	5968.18	3839.52	8613.38	1805.09	3720.13	4534.88	4426.43	2027.24	5486.29	4028.52	1866.69	11977.3	891.46	7582.87	3226.54	4259.6	2894.11	6034.1	365.111	11344.6	1835.13	1425.11	1270.38
841	Lithocholic acid	8.04_394.3290m/z	394.329	8.0361	POS	HMDB00761	M+NH4	C24H40O3	42.9	58.8	-6.6988	167.101	163.358	168.265	193.227	134.399	128.493	159.112	188.508	155.796	193.598	150.274	114.878	145.107	136.025	143.478	143.06	151.387	144.737	231.239	229.896	223.455	256.55	234.093	184.573	185.46	169.23	266.195	222.667	198.987	207.523	193.839	203.042	179.262	193.852	195.355	227.806	45.4169	41.3673
842		8.60_581.2429m/z	581.243	8.59995	POS							330.54	293.817	328.839	400.087	350.505	350.771	287.832	353.369	314.638	365.218	321.288	299.503	315.987	369.364	338.308	243.032	324.641	331.97	519.624	509.41	522.02	515.551	453.595	496.857	520.718	391.177	709.105	383.94	395.342	586.444	405.447	410.51	414.045	379.049	417.308	470.8	177.123	135.588
843	Dihydroformononetin 7-O-glucoside	3.34_477.1408m/z	477.141	3.34075	NEG	LMPK12050446	M+FA-H	C22H24O9	42.9	24.3	1.36167	29.7127	34.9775	98.0348	22.5966	6.38441	62.4157	16.3264	4.03011	17.3849	34.6952	20.4871	15.853	1.87334	66.7957	71.9878	24.5583	21.8733	36.4644	45.0326	59.5837	89.133	52.3556	58.6826	46.5792	29.6812	78.7053	29.124	27.4751	25.5189	81.9325	139.5	132.635	148.715	110.789	217.593	114.664	17.8727	17.4474
844	PG(16:1(9Z)/0:0)	7.94_963.5211m/z	963.521	7.93992	NEG	LMGP04050013	2M-H	C22H43O9P	42.9	36.3	-0.534018	297.531	90.3308	37.1785	242.244	151.485	93.3808	151.383	253.325	192.983	310.27	81.6767	194.875	193.594	347.689	160.814	173.37	344.433	205.847	591.901	416.275	52.372	216.284	648.725	553.401	312.526	476.935	200.008	178.989	516.704	145.806	269.279	254.031	375.23	235.797	403.703	128.487	84.8333	71.3933
845	PI(21:0/0:0)	6.79_687.3751m/z	687.375	6.79353	NEG	LMGP06050025	M+FA-H	C30H59O12P	42.9	25.9	3.92074	0.00876107	10.5788	6.65142e-09	2.0666	6.65142e-09	6.65142e-09	108.587	6.65142e-09	69.3787	91.1169	126.257	43.5495	83.1359	0.0547289	30.6828	5.05286	0.931997	6.65142e-09	0.251901	26.6321	6.65142e-09	129.036	6.65142e-09	6.65142e-09	6.65142e-09	6.65142e-09	3.00079	6.65142e-09	129.632	155.007	7.55783	32.0082	6.65142e-09	6.65142e-09	6.65142e-09	6.12335	6.24756	6.3475
847	Cucurbitacin F	6.67_519.3315m/z	519.331	6.66952	POS	LMST01010108	M+H	C30H46O7	42.8	22.8	-0.308626	649.167	1179.39	450.911	1189.31	1160.36	288.823	1431.62	1476.44	1352.18	897.812	1009.68	2152.63	1208.1	813.262	880.292	1152.91	1328.99	1191.71	1071.44	1374.91	1895.97	999.704	1072.63	1721.7	1602.36	2142.54	1106.54	1033.4	1750.2	1464.53	1489.7	1601.59	2204.38	789.097	1213.9	1871.28	366.097	377.135
848	Isosakuranetin 7-O-rhamnoside	5.29_432.1417n	433.149	5.2888	POS	LMPK12140339	M+H, M+K, M+NH4, M+Na	C22H24O9	42.8	20.6	-0.856884	134.412	165.27	345.338	308.893	170.778	488.411	203.412	43.148	126.684	275.375	41.9356	103.574	59.9933	389.997	380.913	98.4344	206.269	151.908	368.946	433.618	874.14	322.901	263.278	295.108	72.0353	354.637	274.407	72.4384	251.746	252.304	478.888	424.646	405.954	274.927	373.183	990.062	64.2842	64.8842
849	Myrtucommulone A	5.92_669.3631m/z	669.363	5.92075	POS	LMPK13070001	M+H	C38H52O10	42.8	17.7	-0.33361	1233.87	439.979	1440.49	1277.47	1123.21	1410.66	471.515	3075.92	1660.71	1797.27	729.689	2316.41	732.582	583.336	1746.92	1089.12	685.446	2766.63	2055.78	1878.24	1815.64	2016.31	1228.04	2154.99	1019.14	1022.68	5861.4	1735.32	2618.3	1369.15	1840.16	1263.84	2273.05	1186.33	4530.97	410.89	497.57	475.685
850	(-)-Fusidic acid	5.07_539.3364m/z	539.336	5.07497	POS	LMPR0106040001	M+Na	C31H48O6	42.8	22.6	4.12542	1749.89	661.854	61.7302	595.425	909.029	25.65	1320.79	264.706	546.164	337.558	939.051	53.8811	422.153	563.715	472.481	657.482	750.088	679.132	1134.61	1044.96	433.68	952.617	994.284	1658.5	2364.2	1173.86	900.138	1205.89	2089.85	675.274	705.969	925.013	1710.38	889.089	44.9705	28.1559	216.06	221.666
851	Pongachromene	5.65_379.1176m/z	379.118	5.64575	POS	LMPK12111563	M+H	C22H18O6	42.8	18.2	0.0481341	43.709	52.5036	107.231	84.786	47.3777	132.512	60.8504	13.5156	40.5084	103.766	7.56896	27.6745	14.3251	115.891	107.789	29.4825	46.4073	48.0151	111.531	136.992	261.538	117.329	82.0206	98.7823	23.1022	109.468	61.8441	6.43863	87.9837	67.6023	103.106	94.3538	100.72	51.4664	85.9544	199.481	21.3457	20.8091
852	Cucurbitacin S	4.09_499.3050m/z	499.305	4.09288	POS	LMST01010116	M+H	C30H42O6	42.8	27.1	-0.888617	45.2596	406.716	394.452	69.9048	77.0152	162.184	109.787	155.134	208.866	152.224	93.4642	558.011	60.4018	31.5311	256.322	63.1562	89.5132	289.109	86.1494	188.749	383.651	226.753	111.7	111.93	56.7345	167.174	333.676	13.8467	191.202	258.396	258.922	28.7247	135.533	123.353	877.234	212.144	42.1923	46.846
853	EB 1213	5.92_481.3329m/z	481.333	5.92075	POS	LMST03020682	M+H	C31H44O4	42.8	33.4	3.49048	17.9991	14.1406	19.6818	2.47225	8.71639	29.5965	5.35485	32.4307	25.2875	32.1766	13.3157	45.3628	12.7789	0.95001	36.5165	23.1286	7.06494	55.653	15.5612	25.269	27.9609	38.4249	14.2463	27.8453	10.0868	6.13828	81.2171	7.18057	51.8855	11.6715	23.4508	6.38261	29.8066	8.63496	79.9334	6.65142e-09	6.46115	7.33546
854	Caloxanthin sulfate	5.90_682.4147m/z	682.415	5.90013	POS	LMPR01070148	M+NH4	C40H56O6S	42.8	27.5	1.70598	1768.55	1575.96	1175.5	263.585	790.394	2768.4	965.977	685.294	1450.09	2361.56	1520.38	2012.14	1385.88	335.28	2068.83	2013.49	1057.46	2196.21	592.018	1782.01	2509.83	2203.53	1021.43	2404.1	2712.97	750.685	4368.96	435.43	2627.83	2011.74	1370.39	894.634	1799.17	224.017	2930.2	1340.44	736.996	510.832
855	Aucubin	2.67_391.1239m/z	391.124	2.66888	NEG	LMPR0102070006	M+FA-H	C15H22O9	42.8	17.1	-2.01922	533.951	256.569	130.242	136.577	336.815	179.563	86.4758	277.843	164.894	218.467	179.154	82.487	297.727	212.056	203.555	155.274	282.766	140.233	179.735	239.996	273.912	425.783	27.2678	274.7	104.966	165.424	389.452	320.636	433.218	291.002	543.188	1195.77	222.507	2.22366	745.129	641.903	58.7884	60.1723
856	formyl 7-oxo-11E-tetradecenoate	8.39_507.3685m/z	507.368	8.39172	NEG	LMFA07010489	2M-H	C15H26O3	42.8	20.9	-1.20948	27.2858	7.0917	6.65142e-09	28.2004	43.8928	12.8272	72.8734	50.413	38.9068	11.3275	46.3766	21.9583	15.7134	53.0162	7.18266	22.0629	83.9005	4.11538	67.6612	25.2079	0.385481	6.65142e-09	44.841	12.9746	56.364	67.858	17.8197	116.872	17.7092	8.99416	13.6011	5.63911	41.9048	4.63815	9.01607	9.12969	7.00114	9.40086
857		0.67_203.0524m/z	203.052	0.6659	POS							48.863	108.401	121.072	108.946	66.9781	72.775	52.199	98.034	65.926	56.3073	71.9672	60.0751	72.044	77.4805	96.0611	33.7698	48.4811	52.5005	57.5006	112.623	182.531	135.871	85.9011	88.4513	61.8654	103.357	53.7497	19.8959	51.3237	83.3263	85.0045	89.3278	36.9124	136.564	99.1442	75.819	22.5244	21.6303
858	Lonchocarpan	3.65_355.1180m/z	355.118	3.65343	POS	LMPK12080035	M+Na	C18H20O6	42.7	26.8	8.51431	202.709	340.677	283.905	269.456	262.033	186.744	174.368	220.731	211.283	218.638	175.28	300.054	195.046	223.71	271.121	221.77	111.471	272.981	261.67	314.889	403.425	203.63	415.142	259.099	182.731	267.41	323.057	250.483	203.651	269.955	279.368	256.054	178.802	297.695	218.825	485.642	70.2534	73.8575
859	1-O-alpha-D-glucopyranosyl-1,2-nonadecandiol	5.34_501.3212m/z	501.321	5.3369	POS	LMFA13010006	M+K	C25H50O7	42.7	23.8	5.20337	1016.76	4815.64	2379.55	387.524	776.882	1141.18	1508.7	598.26	1665.97	1887.07	1625.82	3054.57	927.618	213.685	2731.96	538.775	1725.4	1671.6	739.654	2350.41	1949.05	4383.8	1657.79	2776.87	878.625	2369.97	2615.4	293.755	5206.05	6198.75	1326.12	1703.91	758.602	1052.52	2536.43	848.712	544.613	495.362
860	3,5,7-Trimethyl-2E,4E,6E,8E-undecatetraene	5.82_213.1640m/z	213.164	5.82452	POS	LMFA11000055	M+Na	C14H22	42.7	29.8	14.0084	192.069	213.7	212.053	90.9513	154.151	254.392	186.154	134.905	194.027	272.921	181.448	233.837	165.98	49.0122	240.768	194.771	159.001	249.185	167.056	254.427	296.422	303.271	158.219	325.747	197.933	229.87	380.89	96.8944	340.513	317.039	195.692	131.419	195.068	205.253	347.866	139.102	68.3288	63.2979
861	Dehydroepiandrosterone 3-glucuronide	5.51_509.2402m/z	509.24	5.50967	NEG	LMST05010045	M+FA-H	C25H36O8	42.7	29.4	2.20703	682.527	1245.52	1065.64	448.797	1419.66	440.987	623.447	1488.97	880.85	377.992	1184.44	831.652	219.571	277.567	383.578	687.101	276.303	429.264	1007.14	1480.82	2145.91	1506.79	1394.34	1194.05	616.163	1820.32	1276.14	551.85	766.654	944.812	1129.94	2007.67	778.965	523.429	1115.99	1391.16	230.871	233.972
862	bayogenin 3-O-cellobioside	6.73_857.4535m/z	857.454	6.73167	NEG	LMPR0106150009	M+FA-H	C42H68O15	42.7	21	-0.618552	1066.31	1458.32	2144.59	2852.97	1104.76	985.195	4477.89	2507.23	4287.64	1103.85	1410.71	12550.9	644.977	4351.34	1935.58	1522.61	3101.53	809.7	2166.71	3045.67	9137.83	649.164	1251.42	1663.05	2162.43	2258.16	5182.95	1861.84	6042.1	723.328	2825.63	4300.25	3753.71	1573.13	2487.63	2431.56	701.906	733.832
863		7.26_499.3063m/z	499.306	7.2591	NEG							6.85364	15.8335	2.23948	32.7855	18.5183	25.0396	44.7294	127.896	48.7183	6.65142e-09	21.6604	50.5145	22.0829	99.7349	17.6946	13.3575	21.0188	13.9117	6.44008	45.5543	40.221	2.29133	6.65142e-09	178.263	6.18205	68.5424	55.3014	9.70109	196.796	1.05524	42.806	4.82926	21.6899	4.34019	42.4096	149.048	11.3538	11.4611
864	Chrysin 6-C-glucoside-8-C-alpha-L-arabinopyranoside	2.80_593.1532m/z	593.153	2.7995	NEG	LMPK12110138	M+FA-H	C26H28O13	42.7	25.5	3.62373	5.69559	49.5482	119.956	98.7279	36.5297	30.1088	159.229	29.8505	53.2241	5.87259	71.9645	17.5258	4.48512	154.623	8.51658	96.6149	8.01169	19.8602	60.8795	243.43	949.973	10.1435	107.999	48.6497	77.4549	54.2737	7.56069	58.6005	21.8117	54.45	386.458	81.997	170.832	117.643	140.252	1480.39	32.7623	35.0486
865	Quercetin 5,3',4'-trimethyl ether 3-galactosyl-(1->2)-rhamnoside-7-rhamnoside	4.39_797.2537m/z	797.254	4.3908	NEG	LMPK12112549	M-H	C36H46O20	42.7	47.1	3.466	40.044	119.951	17.6006	34.4224	95.1127	37.0022	20.44	405.44	112.606	59.788	21.3118	47.3418	45.5848	120.922	98.9697	50.9921	36.7098	59.1402	41.657	155.502	200.078	328.624	123.854	61.8173	133.631	34.0221	1.20103	74.5324	307.216	361.084	62.5698	101.181	4.15929	107.665	4.07568	100.319	30.0846	27.1237
866	Panaxydol	5.36_261.1854m/z	261.185	5.35753	POS	LMFA05000028	M+H	C17H24O2	42.6	18.9	1.8376	81.9969	66.5282	97.6746	19.1705	52.9252	256.19	101.438	30.0416	115.482	213.661	85.2655	172.829	34.7038	33.0025	122.338	120.712	40.9712	156.07	53.3121	161.352	126.453	298.02	40.0444	276.136	61.6039	134.373	221.034	19.7882	314.16	211.721	61.4076	8.68913	49.4023	104.379	105.829	51.0552	33.2755	36.1137
867	Resolvin D2	4.65_399.2142m/z	399.214	4.64928	POS	LMFA04000007	M+Na	C22H32O5	42.6	23.2	-0.0592672	31.4331	36.803	6.97332	5.58339	33.8164	13.5345	51.6574	18.0053	24.3344	12.8209	24.2144	21.3801	10.202	29.0161	6.08911	23.309	27.3522	29.4876	28.0012	9.97704	6.65142e-09	6.65142e-09	10.6864	11.4976	21.7456	46.1886	10.1209	35.4334	31.4835	39.5346	1.46926	3.23203	3.52321	6.65142e-09	6.65142e-09	0.73589	5.32842	5.11807
868	22:3(5Z,9Z,19Z)(13Me,17Me,21Me)	5.03_399.3262m/z	399.326	5.02687	POS	LMPR0103010021	M+Na	C25H44O2	42.6	29.9	7.6458	74.0856	49.1008	48.0026	89.0036	65.5448	57.4373	60.1208	60.4567	46.9931	31.814	60.5808	30.8404	20.8365	86.6539	41.6668	49.1396	46.5364	31.1805	30.7718	66.3212	52.9202	34.8217	139.236	65.9282	92.4545	113.284	100.801	118.531	63.0077	104.219	68.4558	60.6699	105.186	85.5393	35.5117	64.1724	18.1128	16.5568
869	Adipic acid	2.69_169.0500m/z	169.05	2.69202	POS	HMDB00448	M+Na	C6H10O4	42.6	51	19.5175	33.9055	62.1521	47.2697	55.0477	28.886	48.9964	41.9348	38.8882	47.6315	23.7187	69.9789	72.3631	103.316	26.7193	71.9073	46.7951	52.1518	77.7447	62.6435	62.3436	83.6348	84.5111	37.3081	38.04	38.0406	41.1435	102.887	34.1995	95.788	65.8135	46.3972	48.5182	62.9548	22.9521	37.1337	67.6576	13.1204	16.5308
870		8.77_444.3597n	467.354	8.77187	POS							4104.65	1973.93	1768.2	4014.28	3208.07	3338.92	3303.02	3859.45	3107.46	2799.18	3082.85	3010.48	2455.33	2618.56	2959.86	2939.58	3614.45	2314.06	6630.09	4136.38	2524.49	3608.47	4217.4	3499.18	4417.59	4422.73	8567.96	4558.92	2790.87	4295.89	2411.52	2395.3	2316.26	2154.16	2796.02	2799.46	1013.67	825.411
872	Naringenin 5,7-dimethyl ether 4'-O-xylosyl-(1->4)-arabinoside	3.00_609.1824m/z	609.182	2.99893	NEG	LMPK12140593	M+FA-H	C27H32O13	42.6	31	-0.187662	65.469	81.7907	78.8716	47.298	50.0263	99.9378	76.1262	110.548	78.8188	66.4655	93.1838	60.2291	89.5027	85.6036	116.367	110.608	117.519	84.425	134.846	125.953	84.602	115.231	170.921	114.095	107.599	76.6452	154.755	89.7754	102.515	99.4352	91.648	94.7705	54.9866	96.0329	76.0222	149.621	26.6023	27.833
873	Nigrescin	3.00_349.0587m/z	349.059	2.99893	NEG	LMPK12130067	M+FA-H	C15H12O7	42.6	26.1	7.16505	182.917	565.931	593.313	1210.35	646.43	949.149	213.789	374.933	456.181	673.895	628.687	472.059	391.34	365.055	452.046	352.061	511.895	455.093	1094.73	1137.97	1673.83	621.951	1910.94	252.556	550.38	82.407	372.852	148.149	757.317	827.062	417.667	655.335	410.721	308.173	206.128	558.415	181.425	178.909
874	PA(16:0/0:0)	4.46_409.2344m/z	409.234	4.45955	NEG	LMGP10050006	M-H	C19H39O7P	42.6	27.1	-3.94974	40.6777	47.8641	11.0646	27.5517	82.9985	173.733	46.5818	25.0599	36.1148	37.3943	50.7246	29.4089	33.0864	40.6179	31.4774	41.1426	83.868	27.202	75.2531	45.2307	27.7748	33.5369	45.1538	42.5259	35.1793	49.305	61.588	50.6583	45.9405	70.1599	29.9689	33.9676	38.5306	43.4472	18.0466	19.5258	9.54558	10.6554
875	3Z,6Z,9Z,12Z,15Z-Pentacosapentaene	6.82_365.3207m/z	365.321	6.82073	POS	LMFA11000179	M+Na	C25H42	42.5	27.9	8.28286	416.368	375.724	321.691	580.393	614.703	233.802	609.354	597.078	504.505	319.045	473.108	609.105	312.576	872.631	412.871	604.68	486.152	320.381	881.361	753.022	763.301	394.61	860.988	813.047	660.112	1168.28	541.393	1127.14	641.169	592.57	570.444	638.149	767.602	520.69	395.853	609.476	169.857	167.407
876	16alpha,17beta-Estriol 17-(beta-D-glucuronide)	3.55_481.2306m/z	481.231	3.55033	POS	LMST05010019	M+NH4	C24H31O9-	42.5	20.9	-0.175652	69.7992	65.8372	86.9765	64.3161	173.356	42.7158	99.8055	26.9763	48.967	36.1827	52.5997	42.8702	21.0493	61.7829	47.5067	26.1821	39.884	36.26	88.4493	96.9288	86.0285	121.21	90.0488	90.7847	19.1817	108.576	63.1975	43.2996	91.4035	64.841	34.5011	41.7624	25.0809	43.4936	13.5471	52.474	14.5735	18.1363
877		7.65_340.2861m/z	340.286	7.65163	POS							198.249	164.198	124.957	81.4091	122.621	835.614	129.741	108.628	126.657	251.299	60.2523	108.234	97.6114	221.724	107.483	103.05	42.5151	98.6418	67.6912	120.27	110.93	187.228	90.5225	133.595	96.9794	124.013	273.828	138.442	180.882	180.824	182.347	181.91	76.0832	204.113	269.8	212.408	54.4749	40.5893
878	Kaempferol 4'-methyl ether 3-(4Rha-rhamnosylrutinoside)	4.12_753.2276m/z	753.228	4.1226	NEG	LMPK12110558	M-H	C34H42O19	42.5	30.9	3.74211	408.564	180.725	348.682	155.581	216.314	302.65	160.735	363.258	494.977	771.144	482.593	774.713	219.691	369.939	424.394	189.565	384.088	631.891	402.903	541.409	412.476	584.212	658.143	600.893	577.938	179.066	419.556	336.16	386.746	511.247	557.431	339.907	743.17	296.594	1058.39	474.847	119.906	118.583
879	8-Prenylkaempferol 4'-methyl ether 3-[4'''-,6'''-diacetylglucosyl-(1->3)-4''-acetylrhamnoside]	3.95_847.2694m/z	847.269	3.95272	NEG	LMPK12112027	M+FA-H	C39H46O18	42.5	22.8	3.42154	317.907	242.705	224.352	237.74	364.574	308.18	187.602	341.91	289.335	290.94	322.978	345.691	190.57	179.383	398.083	194.776	196.915	363.41	503.708	491.999	271.626	629.177	579.842	436.303	195.791	320.102	224.795	345.359	259.266	579.018	294.932	215.72	174.159	292.106	382.92	462.237	92.1059	92.8513
880	Apigenin 7-(2''-glucosyllactate)	4.03_503.1195m/z	503.12	4.02635	NEG	LMPK12110377	M-H	C24H24O12	42.5	21.1	0.0456629	12.1744	8.69898	42.9462	2.90753	6.65142e-09	105.185	6.65142e-09	6.65142e-09	5.30263	5.86975	8.48559	13.1305	1.67446	54.0173	120.153	6.42858	82.2117	3.99469	37.255	41.7042	99.3611	13.4355	5.89654	49.2925	16.2917	186.333	43.2804	6.65142e-09	5.4843	1.70641	93.8249	104.39	117.764	75.0913	92.6425	94.0535	10.8462	11.324
881	Leachianone D	8.52_453.1943m/z	453.194	8.5223	NEG	LMPK12140480	M-H	C26H30O7	42.5	25.4	5.39712	430.84	353.721	456.404	514.025	404.083	294.331	281.285	291.097	342.431	363.09	381.481	456.59	391.731	228.083	195.935	134.061	164.227	299.963	675.032	545.594	352.064	765.85	502.906	392.95	636.561	251.228	846.36	344.455	343.515	533.936	265.703	136.959	259.308	191.633	638.42	168.783	89.3514	91.4496
882		2.82_341.1025m/z	341.102	2.81573	POS							3.87328	32.5668	38.4346	13.1579	5.90506	12.3553	11.9196	0.0851253	8.19103	11.3841	8.75024	11.127	4.66696	24.6759	14.3048	9.49249	10.308	17.6952	10.2802	20.5738	34.0825	15.4637	26.9262	13.5207	29.9427	14.1307	13.139	23.8584	9.65246	62.7448	45.7887	48.6122	43.27	30.9238	80.1478	35.2836	5.86451	6.15409
883	PE(18:1(11Z)/22:2(13Z,16Z))	9.33_836.5560m/z	836.556	9.32852	POS	HMDB09041	M+K	C45H84NO8P	42.4	23.3	-0.752404	1986.21	1819.05	2051.2	4297.52	2521.74	1809.29	3847.97	3407.07	3238.02	4058.98	4072.76	1490.18	1833.16	3913.04	2562.83	2033.19	4321.73	2759.85	9529.51	4903.54	1910.57	4962.94	5158.71	2765.01	2878.21	3027.55	2567.53	2383.39	2869.5	2981.7	2007.73	1408.69	1832.79	2880.34	2204.64	2031.65	882.928	783.711
884	N-palmitoyl proline	7.40_371.3271m/z	371.327	7.39773	POS	LMFA08020117	M+NH4	C21H39NO3	42.4	17.5	0.892136	160.505	149.35	168.476	198.424	159.959	147.667	172.353	162.023	157.159	182.074	160.592	138.738	148.868	151.82	161.005	151.469	129.091	146.07	227.433	230.378	238.248	265.282	194.051	208.214	178.292	204.55	261.751	215.282	181.513	221.771	216.797	238.101	196.263	208.439	215.69	258.942	44.5666	44.4276
885	1-(O-alpha-D-glucopyranosyl)-(1,3R,27R)-octaconsanetriol	9.39_643.4539m/z	643.454	9.39038	POS	LMFA13010009	M+K	C34H68O8	42.4	24.4	-1.14201	2102.18	1666.04	1463.57	2645.57	2412.62	1824.65	2768.56	1828.65	2337.66	2538.32	2220.27	2810.13	4266.87	3725.3	1447.56	2251.36	3285.07	1439.08	3823.48	2976.3	2482.59	2123.54	2212.23	4102.28	4769.69	2858.95	2719.96	3420.37	3921.6	2780.86	2664.86	2901.62	3959.57	1916.75	2196.29	2754.6	787.312	689.313
886	3-O-(Rhaa1-2Glcb)-26-O-(Glcb)-(25R)-furosta-5,20(22)-dien-3beta,26-diol	7.05_923.4982m/z	923.498	7.04712	POS	LMST01070008	M+Na	C46H76O17	42.4	28.1	0.782263	893.572	811.144	1413.72	706.194	268.83	481.704	253.712	350.042	305.248	347.281	136.711	479.556	122.209	429.214	473.558	1546.01	174.355	278.112	696	943.5	451.585	588.703	2107.91	769.418	402.182	922.818	724.355	2139.81	744.836	889.881	730.613	380.432	418.654	1846.49	534.972	559.525	153.573	115.268
887	3,4,7,11-Tetramethyl-6E,10Z-tridecadienal	9.49_250.2306n	268.264	9.4867	POS	LMFA06000169	M+H, M+NH4	C17H30O	42.4	20.3	3.93108	191.516	85.2378	169.797	224.136	147.835	106.817	155.193	200.799	168.549	203.017	148.44	162.81	127.803	188.128	88.4734	154.297	191.541	160.058	338.603	242.672	216.448	203.468	235.306	204.555	309.295	93.1042	261.855	208.186	170.484	194.639	202.544	271.106	286.524	155.076	111.194	215.091	59.7173	47.1268
888	DG(14:1(9Z)/18:0/0:0)	9.67_566.4914n	589.481	9.67188	POS	HMDB07042	M+Na, M+K	C35H66O5	42.4	32.5	0.665762	6819.65	4158.16	3736.05	7040.2	6725.05	5926.46	8918.13	6795.65	7117.21	7856.89	6988.71	6472.7	6481.33	9394.38	5267.37	5304.09	12981.2	4465.81	13918.7	9927.9	6750.35	6928.77	9520.47	12055.5	16133	9188.33	12406.5	9890.14	8002.29	12740.5	7194.32	8242.29	9487.87	6044.77	5745.01	7502.51	2891.69	1756.53
889	Liquiritigenin 7-apiofuranoside-4'-glucoside	3.47_595.1679m/z	595.168	3.47135	NEG	LMPK12140024	M+FA-H	C26H30O13	42.4	17.3	1.86987	633.735	905.276	647.662	627.094	693.658	598.269	842.673	332.076	517.474	873.233	294.783	373.67	440.39	814.549	759.578	288.447	510.082	364.666	720.125	706.222	658.884	690.317	656.567	752.935	487.053	406.733	824.262	363.838	648.279	1118.47	618.24	504.167	527.958	876.747	471.819	795.947	169.763	174.218
890	2'-Hydroxy-5'-methoxybiochanin A	4.21_375.0742m/z	375.074	4.21197	NEG	LMPK12050334	M+FA-H	C17H14O7	42.4	29.4	6.16876	76.4179	207.938	47.0604	94.1884	494.277	183.02	127.24	339.878	224.562	313.49	328.081	48.7766	57.9957	83.4995	53.9545	914.547	345.181	63.2787	91.3394	459.773	663.879	451.643	319.311	725.97	34.672	70.3222	31.2423	121.943	57.3841	544.275	98.3747	114.892	38.743	119.472	38.3117	191.522	60.7307	63.4115
891	27-nor-campestan-3beta,4beta,5alpha,6alpha,7beta,8beta,14alpha,15alpha,24-nonol	8.11_516.3294n	561.328	8.10978	NEG	LMST01031078	M-H, M+FA-H	C27H48O9	42.4	18.7	-0.927519	10059.6	8549.39	16544.9	15314.4	5670.1	17118.2	7194.74	7040.63	8854.96	12174.2	12226.9	7461.51	7606.76	7988.39	10419.9	4310.47	10971	17695.4	19101.8	15167	10309.1	25945.1	13213	6033.89	10589.7	13663.9	21599.9	10023.6	13239.9	17652.7	15499	9460.25	8761.53	16366	35170.2	11346.5	3260.48	3365.83
892	7-Ethyl-3,5-dimethyl-2E,4E,6E,8E-decatetraene	5.82_191.1795m/z	191.179	5.81765	POS	LMFA11000059	M+H	C14H22	42.3	15.7	0.296205	147.699	170.245	179.144	78.5934	138.552	174.407	174.584	95.8651	146.717	195.982	151.236	148.832	135.476	33.5297	175.996	137.928	142.565	159.188	140.215	212.425	243.313	267.65	141.757	250.53	146.45	207.626	246.542	64.8597	225.364	251.51	161.053	134.008	144.242	208.897	210.046	135.507	51.1944	50.9035
893	cimicifoetiside B	5.82_704.4149n	727.404	5.81765	POS	LMST01100007	M+Na, M+K	C39H60O11	42.3	25.7	1.91278	256.551	276.898	281.054	115.667	218.045	292.396	289.095	176.192	250.303	329.23	254.03	257.396	236.601	43.2719	277.122	232.018	239.637	285.189	238.083	332.072	379.966	387.821	234.032	392.164	249.005	360.084	374.674	92.1354	371.252	386.907	258.911	204.376	236.731	288.72	385.383	227.344	81.0303	88.0358
894	Eicosadienoic acid	8.48_326.3053m/z	326.305	8.48362	POS	HMDB05060	M+NH4	C20H36O2	42.3	16.5	-0.0720308	128.787	73.8985	105.682	136.941	91.6684	58.6555	79.0418	95.7903	88.1161	125.063	75.2232	80.7102	98.9211	91.0728	68.0811	87.1256	64.9478	101.308	141.117	156.229	193.962	143.746	168.126	119.384	100.526	82.347	162.148	161.46	134.312	119.097	145.627	157.865	123.066	133.353	105.384	228.917	21.4282	23.1528
895	25-hydroxy-cholesterol(d3)	6.00_428.3608m/z	428.361	5.99637	POS	LMST01010002	M+Na	C27H43D3O2	42.3	42.9	7.3296	9.14224	19.135	35.7954	2.82936	4.52977	35.8783	7.20585	4.77972	22.7422	73.8061	6.33224	26.3329	7.65468	6.65142e-09	35.1182	13.5148	1.77356	33.3071	6.65142e-09	22.0011	22.4091	46.9893	7.8365	30.3173	6.65142e-09	13.7876	10.6512	7.36597	54.1029	20.1712	9.20659	4.52364	7.1436	7.20997	29.8792	6.65142e-09	2.57155	5.83429
897	Iridodial glucoside tetraacetate	3.54_543.2088m/z	543.209	3.54008	NEG	LMPR0102070026	M+FA-H	C24H34O11	42.3	15.9	0.92972	213.342	576.573	946.867	990.031	748.087	418.718	759.413	587.847	567.081	503.702	815.823	293.829	460.53	434.213	941.757	342.558	229.624	451.379	753.059	976.211	887.333	1391.29	857.208	903.064	317.64	586.503	1340.74	590.337	761.017	775.563	568.515	675.786	366.608	691.2	797.529	407.334	174.713	172.714
898	4-Dedimethyl-6-dehydro-anhydrotetracycline	0.64_795.2175m/z	795.218	0.637467	NEG	LMPK07000008	2M-H	C20H18N2O7	42.3	20.9	2.53984	193.812	210.703	145.447	214.938	208.244	210.192	233.099	295.493	235.273	215.64	251.716	219.14	292.948	173.769	259.743	222.589	152.173	341.794	259.266	278.525	189.224	410.169	195.602	318.498	327.875	564.568	295.832	230.259	560.757	282.151	222.382	168.547	266.808	279.687	197.439	232.954	64.6098	66.4544
899	PI(P-18:0/18:4(6Z,9Z,12Z,15Z))	8.37_842.5294n	887.53	8.37108	NEG	LMGP06030044	M-H, M+FA-H	C45H79O12P	42.3	21.9	-1.81522	4030.16	3746.27	1652.32	4817.8	3362.95	3777.54	7126.19	4800.81	5433.97	6844.15	5617.89	3974.17	3353.11	6948.36	4572.13	3421.86	8537.39	4566.7	9772.31	5845.01	2248.16	5773	6921.21	4220.1	5521.56	7831.76	5338.92	6967.26	5330.43	7603.68	4012.29	3229.91	4504.49	4331.18	5544.46	3175.56	1140.63	1320.07
900	Quercetin 5,7,3',4'-tetramethyl ether 3-rutinoside	3.02_711.2143m/z	711.214	3.02448	NEG	LMPK12112764	M+FA-H	C31H38O16	42.3	20.7	0.216175	77.6402	77.8101	76.1728	84.4193	76.8028	45.1502	56.1294	73.462	65.5047	95.5405	53.1429	60.2137	76.2434	39.7179	35.9177	62.9388	29.8733	66.2873	61.9554	79.6824	77.6972	113.101	59.4079	79.282	59.0802	48.0893	58.4612	34.2884	66.8279	113.26	68.5968	35.2254	57.7132	100.46	98.8468	63.1904	16.2018	19.739
901	phorbol 13-acetate 12-myristate	6.70_617.4036m/z	617.404	6.70388	POS	LMPR0104330002	M+H	C36H56O8	42.2	29.4	-1.88419	770.261	575.446	499.621	585.48	564.741	307.386	565.196	942.626	633.799	613.443	482.926	648.095	435.041	856.156	550.263	591.592	474.044	501.119	1148.05	901.369	745.552	595.36	1040.78	919.454	803.625	1410.23	714.077	1442.95	776.78	729.437	771.437	865.491	1168.48	622.501	679.263	639.009	190.722	208.322
902		8.04_496.3395m/z	496.34	8.04298	POS							1607.04	1868.84	1643.94	1150.52	943.305	1447.27	1707.42	1362.75	1454.77	1194.38	1432.16	1850.36	1526.59	1434.44	1114.3	1901.64	4061.5	1058.12	1087.61	940.479	1017.3	849.286	606.798	1083.59	1180.81	1638.65	1494.67	1729.35	3776.34	1612.6	1140.11	1093.88	1910.49	833.207	967.912	1073.37	821.135	731.935
903	5,7-Dihydroxy-6,8-di-C-methyl-3-methyoxflavone 7-galactosyl-(1->2)-rhamnoside	4.99_620.2117n	638.246	4.98615	POS	LMPK12111632	M+NH4, M+K, M+Na	C30H36O14	42.2	22.6	2.00433	1086.85	100.982	817.666	29.9612	16.463	975.609	56.534	121.136	323.105	154.711	12.6855	1295.68	75.5835	6.00373	73.3893	594.116	24.376	1581.83	18.8475	171.704	67.8386	187.711	75.7749	499.841	321.933	45.9625	230.898	19.1788	110.911	1024.81	950.049	1845.29	22.8465	404.012	1775.09	885.431	122.091	126.572
904		3.60_187.1118m/z	187.112	3.59845	POS							106.824	1.6041	6.65142e-09	17.8637	15.2155	117.714	6.65142e-09	26.0284	32.1012	102.365	38.4163	6.65142e-09	6.65142e-09	6.65142e-09	6.65142e-09	43.127	44.821	11.7554	39.7546	16.0873	6.65142e-09	30.7615	9.57928	6.65142e-09	22.1774	6.65142e-09	28.4244	6.65142e-09	64.0968	6.65142e-09	8.85559	6.65142e-09	6.65142e-09	6.65142e-09	6.65142e-09	45.5373	6.66159	7.58772
905	Homo-L-arginine	3.39_227.0921m/z	227.092	3.39263	POS	HMDB00670	M+K	C7H16N4O2	42.2	24.1	8.81725	57.7126	26.8165	11.3259	12.9763	24.091	10.9511	5.91667	30.2328	16.5704	22.9037	18.979	6.56907	16.8296	25.8722	20.5318	16.094	18.388	11.5194	17.3329	23.904	28.7396	37.1045	1.47587	33.1882	8.18246	22.9254	35.7525	27.9921	34.0929	33.0673	37.1961	68.5833	22.0752	6.65142e-09	53.4841	48.5729	7.67891	7.0509
906	O-Desmethylangolensin	2.82_281.0813m/z	281.081	2.81573	POS	HMDB04629	M+Na	C15H14O4	42.2	29.3	11.2909	1.79902	25.5922	31.3423	8.34146	1.43578	11.9682	9.29939	0.652951	6.77458	9.4133	6.5907	9.72141	1.14495	19.6733	14.7233	4.27655	11.4234	14.1776	9.2014	17.2007	29.1123	10.6909	24.7729	10.0111	28.3261	12.9808	3.8742	20.1539	5.06074	60.6657	38.4192	42.452	37.5318	21.2168	75.3503	23.8554	5.48921	5.19654
908	4beta-(2,4-Dihydroxy-3-methoxyphenyl)fisetinidol	2.81_457.1156m/z	457.116	2.80637	NEG	LMPK12020011	M+FA-H	C22H20O8	42.2	26.3	3.72268	24.6121	74.2504	139.32	42.4388	31.9461	45.7144	35.9602	39.0653	47.2506	52.2639	52.6113	64.7289	64.5358	97.5589	44.3787	29.1667	43.1551	60.2381	46.5008	62.4698	78.264	33.2969	80.9272	67.403	61.0395	51.8182	106.643	74.4126	72.5674	110.466	108.539	102.558	94.3626	91.3632	161.834	112.938	18.7191	18.9952
909	Catechin 3',4'-di-O-beta-D-glucopyranoside	2.57_613.1780m/z	613.178	2.57242	NEG	LMPK12020068	M-H	C27H34O16	42.2	18	1.03499	161.561	72.4673	263.04	72.4275	63.2928	126.455	39.4577	340.676	186.135	173.384	173.987	215.674	57.013	132.492	103.431	59.0587	30.6524	162.383	75.4125	96.0666	110.304	84.8024	75.5991	126.73	12.5836	86.3256	182.388	32.583	38.6451	137.052	163.979	129.13	215.429	106.056	376.407	32.3873	33.2465	37.7145
910		8.69_631.3967m/z	631.397	8.68738	NEG							361.6	15.6792	6.95144	42.6092	42.0786	11.0233	38.8986	35.6783	44.4123	44.7025	62.7572	48.8596	19.3704	64.7992	12.7794	20.5336	24.3574	31.0788	64.7295	58.8263	88.7528	20.348	39.7188	76.8781	27.8237	33.9479	33.7718	38.2028	74.5733	24.7922	259.259	20.5844	37.8279	15.6133	22.5746	1237.11	16.636	22.1149
911		8.52_406.1449m/z	406.145	8.5223	NEG							1064.05	909.438	1054.79	1642.08	857.325	731.348	621.184	1175.33	876.896	1118.85	637.47	948.86	1305.86	563.751	742.423	824.191	834.801	782.599	1769.54	1510.56	1181.36	1853.28	1531.72	1100.2	1628.35	645.874	1480.2	1754.68	991.824	859.913	1200.34	957.651	1475.86	991.349	1878.98	933.629	223.159	262.95
912		3.60_209.1178m/z	209.118	3.59845	POS							12.9791	18.7244	5.67211	16.927	35.7492	13.5131	44.4228	20.3127	32.1029	23.5577	51.8444	28.3471	44.7397	49.5539	5.4757	21.3621	46.8997	21.7848	48.967	26.7994	20.9542	3.42796	30.5045	29.3039	41.9151	41.4865	5.70911	28.1253	45.1491	12.8887	3.69013	6.08451	8.85326	3.82411	6.65142e-09	0.0185335	7.44522	7.63808
913	1-tetradecanoyl-2-(8-[3]-ladderane-octanyl)-sn-glycero-3-phospho-(1'-sn-glycerol)	8.21_746.5306m/z	746.531	8.20862	POS	LMGP04110001	M+NH4	C40H73O9P	42.1	26.1	-3.31977	732.401	522.448	327.708	660.548	1006.83	458.93	1702.65	580.205	842.783	553.229	999.51	607.441	547.104	812.057	383.982	537.467	734.993	393.82	1307	816.025	459.552	657.879	837.598	781.473	1225.85	1355.63	711.2	1079.45	882.524	980.346	385.212	384.641	534.853	303.377	356.554	407.405	205.016	204.321
914	Xeniasterol-b	8.33_491.3717m/z	491.372	8.33233	POS	LMST01031063	M+H	C30H50O5	42.1	25.5	-2.81562	2134.38	983.767	655.07	1491.6	1433.81	1101.51	2217.13	1510.56	1718.8	1623.29	2168.28	1449.73	1136.27	1718.26	1457.29	1317.59	2211.34	1381.22	2451.02	1766.09	1110.97	1652.51	2060.92	1443.15	1597.39	2463.37	2097.4	1959.94	2032.86	1728.2	1310.91	1166.75	1644.57	1357.67	1252.5	1337.94	421.507	453.084
915	6-Ethyl-4-methyl-3E,5E,7E-decatriene	7.04_201.1639m/z	201.164	7.04023	POS	LMFA11000053	M+Na	C13H22	42.1	26.6	14.2841	100.931	260.304	157.109	183.722	151.421	102.315	154.449	126.832	157.581	138.16	143.71	252.737	141.744	138.602	130.697	133.134	162.466	145.344	180.126	200.002	219.035	139.737	211.625	233.522	225.946	288.418	242.473	279.997	221.954	232.534	166.533	196.038	182.467	169.31	188.179	123.199	56.4935	46.1283
916	2-O-(beta-D-galactopyranosyl-(1->6)-beta-D-galactopyranosyl) 2S,3R-dihydroxytridecanoic acid	8.81_593.2761m/z	593.276	8.8131	POS	LMFA13010049	M+Na	C25H46O14	42.1	20.3	-3.25282	0.454617	2.66668	13.6491	1.91078	0.538408	14.8239	6.38406e-05	30.0078	6.444	0.531014	0.148004	0.436671	11.2365	6.54259	0.547042	0.163626	0.100457	0.556035	1.10908	10.2027	14.8457	8.09442	24.1652	0.987279	102.827	2.08488	0.6027	0.345276	2.91477	6.84673	11.7509	0.488733	0.563435	16.0744	1.08236	41.9284	364.899	487.196
917	1alpha-hydroxy-2beta-(5-hydroxypentoxy)vitamin D3 / 1alpha-hydroxy-2beta-(5-hydroxypentoxy)cholecalciferol	10.71_502.4024n	520.436	10.7095	POS	LMST03020522	M+NH4, M+Na, M+K	C32H54O4	42.1	12.5	0.382826	45925.1	45388.6	46620	59533.9	48534.3	51986.5	53031.9	52213.1	47803.7	52724.1	46556.3	43303.1	49452.1	48946.6	48252	42109.6	53260.3	42425.5	86089.7	76868.6	72271.4	73610.7	66292.2	80821	92508.4	62777.2	112985	60588.1	56925.6	99094.3	62031.2	68304.4	61995.2	58551.9	59748	71053.6	23653.7	15264.6
918	3-Deoxy-3-azido-25-hydroxyvitamin D3	6.28_448.3271m/z	448.327	6.28492	POS	LMST03020677	M+Na	C27H43N3O	42.1	23.7	-6.41618	46.5946	38.1446	38.9994	66.6458	69.5522	28.6475	121.73	62.9534	74.7141	35.2542	105.659	65.7306	48.6544	37.4853	30.8616	24.2286	60.442	54.9131	48.2707	42.2786	28.5831	70.3096	22.2498	39.2235	32.3473	86.3712	45.9118	55.6444	54.8426	38.8317	11.812	6.65142e-09	14.7816	11.2768	22.7145	13.0246	6.96827	11.0574
919	20-Hydroxy-leukotriene B4	6.24_352.2220n	397.22	6.24345	NEG	HMDB01509	M-H, M+FA-H	C20H32O5	42.1	24.5	-8.39107	1334.89	1253.22	956.838	1769.19	2022.91	1407.24	1980.77	1756.08	1309.05	688.315	1630.38	746.844	1352.68	989.264	637.013	1017.8	1535.63	691.606	2027.91	1379.1	910.726	1256.84	1561.31	1055.26	1753.27	2105.33	1397.9	1664.32	1179.6	1437.37	752.987	852.532	817.512	611.986	513.922	1074.33	343.794	341.826
920	Gossypetin 7-glucosyl-(1->3)-rhamnoside	2.68_625.1414m/z	625.141	2.67575	NEG	LMPK12113201	M-H	C27H30O17	42.1	16.4	0.558387	96.6269	314.505	156.308	120.526	80.4925	347.636	213.181	49.7371	106.869	145.313	115.574	42.7337	103.756	199.086	489.952	102.08	146.246	40.9113	136.375	309.637	748.006	166.171	214.361	245.125	134.348	293.097	116.958	133.467	176.531	199.24	334.8	250.383	236.883	167.51	252.413	819.764	57.0763	54.5352
921	Catechin 7-O-beta-D-xyloside	3.31_467.1195m/z	467.12	3.3063	NEG	LMPK12020046	M+FA-H	C20H22O10	42.1	19.9	0.0656031	51.5184	1.03462	6.65142e-09	54.2375	6.65142e-09	40.0446	19.2024	82.3531	23.1913	9.26291	4.48998	6.65142e-09	68.27	117.513	34.9432	34.281	62.0044	2.16382	64.2375	26.2245	0.888754	22.7302	19.1882	24.2664	27.9017	21.6494	25.3966	6.65142e-09	48.616	26.7535	29.5998	48.7325	37.2016	45.9132	5.96917	12.7435	9.94974	9.42327
922	PA(17:2(9Z,12Z)/17:2(9Z,12Z))	8.59_713.4396m/z	713.44	8.59105	NEG	LMGP10010891	M+FA-H	C37H65O8P	42.1	20.1	-0.410095	554.234	414.442	152.478	573.127	629.153	351.09	916.262	483.706	640.606	575.567	728.148	645.29	532.671	603.85	302.069	440.238	623.834	398.91	977.683	655.36	435.037	574.783	590.522	667.36	1152.56	1091.86	447.903	915.834	775.545	586.654	368.43	380.656	514.318	272.51	468.494	271.421	127.121	141.622
923	1-(O-alpha-D-glucopyranosyl)-3-keto-(1,27R)-octacosanediol	9.40_641.4386m/z	641.439	9.39727	POS	LMFA13010019	M+K	C34H66O8	42	20.7	-0.460513	1877.49	1081.52	936.257	2637.37	2907.82	1945.88	3465.25	1436	2719.63	2703.41	2659.79	3939.06	7817.72	6016.53	1562.81	3142.73	5113.44	1425.14	3600.85	2847.51	2360.47	1357.09	1807.33	5018.46	5059.49	2645.77	2366.13	3583.05	6045.58	2146.56	3051.82	3478.39	5961.2	1623.59	1999.25	2643.92	861.687	787.193
924	Leucocyanidin	2.81_305.0697m/z	305.07	2.80637	NEG	LMPK12020202	M-H	C15H14O7	42	27.6	9.74618	1423.96	4522.42	3236.2	721.568	3531.04	1254.85	3932.61	1473.02	2696.38	3776.58	2238.08	2718.11	3628.42	7809.36	1695.41	2041.33	1885.54	3460.58	2493.17	3373.86	4443.1	4911.41	3473.18	1150.31	5154.74	2262.54	2312.46	3611.66	2998.99	3784.44	2657.92	4739.95	3210.76	605.42	2738.31	2412.11	798.087	822.688
925	Thyrotropin-releasing factor	7.03_361.1630m/z	361.163	7.03223	NEG	HMDB05763	M-H	C16H22N6O4	42	17.6	0.176496	27.3182	19.6742	28.0523	28.0834	43.859	45.21	48.5335	24.8492	27.34	24.5242	38.1958	7.71163	27.8904	26.0587	34.3645	19.8098	34.3512	45.8201	58.8539	47.5873	41.9393	83.1004	22.8006	27.774	16.3574	11.9531	52.8489	15.5731	27.1928	36.8032	39.2327	35.1754	22.8055	32.6305	43.0344	69.0442	5.63547	5.56113
926	Juniperic acid	8.63_543.4631m/z	543.463	8.62552	NEG	LMFA01050051	2M-H	C16H32O3	42	20.5	0.237743	35.3789	6.65142e-09	11.1501	1.43597	24.907	2.04962	11.5163	6.65142e-09	39.9593	27.5837	25.707	140.738	6.65142e-09	183.941	3.34526	56.1995	6.65142e-09	41.494	5.4605	105.567	257.467	11.5582	6.65142e-09	244.509	6.65142e-09	6.65142e-09	6.65142e-09	6.65142e-09	103.463	6.65142e-09	10.0348	6.65142e-09	22.4092	6.65142e-09	6.65142e-09	29.2544	6.27412	6.10706
927		3.89_589.1909m/z	589.191	3.89085	NEG							59.8994	216.488	166.515	85.6232	33.6748	136.291	11.5296	27.4559	44.5151	63.702	41.9774	84.6472	34.7464	1.75528	8.91881	63.9951	2.93138	83.0754	69.1565	45.9202	12.4815	7.86767	94.7181	42.5531	28.7626	124.59	9.98761	47.115	43.6623	187.977	103.735	80.471	15.0816	212.089	146.87	80.7569	18.5999	16.4623
928	(6RS)-22-oxo-23,24,25,26,27-pentanorvitamin D3 6,19-sulfur dioxide adduct / (6RS)-22-oxo-23,24,25,26,27-pentanorcholecalciferol 6,19-sulfur dioxide adduct	4.06_437.2024m/z	437.202	4.06073	NEG	LMST03020008	M+FA-H	C22H32O4S	42	28.7	5.35002	6.65142e-09	14.4093	5.22751	4.17327	66.101	13.1497	12.3324	6.65142e-09	11.5249	8.2108	34.9884	5.84581	63.0573	4.73769	6.65142e-09	7.12728	4.22242	26.068	6.41217	11.7851	0.497078	25.9206	14.2864	10.6134	6.65142e-09	25.2274	1.91882	10.4524	6.65142e-09	32.7	67.5131	29.06	266.642	26.3897	26.0376	6.65142e-09	5.81367	3.70515
929	3-C-Methylapigenin 5-rhamnoside	4.66_430.1264n	431.134	4.66302	POS	LMPK12110331	M+H, M+Na	C22H22O9	41.9	12.7	0.0103179	1333.86	759.678	2766.2	898.568	439.882	2206.27	1302.15	427.267	1030.02	2748.79	536.844	407.818	537.962	2412.92	1949.78	576.858	951.108	1117.68	2781.59	3401.64	4720.26	3326.55	1060.35	4887.46	860.717	2687.47	2183.33	270.314	689.944	1556.28	4107.26	2312.1	1895.73	2456.97	5937.84	8746.2	497.843	466.582
930	methyl 9,12-dihydroxy-13-oxo-10-octadecenoate	7.67_342.2412n	343.248	7.66538	POS	LMFA01050149	M+H, M+K	C19H34O5	41.9	19.5	1.60374	111.316	76.5501	60.3837	149.883	143.56	78.1896	215.503	217.839	140.52	43.8471	197.226	54.5417	136.085	64.458	31.6281	64.1724	239.577	37.8125	241.211	87.6859	7.94718	64.1624	107.199	17.2053	251.368	181.435	65.2134	136.783	79.4149	68.7763	25.5274	4.46959	68.0804	8.09723	33.2741	19.1002	28.5568	26.7914
931		5.90_781.4354m/z	781.435	5.90013	POS							5385.55	6182.12	5434.77	1818.86	3944.64	7480.02	5393.57	2225.29	5766.53	9731.23	5853.46	6953.23	4592.98	1234.16	7283.1	5711.49	3692.76	7007.3	3326.72	6633.18	8376.39	9621.19	3520.91	7681.94	5302.87	6075.77	9128.87	2366.29	11100.4	11104.1	5140.81	4170.66	4720.66	4721.26	9655.65	3518.29	1823.06	1653.37
932	Phenylpyruvic acid	0.83_164.0474n	182.081	0.830867	POS	HMDB00205	M+H, M+NH4	C9H8O3	41.9	13.8	0.299096	43.2273	488.204	208.269	56.6578	121.295	119.618	60.5588	44.4156	199.146	43.6765	714.458	185.024	67.5975	65.9211	60.4776	647.109	41.4006	47.0474	243.629	457.501	365.304	249.078	62.4942	1355.73	35.385	69.8012	44.3174	188.084	61.3749	148.185	123.752	98.5384	304.455	89.9913	52.1016	90.8513	51.2852	51.5451
933	PC(8:0/0:0)	3.43_401.2394m/z	401.239	3.434	POS	LMGP01050066	M+NH4	C16H34NO7P	41.9	18.9	-4.36261	57.1126	57.8863	22.1776	17.5567	299.865	87.3184	187.256	51.0272	85.5684	71.0989	60.5755	81.1945	19.8274	47.2708	27.1981	105.032	170.362	219.298	173.992	58.9965	5.70316	21.0099	75.5373	19.1022	185.041	91.1546	126.071	288.233	261.473	86.5739	16.01	6.65142e-09	50.7419	22.4944	5.07022	3.96846	28.6053	30.6126
934	1alpha,25-dihydroxy-26,27-dimethyl-22,23-didehydro-24a,24b-dihomo-19-norvitamin D3 / 1alpha,25-dihydroxy-26,27-dimethyl-22,23-didehydro-24a,24b-dihomo-19-norcholecalciferol	6.81_459.3830m/z	459.383	6.80698	POS	LMST03020544	M+H	C30H50O3	41.9	23.8	-0.569918	55.0721	45.8121	38.0602	43.1694	74.059	35.0007	63.5095	43.1407	46.5349	19.5683	53.5808	62.0626	19.4566	120.703	57.0912	53.3184	54.324	30.198	116.47	77.4432	64.9078	44.1199	69.5332	88.755	62.1075	100.647	52.4259	142.167	76.6265	35.8338	72.8061	78.296	110.849	50.5557	61.4701	74.0604	20.5516	18.464
935	11-deoxy-11-methylene-PGD2	7.70_351.2532m/z	351.253	7.69975	POS	LMFA03010103	M+H	C21H34O4	41.9	16.3	0.627674	27291.5	10421.6	7184.99	25347.4	22342.1	10890.4	36580.2	26984.3	30246.7	23111.8	41764.5	29162.3	19863.8	19034.8	11074.8	9162.5	29129.8	16425	48508.9	25095.1	9255.29	23062.9	21135.6	22888	56281.3	45581.3	36858.1	32383.6	21782.7	35242.8	9862.08	4332.59	17257	5957.02	17391.9	6558.17	7918.86	6476.89
936	Embigenin 2''-(2'''-acetylrhamnoside)	4.46_649.2131m/z	649.213	4.46413	POS	LMPK12111025	M+H	C31H36O15	41.9	23.7	0.578905	71.8156	88.0167	71.3067	79.7885	74.5471	40.4332	68.5803	111.501	68.1654	31.1724	47.0978	90.0471	62.0017	31.584	39.9858	47.4153	12.8283	83.3639	114.354	84.5827	69.2634	62.5416	123.274	46.7698	50.4759	97.0211	36.3691	88.693	62.5014	116.675	63.8173	69.5153	27.396	56.3625	52.1618	122.905	15.956	20.113
937	Ginkgolide A	4.27_815.2764m/z	815.276	4.26695	NEG	LMPR0104540001	2M-H	C20H24O9	41.9	40.2	-0.440621	431.389	1987.3	626.27	1087.34	411.351	504.907	691.236	959.595	919.365	829.042	616.616	1625.48	598.013	381.085	528.592	467.842	216.088	772.108	803.366	752.491	761.28	589.863	833.907	715.163	813.733	1218.22	1931.78	961.202	590.125	2101.7	1274.5	1358.11	942.098	1225.18	1321.7	1725.35	251.497	248.243
938		0.90_323.0978m/z	323.098	0.89875	NEG							57.4058	65.4989	34.8053	41.5935	54.9123	35.8449	124.008	63.3701	62.7707	47.9088	50.2445	43.1694	30.757	47.4735	37.8514	54.7914	54.1155	23.8327	72.8722	80.7732	108.881	39.0714	117.157	57.6424	153.152	140.885	91.4859	117.32	127.21	82.9188	39.7829	39.1404	57.5413	46.4862	30.2087	31.1492	16.6909	17.4479
939	Chlorogenic acid	2.50_399.0931m/z	399.093	2.50368	NEG	HMDB03164	M+FA-H	C16H18O9	41.9	15.5	-0.52706	20.9032	50.2103	40.7486	62.3117	30.1028	20.4641	11.156	10.5609	20.3484	32.4389	26.8118	24.9209	110.337	158.395	20.0845	7.25247	21.8791	41.0992	42.4374	37.6899	47.3656	13.2406	40.7373	41.9865	3.47428	27.6357	14.558	21.6094	36.5524	12.3895	43.3322	24.6584	23.4685	45.5493	25.2077	103.873	11.7718	11.1021
940	Eruberin C	3.90_699.2502m/z	699.25	3.9046	NEG	LMPK12020172	M+FA-H	C31H42O15	41.9	29.8	-0.559214	102.128	78.0261	129.864	39.1261	55.3855	35.5978	38.1432	49.1503	71.1813	99.4613	40.662	139.157	64.3502	53.4299	56.0181	74.4923	38.6587	106.273	103.226	119.747	109.487	77.6227	136.599	162.83	166.56	42.606	63.2611	102.627	198.4	99.7247	103.228	74.631	85.1014	124.801	167.626	83.8166	24.7973	26.9251
941	PA(16:0/18:2(9Z,12Z))	8.12_671.4631m/z	671.463	8.12353	NEG	HMDB07860	M-H	C37H69O8P	41.9	26.2	-3.97638	3243.78	4466.53	3929.2	6092.8	3961.09	4003.39	6207.45	3132.69	3598.9	3735.68	3061.67	2706.65	3828.08	3984.06	2409.28	4302.64	4372.33	2687.01	7122.16	6140.31	4132.95	7356.54	5208.77	6489.51	7626.01	4502.69	8074.26	5041.83	4273.88	7003.95	4115.66	3525.06	5080.45	3940.08	4912.79	3827	1494.92	1013.93
942	4E,6Z-Hexadecadien-1-ol	8.72_256.2638m/z	256.264	8.72375	POS	LMFA05000200	M+NH4	C16H30O	41.8	12.3	1.43769	6783.08	7867.86	6746.38	8164.82	7759.73	6039.09	6186.98	7196.4	6505.35	7350.76	6263.44	6644.32	5590.65	6495.34	5897.95	6116.59	5901.42	5765.68	8815.39	8418.28	10640.5	9708.27	6018.44	6203.76	9600.82	7462.88	9668.64	10941.4	6428.24	7504.11	9640.23	10184.1	7428.98	7667.64	8058.41	16304.1	4263.01	3980.54
943		4.65_534.2093n	557.202	4.64928	POS							550.557	135.989	454.429	20.4126	91.1095	662.411	103.351	52.9633	192.473	67.3236	63.5556	698.604	11.7644	95.002	64.9156	395.428	31.6752	480.149	21.2804	125.47	103.808	101.68	110.477	280.285	125.379	149.455	187.162	39.9007	152.501	828.752	361.183	649.653	93.668	235.851	531.287	356.581	62.3809	58.0383
944	5-O-Methylchamanetin	7.93_394.1642m/z	394.164	7.92665	POS	LMPK12140148	M+NH4	C23H20O5	41.8	20.8	-1.93001	119.28	111.204	81.6079	141.462	117.781	79.2049	165.603	113.483	111.205	75.8055	153.004	72.9333	117.663	64.7713	55.9703	81.3444	97.0096	56.7183	123.241	84.216	57.0399	112.637	90.3996	31.5654	92.8568	133.592	78.71	134.005	99.1536	65.6219	42.9797	28.581	55.7978	33.8945	58.4468	46.3051	15.7807	27.881
947	n-heptanoyl acetic acid	5.22_343.2118m/z	343.212	5.22073	NEG	LMFA01060022	2M-H	C9H16O3	41.8	19.4	-2.22953	521.84	444.381	349.018	592.015	898.754	478.821	990.209	493.524	689.03	481.234	639.982	986.867	679.352	1411.65	260.416	1193.83	556.126	888.927	756.939	648.542	718.698	258.617	348.434	1134.43	651.873	584.83	406.47	731.408	1202.94	495.021	380.801	276.489	532.28	237.664	222.455	691.709	165.283	168.35
948	3,7,11,15,19-Pentamethyleicosa-2E,6E,10E,14E,18-pentaen-1-ol	6.82_381.3155m/z	381.316	6.82073	POS	LMFA05000218	M+Na	C25H42O	41.7	26.8	7.6212	45.7442	74.0953	55.4873	64.4341	63.9055	60.6909	76.765	48.1069	53.8082	29.6226	49.9485	75.2305	40.866	70.5712	50.0465	72.1499	55.7362	43.0063	63.3439	72.0099	88.9145	36.7926	82.1947	82.7777	41.8586	115.208	51.7375	81.8273	80.7202	58.6675	62.6542	57.3274	64.6742	90.3566	18.6526	89.1656	16.2277	16.6029
949		3.06_506.1786n	529.168	3.06273	POS							1124.82	1622.03	1527.52	1440.21	1651.1	991.283	556.395	2394.61	1527.29	1019.58	1709.23	2097.77	1103.26	1194.41	1477.12	1289.77	825.331	1815.87	2078.09	1569.18	622.879	1605.93	1999.26	1441.24	1832.22	1190.5	2886.27	843.715	1386.25	2938.66	1586.63	926.987	1179.17	1890.46	1831.46	2374.06	510.301	427.682
950	3'-Deoxymaysin	4.06_605.1517m/z	605.152	4.06073	NEG	LMPK12110249	M+FA-H	C27H28O13	41.7	12.3	0.889047	256.89	827.723	688.85	1697.93	1005.97	1696.33	1427.3	603.919	856.221	1154.31	416.795	878.245	85.227	163.447	2400.27	1802.99	1078.63	225.867	1892.94	1981.53	6338.72	267.496	679.617	499.078	102.513	1043.74	3447.84	1021.75	306.454	2003.84	502.603	1053.27	549.514	171.31	396.211	409.882	271.937	276.289
951	2-keto-n-caprylic acid	6.72_315.1804m/z	315.18	6.7248	NEG	LMFA01060016	2M-H	C8H14O3	41.7	16.3	-3.02737	83.7919	52.7303	59.7376	95.448	77.8109	69.9527	72.2889	79.4824	68.5721	86.1305	70.8499	46.7889	67.4522	78.3309	75.0934	56.6069	58.1145	56.6855	105.569	107.203	100.744	126.637	100.394	93.8253	104.386	86.3433	134.791	102.81	77.737	103.691	93.3029	99.8732	97.8726	85.8105	90.6735	106.74	18.5599	19.2993
952	Homobutein 4'-O-glucoside	3.87_493.1351m/z	493.135	3.87023	NEG	LMPK12120150	M+FA-H	C22H24O10	41.7	15.2	-0.0435309	94.608	133.919	203.869	103.418	98.7854	192.312	102.049	35.5689	81.2496	152.578	46.273	89.0435	48.4274	246.425	301.156	39.8757	81.3533	75.693	120.528	146.126	224.76	119.597	97.8106	155.346	125.65	288.63	166.913	95.3238	145.024	106.618	233.74	311.04	226.824	162.38	208.738	294.58	34.5065	35.8741
953	6,5'-Dihydroxy-3,5,7,2',4'-pentamethoxyflavone	2.88_449.1086m/z	449.109	2.87512	NEG	LMPK12113059	M+FA-H	C20H20O9	41.7	11.7	-0.832344	709.862	1814.69	2236.2	1305.09	812.144	3756.49	1152.32	605.842	855.743	1069.44	479.638	1149.06	318.581	3093.98	1778.7	1329.05	943.394	1236.7	2623.73	3280.45	6946.43	1497.03	1580.72	3458.82	1601.07	2418.61	1913.09	1407.27	915.17	1898.23	3688.93	2894.43	4231.36	2298.77	5900.38	3867.25	524.139	546.834
954	30:4(15Z,18Z,21Z,24Z)	10.74_489.3942m/z	489.394	10.7405	NEG	LMFA01030826	M+FA-H	C30H52O2	41.7	29.5	-1.62817	46.3241	44.329	51.3996	61.73	49.9488	43.3149	57.7965	54.2664	48.4919	54.8876	42.599	41.9181	49.3487	50.8272	45.9561	43.6983	46.6456	43.9648	71.9433	75.4371	70.0138	76.7557	79.3197	72.9369	64.2818	72.4991	91.0331	72.1094	57.4082	76.4383	63.6414	65.4159	65.6508	55.6424	68.275	73.5571	14.272	14.7611
955	PA(22:0/0:0)	9.13_539.3370m/z	539.337	9.12588	NEG	LMGP10050031	M+FA-H	C25H51O7P	41.7	16.3	3.24263	73.6803	25.6903	33.6785	61.0874	19.2764	6.65142e-09	22.5589	0.447668	28.1919	109.447	0.273478	15.7442	45.6559	3.19049	70.7986	0.112362	8.89066	82.575	1.81161	52.0729	86.1717	141.936	2.41217	20.5134	47.0028	5.23625	137.197	14.2377	93.8204	106.349	16.6226	0.303472	1.07658	26.3804	60.4961	0.000610468	10.7504	9.0067
956	L-Histidine	0.56_156.0769m/z	156.077	0.562733	POS	HMDB00177	M+H	C6H9N3O2	41.6	11.5	0.670987	205.521	97.437	55.8258	25.5867	163.536	195.468	239.363	155.453	140.216	102.896	97.4288	134.52	50.276	81.5718	109.158	234.496	322.923	93.7621	136.825	102.976	23.3498	85.9936	115.673	148.775	15.2788	93.2709	162.281	261.7	261.149	113.287	153.898	148.169	350.834	43.3888	114.666	137.324	32.8965	32.2549
957	8-Hydroxyguanine	2.69_185.0807m/z	185.081	2.69202	POS	HMDB02032	M+NH4	C5H5N5O2	41.6	25.7	15.1622	124.078	290.302	54.2115	225.117	95.3074	281.595	148.701	144.644	217.945	56.3702	362.492	415.957	584.922	75.2533	362.238	199.873	258.147	442.412	314.803	284.3	468.69	452.864	11.1484	150.593	187.797	154.873	696.835	136.877	484.579	414.205	218.346	263.182	307.835	6.65142e-09	185.284	371.548	66.7427	64.9136
958	Pseudobaptigenin 7-O-laminaribioside	4.08_607.1661m/z	607.166	4.07913	POS	LMPK12050044	M+H	C28H30O15	41.6	14.4	0.546704	114.098	483.697	384.16	888.315	493.749	950.76	769.195	284.224	451.772	627.18	186.273	499.247	14.3207	53.8383	1447.17	1051.93	575.169	112.701	1029.54	1157.82	4021.61	90.5372	294.3	210.714	21.385	569.392	2152.23	455.188	134.803	1261.25	229.454	505.735	242.798	53.5545	195.607	180.981	158.413	149.887
959	Pimelic acid	0.56_183.0622m/z	183.062	0.562733	POS	LMFA01170051	M+Na	C7H12O4	41.6	35.2	-3.89649	42.262	18.0511	0.630832	2.90447	72.0363	38.3675	61.8047	14.0398	22.7031	21.2697	10.9432	12.4107	4.18165	7.29332	15.6758	55.0342	52.9138	40.5878	43.9363	13.6335	6.65142e-09	5.416	14.0198	5.15648	23.4206	22.9203	65.3749	83.8079	48.3143	24.7368	8.28034	1.11094	9.67538	9.28092	19.2156	4.16338	7.00326	7.30237
960	L-Valine	0.63_140.0705m/z	140.071	0.631467	POS	HMDB00883	M+Na	C5H11NO2	41.6	30.5	19.8887	49.3195	11.1742	12.262	66.4651	17.8327	4.79895	21.2784	31.1757	15.695	10.1935	8.72537	9.00194	3.87049	47.7534	23.5318	18.0262	3.48094	7.71432	18.7208	25.6063	14.9153	49.9878	18.495	23.6344	17.6367	5.82199	44.1659	21.569	33.7356	21.4172	40.4282	23.8486	34.6126	35.2659	33.995	80.8533	5.14427	5.53163
961	2,3-Dinor-TXB1	8.04_360.2748m/z	360.275	8.04298	POS	LMFA03030012	M+NH4	C19H34O5	41.6	13.5	0.977974	86.0354	42.1593	21.588	90.7013	62.8334	39.2668	90.6314	33.4015	73.2022	61.7604	112.771	85.4525	55.1002	35.2264	46.5317	40.8109	60.4264	46.6664	89.0811	56.956	32.8355	78.0303	49.7073	31.7825	117.188	146.39	103.473	100.446	48.5646	112.362	51.5102	48.022	74.7343	39.9019	66.1761	37.9649	17.7374	17.6051
962	Glycyrrhizin	5.24_823.4086m/z	823.409	5.24068	POS	LMPR0106150013	M+H	C42H62O16	41.6	22.8	-2.95952	34.6743	728.983	524.824	1.03074	61.4195	140.992	359.266	27.3411	190.688	195.618	103.429	319.311	79.1287	6.13246	267.754	42.2032	179.126	77.6751	220.498	348.938	119.353	986.575	213.052	168.224	7.85369	307.304	461.676	4.36543	356.979	971.385	121.606	148.668	46.1485	187.497	189.256	56.982	60.6443	65.499
963	Liquiritigenin 7-(3-acetylapiofuranoside)-4'-glucoside	3.34_592.1787n	610.213	3.34453	POS	LMPK12140025	M+NH4, M+Na	C28H32O14	41.6	14.4	-0.87348	300.456	482.434	356.24	610.109	527.861	212.348	332.912	1800.3	786.527	422.068	1035.16	393.516	687.523	309.124	708.809	441.088	206.611	920.854	841.54	598.85	398.941	460.073	667.5	592.546	662.977	681.352	1130.05	255.383	427.917	769.207	812.633	582.835	297.445	1254.27	581.926	1455.46	232.312	190.97
964	Isoscutellarein 4'-methyl ether 7-(6'''-acetylallosyl)(1->2)-glucoside	3.54_684.2133m/z	684.213	3.54345	POS	LMPK12111347	M+NH4	C30H34O17	41.6	17.9	-0.206542	49.0075	20.0074	32.7051	26.4234	8.27915	2.61339	8.27924	25.8317	9.93574	11.5599	2.26156	2.2454	37.7102	52.7605	0.376103	5.92905	6.28034	181.857	100.102	46.4464	41.9692	2.20416	35.9142	51.593	94.1978	62.3398	3.37637	56.959	91.04	98.7038	43.6307	83.8918	58.7265	64.659	4.93687	9.29951	9.9848	10.1904
965	Platycarpanetin 7-O-glucoside	4.05_505.1345m/z	505.135	4.05163	POS	LMPK12050432	M+H	C24H24O12	41.6	19.5	0.958609	27.6406	25.8776	74.5528	10.1276	2.08853	127.783	6.65142e-09	7.8112	16.7752	28.7585	19.3671	30.6091	9.71185	78.6337	148.596	12.6374	149.444	19.0246	47.6666	64.1284	148.677	41.9045	11.8035	64.6515	20.0038	339.875	65.8755	2.26542	19.5683	17.1539	141.753	162.427	184.233	129.332	141.382	113.428	16.6741	16.1276
966	MGDG(18:3(9Z,12Z,15Z)/18:4(6Z,9Z,12Z,15Z))	9.27_773.5187m/z	773.519	9.27353	POS	LMGL05010014	M+H	C45H72O10	41.6	39.9	-1.51742	92.364	49.0097	32.8217	118.639	153.909	17.1364	143.416	131.602	99.822	63.4573	108.651	70.7172	81.2655	159.142	67.6513	103.317	126.99	42.7282	174.27	107.785	57.2252	77.1761	153.522	70.3639	106.985	201.386	34.6575	182.541	128.969	82.3962	68.5893	68.4338	73.2528	93.0664	35.1072	81.457	23.6279	22.5327
967	5,4'-Dihydroxy-3,6,3'-trimethoxy-7-prenyloxyflavone	4.46_451.1391m/z	451.139	4.46413	POS	LMPK12112976	M+Na	C23H24O8	41.6	27.6	6.46391	31.0977	40.0373	38.0943	29.8048	40.1109	29.8873	34.4015	48.0434	35.5907	26.5468	28.8009	45.1008	29.2464	14.9368	23.3829	27.402	7.69563	40.2722	47.2544	42.0587	30.175	47.3545	50.5043	31.6063	29.161	47.7432	26.6529	44.0499	32.1655	63.0959	38.8396	41.894	19.0741	43.3892	26.5785	68.4335	8.94371	9.3559
968	PG(17:2(9Z,12Z)/18:4(6Z,9Z,12Z,15Z))	6.53_797.4596m/z	797.46	6.52535	NEG	LMGP04010293	M+FA-H	C41H69O10P	41.6	21.3	-1.94875	1102.06	1275.78	501.8	439.333	1129.2	329.686	1348.97	638.878	1003.36	1076.32	664.868	1498.2	1115.28	330.994	1174.72	922.329	1106.99	1746.51	561.286	1128.19	1103.33	1312.52	587.817	1993.15	364.878	2175.38	1488.53	622.475	1507.53	4549.24	1443.31	486.571	697.09	1168	4831.36	471.716	296.316	302.62
969	4-Hydroxydebrisoquine	7.03_236.1045m/z	236.104	7.03223	NEG	HMDB06468	M+FA-H	C10H13N3O	41.6	13.6	2.05257	422.388	363.939	421.615	467.602	631.315	546.033	685.421	364.827	417.333	362.979	509.829	264.497	392.844	399.862	473.296	370.605	491.197	579.937	859.697	686.834	696.524	965.264	405.902	457.527	367.328	341.401	788.548	447.924	493.755	526.445	580.279	549.036	420.595	552.664	660.108	814.925	92.9108	93.5815
970	(2S,3S)-2-hydroxytridecane-1,2,3-tricarboxylic acid	5.13_333.1908m/z	333.191	5.12997	POS	LMFA01170074	M+H	C16H28O7	41.5	13.8	0.112191	126.977	55.8785	56.4956	108.257	108.225	22.6707	157.627	125.971	176.193	295.839	186.009	152.741	141.145	158.826	47.0403	57.608	81.9006	164.375	346.961	188.953	91.922	181.345	156.762	161.578	342.577	218.954	57.4888	132.06	222.665	147.907	62.649	63.3812	136.441	46.502	37.6155	38.2428	42.9501	42.4985
971	Collettiside I	4.78_615.3881m/z	615.388	4.77995	POS	LMST01080092	M+Na	C34H56O8	41.5	25.8	2.34806	66.4117	262.816	308.685	561.291	399.467	368.739	89.9253	94.1888	273.17	225.683	133.968	856.696	444.225	2617.56	98.341	1263.87	94.9457	1126.93	571.683	479.163	160.941	107.035	96.8007	1467.46	1662.7	125.622	352.303	2543.83	1641.81	145.996	1164.82	2750.8	74.6245	2330.4	278.528	458.934	225.795	215.24
[truncated: 22,580 more rows]
[truncated: 4 more columns]
